# Supplementary material for: An ex vivo model of Toxoplasma recrudescence reveals developmental plasticity of the bradyzoite stage
Source: mBio. 2023 Sep 7;14(5):e01836-23. doi: 10.1128/mbio.01836-23 (PMC10653814; doi:10.1128/mbio.01836-23)
Supplement: Database S1 — Total RNA-sequencing. [file mbio.01836-23-s0001.xlsx]

## Sheet: Cyst vs Tachy RNA-seq data
Total RNA-seq database
Gene IDs	ME49EW Cyst RNA-seq data. FPKM	ME49B7 pH8.2 data FPKM	ME49B7 tachy data FPKM	pH 8.2 vs Tachy. Fold Change	ME49EW cyst vs Tachy. Fold change	Description
TGME49_232955	16818	15.4256	22.8497	-1.48129	736.027	hypothetical protein
TGME49_259020	6417.96	5551.4	4.79792	1157.04	1337.65	bradyzoite antigen BAG1 (BAG1)
TGME49_207210	6327.02	4173.45	5.75411	725.299	1099.57	hypothetical protein
TGME49_261240	2594.3	22.2678	37.85	-1.69976	68.5414	histone H3
TGME49_270250	2304.87	3728.78	6308.56	-1.69186	-2.73706	dense granule protein GRA1 (GRA1)
TGME49_291850	2186.27	42.7427	57.5892	-1.34735	37.9631	ribosomal protein RPS30 (RPS30)
TGME49_291040	1664.25	676.668	0.462138	1464.21	3601.19	lactate dehydrogenase LDH2 (LDH2)
TGME49_293790	1653.45	456.457	1.6323	279.64	1012.96	hypothetical protein
TGME49_209755	1512.52	382.821	0.627905	609.681	2408.83	hypothetical protein
TGME49_239260	1120.05	34.5507	16.271	2.12345	68.8369	histone H4
TGME49_280570	1055.3	6294.96	5.06742	1242.24	208.252	SAG-related sequence SRS35A (SRS35A)
TGME49_295110	1019.13	204.886	684.342	-3.34012	1.48921	rhoptry protein ROP7 (ROP7)
TGME49_214220	1007.57	3281.54	1065.48	3.07988	-1.05747	hypothetical protein
TGME49_286450	995.616	2409.1	4275.12	-1.77457	-4.29395	dense granule protein GRA5 (GRA5)
TGME49_268860	881.175	1114.79	0.298877	3729.92	2948.29	enolase 1
TGME49_258470	867.481	1511.77	1305.84	1.1577	-1.50533	hypothetical protein
TGME49_261250	840.45	86.2804	42.6013	2.0253	19.7283	histone H2A1
TGME49_203310	817.522	677.5	1378.96	-2.03536	-1.68675	dense granule protein GRA7 (GRA7)
TGME49_248480	807.11	2484.01	3126.64	-1.25871	-3.87388	ribosomal protein RPS9 (RPS9)
TGME49_225540	768.05	236.648	36.5018	6.48319	21.0414	hypothetical protein
TGME49_262970	765.644	120.996	5.21194	23.2152	146.902	hypothetical protein
TGME49_202020	747.053	357.822	1.64595	217.395	453.872	DnAK-TPR
TGME49_261580	706.985	39.4932	3.87653	10.1878	182.376	histone H2AX
TGME49_285250	703.493	42.8259	46.5358	-1.08663	15.1173	hypothetical protein
TGME49_289530	656.884	1104.18	1125.62	-1.01942	-1.71358	ribosomal protein RPL19 (RPL19)
TGME49_200250	638.445	109.865	110.282	-1.00379	5.78923	microneme protein MIC17A (MIC17A)
TGME49_270240	637.534	2438.86	560.152	4.35393	1.13814	unspecified product (MAG1)
TGME49_227620	623.57	2109.72	4816.93	-2.28321	-7.72476	dense granule protein GRA2 (GRA2)
TGME49_293740	573.822	966.967	854.103	1.13214	-1.48844	hypothetical protein
TGME49_269420	571.133	109.527	45.2171	2.42225	12.6309	hypothetical protein
TGME49_216140	564.458	592.369	1.21437	487.799	464.815	tetratricopeptide repeat-containing protein
TGME49_201780	560.431	167.849	599.476	-3.57151	-1.06967	microneme protein MIC2 (MIC2)
TGME49_312600	555.091	534.833	267.073	2.00257	2.07843	heat shock protein HSP21 (HSP21)
TGME49_260190	526.795	282.075	3.66353	76.9952	143.794	microneme protein MIC13 (MIC13)
TGME49_214080	524.488	72.6019	143.144	-1.97162	3.66406	toxofilin
TGME49_248990	522.471	626.717	245.86	2.54908	2.12507	hypothetical protein
TGME49_273760	514.972	952.969	723.277	1.31757	-1.4045	heat shock protein HSP70 (HSP70)
TGME49_289370	502.507	47.2716	241.755	-5.11418	2.07858	hypothetical protein
TGME49_275440	497.542	950.943	1058.88	-1.1135	-2.12822	dense granule protein GRA6 (GRA6)
TGME49_253330	488.502	958.87	32.8897	29.1541	14.8527	Rhoptry kinase family protein, truncated (incomplete catalytic triad)
TGME49_271930	478.702	317.65	692.341	-2.17958	-1.44629	hypothetical protein
TGME49_245530	477.735	17.0138	1.26096	13.4927	378.867	hypothetical protein
TGME49_262690	450.652	431.083	606.895	-1.40784	-1.3467	ribosomal protein RPL27 (RPL27)
TGME49_243460	450.254	109.496	82.8821	1.3211	5.43246	hypothetical protein
TGME49_314250	438.401	285.972	5.65012	50.6134	77.5915	bradyzoite rhoptry protein BRP1 (BRP1)
TGME49_232230	429.642	674.405	1306.51	-1.93728	-3.04093	ribosomal protein RPL30 (RPL30)
TGME49_224630	426.28	9.32677	0.932765	9.99906	457.007	zinc finger (CCCH type) motif-containing protein
TGME49_318750	406.544	124.288	7.61104	16.33	53.415	deoxyribose-phosphate aldolase
TGME49_239760	406.013	2383.06	2878.12	-1.20774	-7.08873	ribosomal protein RPL22 (RPL22)
TGME49_264660	405.89	229.766	0.856731	268.19	473.766	SAG-related sequence SRS44 (SRS44)
TGME49_293360	402.137	1906.05	940.793	2.026	-2.33949	hypothetical protein
TGME49_260440	391.984	405.054	211.706	1.91329	1.85155	nuclear factor NF3
TGME49_231080	386.206	1179.53	1545.65	-1.31039	-4.00213	ribosomal protein RPL38 (RPL38)
TGME49_286090	383.719	630.734	578.661	1.08999	-1.50803	translation initiation factor SUI1, putative
TGME49_295125	381.138	15.0089	92.808	-6.18353	4.10673	rhoptry protein ROP4 (ROP4)
TGME49_233920	359.59	16.8672	0.519166	32.489	692.63	zinc finger, C3HC4 type (RING finger) domain-containing protein
TGME49_254720	356.644	124.693	319.84	-2.56502	1.11507	dense granule protein GRA8 (GRA8)
TGME49_218260	344.128	1321.23	944.18	1.39934	-2.74369	histone H3.3
TGME49_208740	342.924	1937.71	57.1334	33.9156	6.00217	microneme protein, putative
TGME49_288380	335.632	191.671	206.392	-1.07681	1.62619	heat shock protein HSP90 (HSP90)
TGME49_312090	328.862	567.811	812.609	-1.43113	-2.47097	ribosomal protein RPL23 (RPL23)
TGME49_255260	326.283	191.961	477.319	-2.48654	-1.4629	apical membrane antigen AMA1
TGME49_299050	321.006	835.599	1343.38	-1.60768	-4.18489	ribosomal protein RPL17 (RPL17)
TGME49_242330	308.828	2172.82	3482.44	-1.60272	-11.2763	ribosomal protein RPS5 (RPS5)
TGME49_262620	307.869	664.975	790.564	-1.18886	-2.56786	RNA recognition motif-containing protein
TGME49_269310	307.437	12.5084	0.588581	21.2518	522.335	hypothetical protein
TGME49_321520	305.995	594.178	406.46	1.46184	-1.32832	hypothetical protein
TGME49_301400	305.75	62.5366	23.7756	2.63028	12.8598	hypothetical protein
TGME49_225080	297.543	972.26	1076.67	-1.10739	-3.61855	ribosomal protein RPS18 (RPS18)
TGME49_203290	296.565	896.213	225.796	3.96913	1.31342	hypothetical protein
TGME49_259240	295.176	2069.06	3848.95	-1.86024	-13.0395	ribosomal protein RPS21 (RPS21)
TGME49_213940	294.137	455.666	858.924	-1.88499	-2.92015	CHCH domain-containing protein
TGME49_290970	293.452	516.184	4.45308	115.916	65.8988	8-amino-7-oxononanoate synthase
TGME49_267680	291.585	8.12867	15.3026	-1.88255	19.0546	microneme protein MIC12 (MIC12)
TGME49_233380	289.99	153.669	229.723	-1.49492	1.26235	hypothetical protein
TGME49_236650	285.721	114.507	73.3703	1.56067	3.89422	DEAD (Asp-Glu-Ala-Asp) box polypeptide 17 (DDX17)
TGME49_288650	285.466	1005.19	1727.12	-1.7182	-6.05015	dense granule protein GRA12 (GRA12)
TGME49_246940	283.299	280.77	228.954	1.22632	1.23736	hypothetical protein
TGME49_251540	280.708	722.019	180.216	4.00642	1.55762	dense granule protein GRA9 (GRA9)
TGME49_228470	280.157	1301.25	1411.08	-1.0844	-5.03677	ribosomal protein RPL15 (RPL15)
TGME49_263320	278.037	178.421	96.8337	1.84255	2.87128	hypothetical protein
TGME49_257970	277.393	18.063	1.92607	9.37818	144.02	hypothetical protein
TGME49_263630	277.209	453.595	492.822	-1.08648	-1.7778	hypothetical protein
TGME49_289920	276.285	147.987	238.354	-1.61065	1.15914	hypothetical protein
TGME49_290300	272.973	146.472	120.237	1.2182	2.2703	hypothetical protein
TGME49_293780	272.931	868.842	48.5886	17.8816	5.61718	hypothetical protein
TGME49_288360	270.89	104.219	127.139	-1.21992	2.13067	tryptophanyl-tRNA synthetase (TrpRS2)
TGME49_238440	270.337	15.953	0.215007	74.1973	1257.34	SAG-related sequence SRS22A (SRS22A)
TGME49_224130	268.964	451.918	1392.09	-3.08041	-5.17575	hypothetical protein
TGME49_232400	268.6	7.89895	2.08574	3.78711	128.779	PAN domain-containing protein
TGME49_287040	263.971	36.594	48.1348	-1.31537	5.48399	hypothetical protein
TGME49_275810	263.183	890.03	1665.51	-1.87129	-6.32831	ribosomal protein RPS10 (RPS10)
TGME49_306620	263.162	44.9816	3.2786	13.7198	80.2665	AP2 domain transcription factor AP2IX-9 (AP2IX9)
TGME49_215775	261.464	110.15	511.199	-4.64096	-1.95515	rhoptry protein ROP8 (ROP8)
TGME49_263700	254.888	687.202	1069.1	-1.55573	-4.19439	ribosomal protein RPS14 (RPS14)
TGME49_267060	254.562	1296.93	1206.06	1.07534	-4.7378	ribosomal protein RPL14 (RPL14)
TGME49_314310	253.951	75.3702	22.8392	3.30004	11.1191	hypothetical protein
TGME49_200385	253.703	18.8379	9.36709	2.01107	27.0845	Myb family DNA-binding domain-containing protein. Brady master
TGME49_232710	250.709	1053.47	1667.15	-1.58254	-6.64975	ribosomal protein RPS3A (RPS3A)
TGME49_273320	249.857	117.077	56.5917	2.06881	4.41508	hypothetical protein
TGME49_257530	248.139	336.683	300.815	1.11924	-1.21228	transporter, major facilitator family protein
TGME49_246130	245.363	112.536	207.709	-1.84571	1.18129	serpin (serine proteinase inhibitor) superfamily protein
TGME49_263050	244.584	991.9	994.319	-1.00244	-4.06536	ribosomal protein RPL13 (RPL13)
TGME49_263090	237.928	715.146	1124.96	-1.57304	-4.72814	14-3-3 protein
TGME49_238250	232.889	407.889	492.359	-1.20709	-2.11414	ribosomal protein RPL36 (RPL36)
TGME49_318660	231.287	348.848	98.4308	3.54409	2.34975	PP2C, putative
TGME49_285980	227.793	393.963	100.886	3.90504	2.25793	glucosephosphate-mutase GPM1 (GPM1)
TGME49_269442	223.641	571.209	968.551	-1.69562	-4.33084	calmodulin, putative
TGME49_201390	222.632	1066.62	1925.01	-1.80478	-8.6466	hypothetical protein
TGME49_210690	220.141	576.231	792.209	-1.37481	-3.59865	ribosomal protein RPS6 (RPS6)
TGME49_214410	219.56	70.3388	23.6284	2.97687	9.29221	hypothetical protein
TGME49_295360	217.9	183.545	198.685	-1.08249	1.09671	hypothetical protein
TGME49_267400	216.872	1485.2	1626.41	-1.09508	-7.4994	ribosomal protein RPL32 (RPL32)
TGME49_289690	216.293	493.563	477.479	1.03369	-2.20755	glyceraldehyde-3-phosphate dehydrogenase GAPDH1 (GAPDH1)
TGME49_262670	214.138	584.293	810.784	-1.38763	-3.78627	ribosomal protein RPL18A (RPL18A)
TGME49_271030	212.714	20.4472	6.33525	3.22753	33.5764	AP2 domain transcription factor AP2VIII-6 (AP2VIII6)
TGME49_221400	212.661	29.6042	9.3189	3.17679	22.8203	hypothetical protein
TGME49_215910	211.687	33.3912	7.81821	4.27095	27.0761	hypothetical protein
TGME49_269010	208.338	130.277	99.8585	1.30462	2.08633	AP2 domain transcription factor AP2VIII-7 (AP2VIII7)
TGME49_305160	208.07	11.6451	11.1883	1.04083	18.5972	histone H2Ba
TGME49_256760	202.472	822.319	285.704	2.87822	-1.41108	pyruvate kinase PyK1 (PYKI)
TGME49_214980	201.452	32.9137	37.8361	-1.14956	5.32432	hypothetical protein
TGME49_269690	197.834	193.014	92.4355	2.08809	2.14024	hypothetical protein
TGME49_236040	197.698	84.4917	136.176	-1.6117	1.45179	fructose-1,6-bisphosphate aldolase
TGME49_266460	196.636	1150.5	955.807	1.20369	-4.8608	small ubiquitin family modifier, putative
TGME49_258730	193.442	488.485	291.004	1.67862	-1.50434	hypothetical protein
TGME49_278080	192.358	312.853	0.140544	2226.01	1368.66	Toxoplasma gondii family A protein
TGME49_215220	191.103	80.4398	209.185	-2.60052	-1.09462	hypothetical protein
TGME49_321530	186.043	64.714	39.2987	1.64672	4.73409	cathepsin CPL (CPL)
TGME49_201860	185.848	185.851	559.622	-3.01113	-3.01118	hypothetical protein
TGME49_316400	185.606	1067.96	2127.27	-1.99191	-11.4613	alpha tubulin TUBA1 (TUBA1)
TGME49_200240	184.355	2.39337	1.2491	1.91608	147.591	microneme protein MIC17B (MIC17B)
TGME49_309990	183.801	81.7255	24.3535	3.3558	7.54723	hypothetical protein
TGME49_311230	182.5	20.6566	23.1574	-1.12107	7.88087	hypothetical protein
TGME49_218960	182.471	13.8157	10.5482	1.30977	17.2987	AP2 domain transcription factor AP2XII-1 (AP2XII1)
TGME49_221840	182.267	66.2229	0.159623	414.871	1141.86	hypothetical protein
TGME49_262560	180.558	311.286	125.919	2.47211	1.43392	hypothetical protein
TGME49_260620	180.541	56.6653	98.1792	-1.73262	1.83889	hypothetical protein
TGME49_215785	180.284	12.1464	67.6892	-5.57277	2.66342	rhoptry protein ROP2A (ROP2A)
TGME49_320190	178.472	363.836	0.653214	556.993	273.221	SAG-related sequence SRS16B (SRS9 )
TGME49_211630	177.671	97.853	119.013	-1.21624	1.49288	hypothetical protein
TGME49_247220	177.578	154.287	312.651	-2.02643	-1.76064	nudix -type motif 9 isoform a family protein
TGME49_217510	177.438	186.244	307.598	-1.65159	-1.73355	hypothetical protein
TGME49_280370	177.392	96.0391	165.848	-1.72688	1.06961	hypothetical protein
TGME49_220400	175.392	837.009	2412.36	-2.88212	-13.7541	actin depolymerizing factor ADF (ADF)
TGME49_268790	174.442	1103.76	203.098	5.43461	-1.16427	hypothetical protein
TGME49_280460	173.998	73.7885	70.7263	1.0433	2.46015	AP2 domain transcription factor AP2VIIa-2 (AP2VIIA2)
TGME49_237015	173.004	894.359	581.877	1.53702	-3.36337	hypothetical protein
TGME49_214940	170.623	238.648	551.337	-2.31026	-3.23133	MIC2-associated protein M2AP
TGME49_247030	169.965	287.618	359.902	-1.25132	-2.11751	hypothetical protein
TGME49_209985	169.672	62.0314	0.672561	92.2316	252.277	cAMP-dependent protein kinase
TGME49_215470	169.19	617.268	894.108	-1.44849	-5.28462	ribosomal protein RPL10A (RPL10A)
TGME49_258870	168.426	308.513	135.728	2.27302	1.24091	hypothetical protein
TGME49_280518	168.069	46.8731	42.4392	1.10448	3.96023	hypothetical protein
TGME49_252640	167.902	170.341	0.342738	496.999	489.886	P-type ATPase PMA1
TGME49_257090	165.93	757.966	838.015	-1.10561	-5.05043	NAC domain-containing protein
TGME49_227600	165.526	317.018	508.396	-1.60368	-3.0714	ribosomal protein RPL34 (RPL34)
TGME49_293870	165.432	571.457	709.346	-1.24129	-4.28785	thioredoxin, putative
TGME49_248190	165.425	94.6005	18.664	5.0686	8.86329	hypothetical protein
TGME49_240090	165.352	63.9981	183.515	-2.86751	-1.10984	rhoptry kinase family protein ROP34, putative
TGME49_236870	164.548	523.02	515.282	1.01502	-3.13149	hypothetical protein
TGME49_221380	164.132	223.032	167.871	1.32859	-1.02278	alba 1
TGME49_211680	163.827	841.976	790.401	1.06525	-4.82459	protein disulfide isomerase
TGME49_310780	163.815	685.8	1559.6	-2.27413	-9.52045	dense granule protein GRA4 (GRA4)
TGME49_209910	163.74	966.795	1523.91	-1.57625	-9.30688	histone H2Bv
TGME49_227280	162.873	582.471	946.023	-1.62415	-5.80835	dense granule protein GRA3 (GRA3)
TGME49_313050	162.156	149.766	2.28779	65.463	70.879	oxidoreductase, short chain dehydrogenase/reductase family protein
TGME49_213610	160.591	85.4701	32.334	2.64335	4.96664	hypothetical protein
TGME49_245680	160.44	427.003	845.339	-1.97971	-5.26887	ribosomal protein RPL21 (RPL21)
TGME49_254120	160.423	305.246	257.668	1.18465	-1.60617	autophagy-related protein 8 atg8, putative
TGME49_208450	157.725	208.771	344.42	-1.64975	-2.18367	protease inhibitor PI2 (PI2)
TGME49_313273	157.266	16.689	15.1488	1.10167	10.3814	hypothetical protein
TGME49_321680	156.704	173.7	180.196	-1.0374	-1.14992	hypothetical protein
TGME49_200360	156.564	429.482	1022.53	-2.38085	-6.53109	hypothetical protein
TGME49_226420	156.204	373.703	56.8279	6.57606	2.74873	peptidase family M3 protein
TGME49_259630	156.182	575.745	534.063	1.07805	-3.41949	hypothetical protein
TGME49_297340	155.828	128.448	33.9376	3.78483	4.5916	hypothetical protein
TGME49_313910	155.699	120.626	163.813	-1.35803	-1.05212	RNA recognition motif 2 protein
TGME49_213580	155.611	581.804	845.064	-1.45249	-5.43063	hypothetical protein
TGME49_283780	155.392	228.232	150.195	1.51957	1.0346	glucose-6-phosphate isomerase GPI (GPI)
TGME49_320600	154.495	966.558	962.39	1.00433	-6.22925	cold-shock DNA-binding domain-containing protein
TGME49_289600	153.751	129.7	169.195	-1.30451	-1.10045	heat shock protein HSP29 (HSP29)
TGME49_235930	151.945	216.48	228.245	-1.05435	-1.50216	domain K- type RNA binding proteins family protein
TGME49_216860	151.244	304.014	345.643	-1.13693	-2.28534	DEAD (Asp-Glu-Ala-Asp) box polypeptide DDX39 (DDX39)
TGME49_311100	151.173	661.204	89.3622	7.39914	1.69169	zinc finger (CCCH type) motif-containing protein
TGME49_202025	150.904	23.0868	0.108591	212.603	1389.65	hypothetical protein
TGME49_314450	147.72	127.668	110.862	1.15159	1.33247	hypothetical protein
TGME49_205330	146.495	359.844	371.882	-1.03345	-2.53853	hypothetical protein
TGME49_262720	145.864	95.3916	151.682	-1.5901	-1.03989	eukaryotic initiation factor-1A, putative
TGME49_242090	145.577	81.1014	81.7609	-1.00813	1.78053	zinc finger (CCCH type) motif-containing protein
TGME49_293270	145.549	54.8741	62.8223	-1.14484	2.31684	hypothetical protein
TGME49_261570	144.928	579.605	865.96	-1.49405	-5.97513	ribosomal protein RPL7A (RPL7A)
TGME49_217570	144.351	708.684	1054.5	-1.48798	-7.30511	ribosomal protein RPS27 (RPS27)
TGME49_234450	143.411	654.542	1101.23	-1.68245	-7.67889	ribosomal protein RPS15A (RPS15A)
TGME49_204020	142.054	906.909	1650.38	-1.81978	-11.618	ribosomal protein RPL8 (RPL8)
TGME49_236890	141.096	397.774	415.448	-1.04443	-2.94443	hypothetical protein
TGME49_252210	139.822	170.137	70.113	2.42661	1.99423	pentatricopeptide repeat domain-containing protein
TGME49_277080	139.582	1056.29	2994.55	-2.83497	-21.4537	microneme protein MIC5 (MIC5)
TGME49_266060	138.817	553.933	1025.92	-1.85206	-7.39042	ribosomal protein RPSA (RPSA)
TGME49_249250	138.776	1242.29	1789.02	-1.4401	-12.8914	ribosomal protein RPL35A (RPL35A)
TGME49_311720	137.516	858.24	1067.61	-1.24395	-7.76352	chaperonin protein BiP
TGME49_204530	136.827	364.708	953.198	-2.61359	-6.96642	microneme protein MIC11 (MIC11)
TGME49_290700	136.762	214.717	307.898	-1.43397	-2.25134	hypothetical protein
TGME49_232000	134.359	70.5117	121.537	-1.72364	1.10551	hypothetical protein
TGME49_249370	133.512	261.663	530.554	-2.02762	-3.97381	translation initiation factor SUI1, putative
TGME49_232670	133.338	81.9959	121.26	-1.47885	1.09961	hypothetical protein
TGME49_208730	132.847	470.586	7.07511	66.5129	18.7767	microneme protein, putative
TGME49_243570	132.672	632.889	1152.14	-1.82045	-8.68417	ribosomal protein RPS26 (RPS26)
TGME49_228170	132.347	22.251	48.2992	-2.17065	2.74015	inner membrane complex protein IMC2A (IMC2A)
TGME49_297400	132.293	31.1054	58.1688	-1.87005	2.27429	hypothetical protein
TGME49_214090	132.206	20.4487	11.3693	1.7986	11.6283	signal peptidase
TGME49_309930	131.997	106.081	9.75277	10.877	13.5343	melibiase subfamily protein
TGME49_257350	130.617	82.8729	84.095	-1.01475	1.55321	eukaryotic translation initiation factor, putative
TGME49_270380	130.616	620.169	1028.91	-1.65908	-7.87738	ribosomal protein RPS13 (RPS13)
TGME49_219690	130.011	278.605	220.59	1.263	-1.69671	hypothetical protein
TGME49_319640	129.564	79.257	105.339	-1.32908	1.22997	hypothetical protein
TGME49_234550	129.411	639.66	1216.53	-1.90183	-9.4005	ribosomal protein RPL29 (RPL29)
TGME49_216820	129.273	64.1834	162.006	-2.52412	-1.25322	transporter, major facilitator family protein
TGME49_245460	129.155	976.671	1577.15	-1.61482	-12.2112	ribosomal protein RPS8 (RPS8)
TGME49_319340	128.846	261.699	180.962	1.44615	-1.40448	hypothetical protein
TGME49_200375	128.612	198.334	87.4563	2.26781	1.47059	hypothetical protein
TGME49_260520	128.262	122.953	32.4799	3.78552	3.94898	hypothetical protein
TGME49_221675	128.175	11.149	3.9223	2.84245	32.6786	hypothetical protein
TGME49_216080	127.553	42.9071	39.126	1.09664	3.26006	apical complex lysine methyltransferase
TGME49_232830	127.303	97.4943	90.9563	1.07188	1.39961	vacuolar proton translocating ATPase subunit A, putative
TGME49_266080	127.07	307.965	290.559	1.05991	-2.2866	hypothetical protein
TGME49_287470	126.349	43.6422	27.5208	1.58579	4.59104	hypothetical protein
TGME49_257680	126.319	465.605	1155.19	-2.48105	-9.14503	myosin light chain MLC1
TGME49_269438	126.014	217.04	346.947	-1.59854	-2.75323	hypothetical protein
TGME49_306455	124.988	274.933	11.116	24.733	11.2439	hypothetical protein
TGME49_232940	124.743	169.813	365.636	-2.15317	-2.9311	heat shock protein HSP20 (HSP20)
TGME49_205558	123.42	200.006	272.698	-1.36345	-2.20951	NAC domain-containing protein
TGME49_252065	122.716	24.8953	11.229	2.21706	10.9285	KRUF family protein
TGME49_209030	122.405	391.51	798.326	-2.0391	-6.522	actin ACT1 (ACT1)
TGME49_214100	122.392	52.714	33.7106	1.56372	3.63067	hypothetical protein
TGME49_214320	121.856	186.004	92.5558	2.00964	1.31657	facilitative glucose transporter GT1 (GT1)
TGME49_232250	121.463	266.158	206.659	1.28791	-1.70142	catalase
TGME49_245490	120.896	90.3346	244.169	-2.70294	-2.01966	microneme protein MIC8 (MIC8)
TGME49_232300	119.981	882.182	1229.14	-1.3933	-10.2445	ribosomal protein RPS3 (RPS3)
TGME49_248180	119.57	42.5048	8.49595	5.00294	14.0737	hypothetical protein
TGME49_286420	119.255	870.94	1486.85	-1.70718	-12.4679	elongation factor 1-alpha (EF-1-ALPHA), putative
TGME49_294800	118.542	566.161	1980.5	-3.49813	-16.7071	elongation factor 1-alpha (EF-1-ALPHA), putative
TGME49_234530	118.344	345.504	134.146	2.57559	-1.13353	hypothetical protein
TGME49_321500	118.026	212.864	215.132	-1.01065	-1.82275	RNA recognition motif-containing protein
TGME49_310420	117.72	222.982	544.847	-2.44346	-4.62835	hypothetical protein
TGME49_258410	117.709	367.493	1177.49	-3.20412	-10.0035	photosensitized INA-labeled protein PHIL1 (PHIL1)
TGME49_309810	117.191	662.137	904.785	-1.36646	-7.72063	ribosomal protein RPP2 (RPP2)
TGME49_221180	117.005	50.3698	126.771	-2.5168	-1.08347	hypothetical protein
TGME49_248740	116.579	25.6857	18.3108	1.40276	6.36671	hypothetical protein
TGME49_313180	116.495	35.0583	34.1658	1.02612	3.40968	cell-cycle-associated protein kinase PRP4, putative
TGME49_206450	115.181	7.1601	3.8454	1.86199	29.9531	autophagy-related cysteine peptidase atg4, putative
TGME49_271970	113.904	624.653	1110.05	-1.77706	-9.74553	glideosome-associated protein with multiple-membrane spans GAPM3
TGME49_232630	113.291	360.943	212.803	1.69614	-1.87838	hypothetical protein
TGME49_255900	113.257	309.625	132.226	2.34163	-1.1675	Bax inhibitor-1, putative
TGME49_278530	113.048	321.719	222.369	1.44678	-1.96703	multiprotein bridging factor type 1 family transcriptional co-activator, putative
TGME49_230170	112.975	22.2311	17.7947	1.24931	6.34879	hypothetical protein
TGME49_260260	112.705	518.469	683.421	-1.31815	-6.06381	ribosomal protein RPP1 (RPP1)
TGME49_287460	112.666	60.887	57.7463	1.05439	1.95106	hypothetical protein
TGME49_258940	112.402	189.86	137.571	1.38009	-1.22392	acylphosphatase family protein
TGME49_280380	110.697	301.893	509.604	-1.68803	-4.60359	poly(ADP-ribose) glycohydrolase
TGME49_248280	109.922	96.1526	72.3305	1.32935	1.51972	hypothetical protein
TGME49_208370	109.7	77.5417	58.718	1.32058	1.86825	myosin heavy chain, putative
TGME49_251870	109.136	2.11565	0.712341	2.96999	153.208	histone H2Bb
TGME49_250710	109.054	127.006	281.368	-2.21539	-2.58008	microneme protein MIC10 (MIC10)
TGME49_229250	109.044	355.126	624.471	-1.75845	-5.72678	ribosomal protein RPL28 (RPL28)
TGME49_225120	108.919	84.7977	116.249	-1.3709	-1.06729	hypothetical protein
TGME49_267585	108.415	21.5006	22.1647	-1.03089	4.89133	hypothetical protein
TGME49_320490	108.408	56.5905	49.2628	1.14875	2.20061	N-acyl-phosphatidylethanolamine-hydrolyzing phospholipase D family protein
TGME49_221550	108.357	83.0605	0.622043	133.529	174.195	CMGC kinase, MAPK family, MEK kinase-related (incomplete catalytic triad)
TGME49_310900	107.856	5.55112	3.69891	1.50074	29.1588	AP2 domain transcription factor AP2XI-2 (AP2XI2)
TGME49_218820	107.819	487.442	676.703	-1.38827	-6.27632	alba 2
TGME49_308090	107.414	96.8885	254.444	-2.62615	-2.36881	rhoptry protein ROP5 (ROP5)
TGME49_258660	107.043	172.591	463.079	-2.68309	-4.3261	rhoptry protein ROP6 (ROP6)
TGME49_320050	106.715	257.23	396.828	-1.5427	-3.71859	ribosomal protein RPL5 (RPL5)
TGME49_210600	106.692	15.1609	1.39127	10.8972	76.6871	KRUF family protein
TGME49_227360	105.302	396.019	552.073	-1.39406	-5.24277	ribosomal protein RPL3 (RPL3)
TGME49_250220	104.451	105.497	14.1021	7.4809	7.40676	hypothetical protein
TGME49_248370	104.31	31.0179	10.7638	2.88169	9.6908	prefoldin subunit 6, putative
TGME49_261230	104.268	36.6656	23.6536	1.55011	4.40812	ankyrin repeat-containing protein
TGME49_284180	103.902	50.6647	43.8267	1.15602	2.37075	hypothetical protein
TGME49_294870	103.413	236.429	173.076	1.36604	-1.67364	universal stress family protein
TGME49_203630	102.171	715.996	1183.12	-1.65241	-11.5798	ribosomal protein RPL44 (RPL44)
TGME49_226380	101.769	99.064	141.059	-1.42392	-1.38608	hypothetical protein
TGME49_286470	101.756	109.082	147.527	-1.35244	-1.44982	AGC kinase
TGME49_287430	101.455	17.8702	24.3746	-1.36398	4.16233	hypothetical protein
TGME49_240060	101.381	387.756	290.604	1.33431	-2.86646	hypothetical protein
TGME49_218550	100.002	67.9997	68.8692	-1.01279	1.45206	PIK3R4 kinase-related protein
TGME49_279100	99.97	118.464	340.861	-2.87734	-3.40963	hypothetical protein
TGME49_249990	99.6296	91.7047	177.443	-1.93494	-1.78103	hypothetical protein
TGME49_293690	99.5898	350.754	437.794	-1.24815	-4.39597	profilin PRF (PRF)
TGME49_314260	98.8222	156.713	148.321	1.05658	-1.50089	hypothetical protein
TGME49_295030	98.7244	92.1355	60.584	1.52079	1.62954	hypothetical protein
TGME49_202770	98.5392	50.1684	51.6921	-1.03037	1.90627	RNA recognition motif-containing protein
TGME49_212270	97.8377	207.488	408.993	-1.97117	-4.18031	hypothetical protein
TGME49_286600	97.3819	78.8828	170.109	-2.15648	-1.74683	hypothetical protein
TGME49_304500	96.8436	116.341	117.951	-1.01384	-1.21796	hypothetical protein
TGME49_243545	96.7891	445.854	1112.57	-2.49536	-11.4948	hypothetical protein
TGME49_305520	96.7099	751.939	1445.16	-1.92191	-14.9432	ribosomal protein RPS2 (RPS2)
TGME49_310010	96.706	15.9927	37.2828	-2.33124	2.59385	rhoptry neck protein RON1 (RON1)
TGME49_254440	96.3773	1115.55	1584.23	-1.42013	-16.4378	ribosomal protein RPL12 (RPL12)
TGME49_226560	95.8851	43.0368	21.1202	2.03771	4.53997	zinc finger (CCCH type) motif-containing protein
TGME49_261970	95.7057	229.01	60.5957	3.77932	1.57941	hypothetical protein
TGME49_260240	94.9842	94.9928	109.943	-1.15738	-1.15748	ccr4-associated factor family protein
TGME49_239740	94.809	403.706	800.362	-1.98254	-8.44183	dense granule protein GRA14 (GRA14)
TGME49_231160	94.7674	555.01	684.778	-1.23381	-7.22588	hypothetical protein
TGME49_222370	94.6643	241.197	1.91016	126.271	49.5584	SAG-related sequence SRS13 (SRS13)
TGME49_221910	94.5254	71.6917	88.2559	-1.23105	1.07104	AN1 family Zinc finger domain-containing protein
TGME49_225555	94.388	269.127	243.023	1.10741	-2.57473	hypothetical protein
TGME49_228230	94.327	38.6102	59.7267	-1.54692	1.57931	hypothetical protein
TGME49_203880	93.8408	14.9018	8.11089	1.83726	11.5697	hypothetical protein
TGME49_264175	92.7384	12.232	9.11327	1.34221	10.1762	hypothetical protein
TGME49_239420	92.5165	42.8201	47.9256	-1.11923	1.93042	protein kinase
TGME49_258930	92.3744	207.586	122.781	1.69071	-1.32917	peptidylprolyl isomerase
TGME49_310670	91.1423	105.544	38.3804	2.74993	2.37471	glycogen phosphorylase 1, putative
TGME49_261780	91.0412	185.737	344.687	-1.85578	-3.78606	microneme protein MIC7 (MIC7)
TGME49_226020	91.0229	89.8866	154.106	-1.71444	-1.69304	transporter, major facilitator family protein
TGME49_244560	90.8118	301.056	243.918	1.23425	-2.68597	heat shock protein 90, putative
TGME49_256060	90.7166	18.8466	7.76049	2.42853	11.6895	nucleosome assembly protein (nap) protein
TGME49_287450	90.4497	21.4893	21.3287	1.00753	4.24076	hypothetical protein
TGME49_267580	90.4147	11.7011	12.4889	-1.06733	7.23958	cyclin2 related protein. P1 cyclin
TGME49_300100	90.394	20.6073	78.736	-3.82079	1.14806	rhoptry neck protein RON2 (RON2)
TGME49_312160	90.2654	741.819	576.401	1.28699	-6.38562	hypothetical protein
TGME49_316250	89.9681	124.009	253.347	-2.04298	-2.81596	hypothetical protein
TGME49_314810	89.6808	509.304	630.016	-1.23701	-7.0251	ribosomal protein RPL7 (RPL7)
TGME49_220560	89.6339	25.8162	0.232784	110.902	385.053	hypothetical protein
TGME49_314430	89.2137	122.813	80.0526	1.53415	1.11444	serine/threonine specific protein phosphatase
TGME49_246550	89.1875	124.842	270.899	-2.16994	-3.03742	aspartyl protease ASP3 (ASP3)
TGME49_292130	89.0228	327.561	564.202	-1.72243	-6.33772	ribosomal protein RPL13A (RPL13A)
TGME49_245540	89.0139	54.2993	37.5402	1.44643	2.37116	hypothetical protein
TGME49_204070	88.7678	36.8053	17.1777	2.14262	5.16762	YT521-B family protein
TGME49_294970	88.4853	33.4499	55.0305	-1.64516	1.60793	hypothetical protein
TGME49_201170	88.225	141.814	465.984	-3.28588	-5.28177	hypothetical protein
TGME49_216190	87.8372	3.05305	0.675869	4.51722	129.962	hypothetical protein
TGME49_232410	87.6481	256.773	385.506	-1.50135	-4.39834	PDI family protein
TGME49_214840	87.055	50.6671	45.731	1.10794	1.90363	AP2 domain transcription factor AP2X-7 (AP2X7)
TGME49_230940	87.0154	93.5629	99.8346	-1.06703	-1.14732	hypothetical protein
TGME49_240590	86.9485	184.482	103.003	1.79104	-1.18464	DNA-directed RNA polymerase II RPB5 (POLR2E)
TGME49_211010	86.8543	10.3881	7.72208	1.34525	11.2475	hypothetical protein
TGME49_284660	86.6655	272.236	108.706	2.50434	-1.25431	mitochondrial ribosomal protein s6-2, putative
TGME49_263720	86.5347	48.2292	51.3311	-1.06432	1.68581	HMG (high mobility group) box domain-containing protein
TGME49_268570	86.0932	61.672	49.6892	1.24116	1.73264	zinc finger (CCCH type) motif-containing protein
TGME49_223855	86.0704	35.0627	10.3451	3.38929	8.31988	RNA recognition motif-containing protein
TGME49_203790	85.0055	182.919	131.937	1.38641	-1.55209	hypothetical protein
TGME49_311240	84.7231	47.6989	58.2999	-1.22225	1.45323	DnaJ family chaperone, putative
TGME49_271050	84.4112	2037.24	8102.47	-3.97718	-95.988	SAG-related sequence SRS34A (SAG2A)
TGME49_239100	84.1367	588.261	665.187	-1.13077	-7.90603	ribosomal protein RPS7 (RPS7)
TGME49_232760	83.8537	129.207	64.3272	2.00858	1.30355	protein phosphatase inhibitor IPP2 (IPP2)
TGME49_219140	83.7074	132.28	320.215	-2.42073	-3.82541	EF-1 guanine nucleotide exchange domain-containing protein
TGME49_267740	83.6105	0.0388103	0.00544008	7.13415	15369.4	hypothetical protein
TGME49_204420	83.2334	114.93	4.28152	26.8432	19.4401	oocyst wall protein OWP1 (OWP1)
TGME49_202620	83.1031	119.18	238.594	-2.00196	-2.87106	hypothetical protein
TGME49_301250	82.9505	85.9244	60.6711	1.41623	1.36722	hypothetical protein
TGME49_295950	82.6777	114.638	7.90627	14.4996	10.4572	KRUF family protein
TGME49_212300	82.4059	86.6173	158.315	-1.82775	-1.92116	hypothetical protein
TGME49_208030	82.352	117.941	453.16	-3.84227	-5.50272	microneme protein MIC4 (MIC4)
TGME49_248270	81.9982	29.4831	23.5715	1.25079	3.47869	zinc finger (CCCH type) motif-containing protein
TGME49_290000	81.7886	97.405	16.6013	5.86731	4.92663	hypothetical protein
TGME49_248390	81.7829	310.161	339.77	-1.09546	-4.15453	ribosomal protein RPL26 (RPL26)
TGME49_232340	81.701	45.281	35.179	1.28716	2.32244	protein phosphatase 2C domain-containing protein
TGME49_235470	81.546	91.9078	171.53	-1.86633	-2.10348	myosin A
TGME49_205320	81.4308	4.77115	7.47608	-1.56693	10.8922	hypothetical protein
TGME49_244250	81.4291	123.115	261.116	-2.12092	-3.20667	hypothetical protein
TGME49_269700	81.4199	48.5673	43.7247	1.11075	1.8621	NLI interacting factor family phosphatase
TGME49_220240	81.3646	90.1515	159.792	-1.77248	-1.9639	hypothetical protein
TGME49_292375	81.3354	26.9186	8.69543	3.09572	9.35381	KRUF family protein
TGME49_246090	81.0972	26.8249	14.1483	1.89599	5.73195	hypothetical protein
TGME49_295350	80.3953	433.464	1026.83	-2.36889	-12.7722	nucleoside diphosphate kinase, putative
TGME49_242340	80.1813	1255.22	1662.43	-1.32441	-20.7333	ribosomal protein RPS29 (RPS29)
TGME49_224850	80.0918	54.8163	89.2664	-1.62846	-1.11455	polyadenylate binding protein, putative
TGME49_262100	80.0119	135.836	40.4429	3.3587	1.97839	tetratricopeptide repeat-containing protein
TGME49_266920	79.9831	167.629	151.39	1.10727	-1.89277	3'5'-cyclic nucleotide phosphodiesterase domain-containing protein
TGME49_236670	79.9485	68.609	8.54937	8.02504	9.3514	hypothetical protein
TGME49_200260	79.9281	3.3062	1.06267	3.11123	75.2147	hypothetical protein
TGME49_253440	79.9145	40.4104	42.3092	-1.04699	1.88882	cell-cycle-associated protein kinase SRPK, putative
TGME49_289540	79.5699	43.3061	36.0847	1.20012	2.20508	hypothetical protein
TGME49_211260	78.7604	576.577	263.899	2.18484	-3.35065	rhoptry kinase family protein ROP26 (incomplete catalytic triad) (ROP26)
TGME49_265260	78.6302	34.5955	12.6089	2.74374	6.2361	hypothetical protein
TGME49_201260	78.4733	79.0125	66.5144	1.1879	1.17979	sugar transporter ST3 (ST3)
TGME49_253820	78.2553	121.426	239.693	-1.97398	-3.06296	hypothetical protein
TGME49_293280	78.2527	9.8008	2.90593	3.37269	26.9286	cyclin protein. P3 cyclin
TGME49_300190	78.1436	540.301	664.694	-1.23023	-8.50606	ribosomal protein RPL37A (RPL37A)
TGME49_308020	78.1171	73.2347	210.566	-2.87522	-2.69552	SAG-related sequence SRS57 (SAG3)
TGME49_304740	77.9627	50.2884	56.3581	-1.1207	1.38335	rhoptry kinase family protein ROP35 (ROP35)
TGME49_223940	77.7887	170.423	390.438	-2.29099	-5.01921	GAP45
TGME49_293770	77.5078	29.4923	62.1246	-2.10647	1.24762	chitinase-like protein CLP1 (CLP1)
TGME49_214210	77.1358	118.239	102.525	1.15327	-1.32915	rRNA pseudouridine synthase
TGME49_263550	76.8321	51.4408	43.1273	1.19277	1.78152	39S ribosomal protein L47, mitochondrial precursor, putative
TGME49_217680	76.7982	42.3628	40.115	1.05604	1.91445	hypothetical protein
TGME49_266890	76.7917	25.3582	37.5211	-1.47964	2.04663	hypothetical protein
TGME49_218520	76.3557	104.375	356.01	-3.41086	-4.66251	microneme protein MIC6 (MIC6)
TGME49_231630	76.1573	205.293	838.926	-4.08648	-11.0157	alveolin domain containing intermediate filament IMC4 (ALV4)
TGME49_260180	75.8532	211.31	196.627	1.07467	-2.59221	hypothetical protein
TGME49_319870	75.8352	210.07	262.56	-1.24987	-3.46224	ubiquitin-conjugating enzyme subfamily protein
TGME49_236010	75.7853	242.646	47.2731	5.13286	1.60314	prenylcysteine oxidase
TGME49_253790	75.6938	37.0734	0.136467	271.666	554.668	zinc finger (CCCH type) motif-containing protein
TGME49_313390	75.3106	211.11	350.16	-1.65867	-4.64954	ribosomal protein RPL6 (RPL6)
TGME49_249900	75.2859	426.808	583.635	-1.36744	-7.75225	adenine nucleotide translocator, putative
TGME49_265790	74.9613	186.167	202.5	-1.08773	-2.70139	hypothetical protein
TGME49_223080	74.9475	26.1406	14.5404	1.79779	5.15443	hypothetical protein
TGME49_239330	74.8892	336.939	560.105	-1.66233	-7.47911	ribosomal protein RPL37 (RPL37)
TGME49_261740	74.6538	354.398	2082.13	-5.87513	-27.8905	hypothetical protein
TGME49_276170	74.451	22.9477	20.6776	1.10978	3.60056	phosphatidylinositol 3- and 4-kinase
TGME49_247520	74.2712	248.267	1146.45	-4.61779	-15.436	hypothetical protein
TGME49_309590	74.2624	474.603	1636.69	-3.44853	-22.0392	rhoptry protein ROP1 (ROP1)
TGME49_319560	74.2612	97.1628	406.57	-4.18442	-5.47487	microneme protein MIC3 (MIC3)
TGME49_307570	74.1611	32.8646	24.0832	1.36463	3.07937	glycerol-3-phosphate dehydrogenase (gpdh), putative
TGME49_282140	74.1395	9.52362	8.41475	1.13178	8.81066	cwf21 protein
TGME49_306688	74.0511	1.66453	1.00903	1.64964	73.3885	hypothetical protein
TGME49_252070	74.028	51.9587	7.10657	7.31137	10.4168	KRUF family protein
TGME49_228760	74.0249	244.913	193.352	1.26667	-2.61198	hypothetical protein
TGME49_254940	73.995	13.8264	12.2943	1.12461	6.01863	MIF4G domain-containing protein
TGME49_310790	73.9459	250.284	298.708	-1.19347	-4.03955	hypothetical protein
TGME49_230480	73.9376	528.593	300.394	1.75966	-4.06281	hypothetical protein
TGME49_243465	73.8443	53.0324	50.2502	1.05537	1.46953	hypothetical protein
TGME49_210408	73.3876	475.253	559.015	-1.17625	-7.6173	HMG (high mobility group) box domain-containing protein
TGME49_226580	73.3622	81.9083	82.6851	-1.00948	-1.12708	hypothetical protein
TGME49_273770	73.2812	107.811	134.671	-1.24914	-1.83773	hypothetical protein
TGME49_244700	73.2746	7.61119	7.1355	1.06666	10.269	NAD(+)/NADH kinase domain-containing protein
TGME49_243430	73.0898	21.0915	19.4055	1.08688	3.76644	OTU family cysteine protease
TGME49_244320	72.4989	285.659	349.053	-1.22192	-4.8146	ribosomal protein RPL24 (RPL24)
TGME49_297060	72.467	579.571	627.243	-1.08225	-8.65557	phosphoglycerate mutase PGMII (PGMII)
TGME49_260200	72.4056	27.2473	13.0676	2.0851	5.54086	helicase associated domain (ha2) protein
TGME49_286530	72.3944	459.331	384.486	1.19466	-5.31099	hypothetical protein
TGME49_300055	72.3862	10.9031	8.26525	1.31915	8.75789	hypothetical protein
TGME49_309600	71.9393	82.8618	79.0546	1.04816	-1.09891	hypothetical protein
TGME49_313380	71.87	128.704	594.117	-4.61614	-8.26655	hypothetical protein
TGME49_294230	71.8354	396.602	436.415	-1.10038	-6.07521	hypothetical protein
TGME49_269190	71.7829	196.987	156.285	1.26044	-2.17718	glyceraldehyde-3-phosphate dehydrogenase GAPDH2 (GAPDH2)
TGME49_293810	71.5744	77.1253	8.37149	9.21284	8.54978	carboxyvinyl-carboxyphosphonatephosphorylmutase
TGME49_316600	71.2617	73.863	91.7361	-1.24198	-1.28731	hypothetical protein
TGME49_231140	71.2179	513.805	893.623	-1.73923	-12.5477	ribosomal protein RPS25 (RPS25)
TGME49_205470	71.204	210.728	553.309	-2.6257	-7.77076	translation elongation factor 2 family protein, putative
TGME49_211015	71.0302	91.3355	83.6821	1.09146	-1.17812	hypothetical protein
TGME49_305290	71.0153	71.473	53.4853	1.33631	1.32775	vacuolar atp synthase subunit e, putative
TGME49_203820	71.0113	64.9994	43.3939	1.49789	1.63644	hypothetical protein
TGME49_211420	70.9928	250.214	320.045	-1.27908	-4.50813	RNA recognition motif-containing protein
TGME49_318230	70.9908	194.694	155.643	1.2509	-2.19244	phosphoglycerate kinase PGKI (PGKI)
TGME49_314700	70.9356	15.3661	16.4666	-1.07162	4.30786	hypothetical protein
TGME49_247410	70.8739	101.233	101.026	1.00204	-1.42544	hypothetical protein
TGME49_266900	70.7874	128.994	40.7794	3.16322	1.73586	cyclin, N-terminal domain-containing protein
TGME49_200310	70.7533	373.875	311.085	1.20184	-4.39675	hypothetical protein
TGME49_247730	70.7103	5.37572	3.33292	1.61291	21.2157	AP2 domain transcription factor AP2XII-5 (AP2XII5)
TGME49_202030	70.6596	67.6352	43.1947	1.56582	1.63584	hypothetical protein
TGME49_246150	70.5866	4.40296	3.8496	1.14374	18.3361	hypothetical protein
TGME49_249670	70.5285	241.896	68.1607	3.54891	1.03474	cathepsin B
TGME49_315950	70.5259	34.2797	44.4641	-1.2971	1.58613	zinc finger, C3HC4 type (RING finger) domain-containing protein
TGME49_206670	70.3701	13.5442	8.09373	1.67342	8.6944	hypothetical protein
TGME49_203030	70.2767	141.061	85.2967	1.65377	-1.21373	N-methyl-D-aspartate receptor-associated protein
TGME49_289680	70.2423	51.8507	39.1578	1.32415	1.79383	Ras-related protein Rab11
TGME49_284560	69.8619	939.744	1317.25	-1.40171	-18.8551	ribosomal protein RPL9 (RPL9)
TGME49_237280	69.8296	12.5997	11.2959	1.11542	6.18183	TLD protein
TGME49_249540	69.8118	9.42243	6.51855	1.44548	10.7097	hypothetical protein
TGME49_200270	69.679	62.3198	22.2438	2.80167	3.13251	PAN/Apple domain-containing protein
TGME49_268380	69.4513	6.79483	3.65574	1.85868	18.9979	RNA recognition motif-containing protein
TGME49_229930	69.2125	173.134	186.791	-1.07888	-2.6988	p25-alpha family protein
TGME49_215530	68.8476	633.968	1152.72	-1.81827	-16.7431	hypothetical protein
TGME49_290040	68.7669	170.138	261.048	-1.53433	-3.79613	macrophage migration inhibitory factor, putative
TGME49_204130	68.7142	40.1655	81.8512	-2.03785	-1.19118	perforin-like protein PLP1 (PLP1)
TGME49_293760	68.6183	63.0287	63.0072	1.00034	1.08906	EF hand domain-containing protein
TGME49_211710	68.4686	336.694	205.278	1.64019	-2.99813	TB2/DP1, HVA22 family protein
TGME49_251780	68.3175	130.829	118.456	1.10445	-1.73391	heat shock protein
TGME49_297430	68.3094	175.191	182.324	-1.04072	-2.6691	hypothetical protein
TGME49_245485	68.2011	112.338	132.825	-1.18237	-1.94755	microneme protein MIC9 (MIC9)
TGME49_263310	67.9845	20.245	16.704	1.21198	4.06995	step ii splicing factor, putative
TGME49_297465	67.983	147.24	54.6943	2.69205	1.24296	hypothetical protein
TGME49_301890	67.6067	282.829	94.4418	2.99475	-1.39693	Toxoplasma gondii family B protein
TGME49_202840	67.5559	40.9602	39.8937	1.02673	1.6934	FHA domain-containing protein
TGME49_209290	67.433	226.392	344.049	-1.51971	-5.1021	ribosomal protein RPS28 (RPS28)
TGME49_223450	67.0737	9.44486	3.1494	2.99894	21.2973	ubiquitin carboxyl-terminal hydrolase
TGME49_266030	66.9835	12.4387	12.4684	-1.00239	5.37224	pre-mRNA splicing factor, putative
TGME49_283510	66.9022	58.1621	80.8814	-1.39062	-1.20895	hypothetical protein
TGME49_220390	66.7951	115.059	47.0857	2.44362	1.41859	hypothetical protein
TGME49_273090	66.7171	79.2119	94.1224	-1.18824	-1.41077	cell division protein CDC48CY (CDC48CY)
TGME49_268680	66.2055	45.2344	55.7942	-1.23345	1.1866	hypothetical protein
TGME49_207840	66.0518	918.48	1364.34	-1.48543	-20.6556	ribosomal protein RPS17 (RPS17)
TGME49_209850	65.7909	26.6017	15.2112	1.74882	4.32515	RNA recognition motif-containing protein
TGME49_225490	65.7733	38.4101	62.1734	-1.61867	1.0579	calcium-dependent protein kinase CDPK2 (CDPK2)
TGME49_218955	65.7049	31.9935	21.4442	1.49194	3.064	hypothetical protein
TGME49_268200	65.655	68.2575	55.3442	1.23333	1.1863	RNA recognition motif-containing protein
TGME49_209260	65.4878	195.661	237.672	-1.21471	-3.62925	cytochrome c oxidase subunit, putative
TGME49_222160	65.128	37.67	3.55321	10.6017	18.3293	aldehyde dehydrogenase
TGME49_201840	65.1197	272.982	31.1936	8.75121	2.0876	aspartyl protease ASP1 (ASP1)
TGME49_264640	65.0248	24.0252	23.5937	1.01829	2.75603	bromodomain-containing protein
TGME49_220950	64.9831	90.7296	251.737	-2.77459	-3.87389	hypothetical protein
TGME49_222930	64.969	48.3513	77.643	-1.60581	-1.19508	hypothetical protein
TGME49_306390	64.96	284.254	440.529	-1.54977	-6.78154	hypothetical protein
TGME49_223660	64.9454	169.017	95.8292	1.76374	-1.47554	50S ribosomal protein L4, putative
TGME49_231640	64.942	150.107	687.687	-4.58132	-10.5893	alveolin domain containing intermediate filament IMC1 (ALV1)
TGME49_321710	64.7755	5.2331	0.0559394	93.5495	1157.96	hypothetical protein
TGME49_258360	64.6788	53.5232	114.719	-2.14335	-1.77367	hypothetical protein
TGME49_267420	64.2875	463.737	327.902	1.41425	-5.10056	mago nashi family protein 2, putative
TGME49_309120	64.1165	272.424	302.85	-1.11169	-4.72344	ribosomal protein RPL4 (RPL4)
TGME49_309820	64.0645	325.108	605.253	-1.8617	-9.44755	ribosomal protein RPL11 (RPL11)
TGME49_239752	63.8727	97.2532	46.592	2.08734	1.3709	hypothetical protein
TGME49_284310	63.5953	106.745	20.5462	5.19537	3.09523	hypothetical protein
TGME49_318140	63.5417	15.6646	10.8094	1.44916	5.87835	SART-1 family protein
TGME49_229010	63.0388	53.5828	136.951	-2.55588	-2.17249	rhoptry neck protein RON4 (RON4)
TGME49_222170	62.6372	89.8537	72.8253	1.23383	-1.16265	dense-granule antigen DG32
TGME49_233110	62.6308	95.412	80.1766	1.19002	-1.28015	IMP dehydrogenas (IMPDH)
TGME49_209500	62.5987	10.5058	6.17333	1.7018	10.1402	hypothetical protein
TGME49_210095	62.4558	6.51437	0.097155	67.0513	642.846	hypothetical protein
TGME49_294330	62.2039	5.41421	8.444	-1.5596	7.36665	EGF family domain-containing protein
TGME49_210810	62.1737	219.105	79.228	2.7655	-1.2743	hypothetical protein
TGME49_236540	62.0465	73.7698	75.9267	-1.02924	-1.22371	RNA recognition motif-containing protein
TGME49_223690	62.0376	63.1595	52.9279	1.19331	1.17212	hypothetical protein
TGME49_311470	62.013	38.9961	103.876	-2.66375	-1.67507	rhoptry neck protein RON5 (RON5)
TGME49_262960	61.9824	70.6869	28.5932	2.47216	2.16773	U1 snRNP-associated protein Usp106, putative
TGME49_216880	61.799	374.073	691.279	-1.84798	-11.1859	guanine nucleotide-binding protein
TGME49_221210	61.6964	463.54	889.362	-1.91863	-14.4151	cyclophilin
TGME49_288720	61.6307	199.375	292.21	-1.46564	-4.74131	ribosomal protein RPL10 (RPL10)
TGME49_223390	61.4089	19.3597	14.2734	1.35635	4.30232	activating signal cointegrator 1 complex subunit 3 family 1 ASCC3L1, putative
TGME49_228120	61.2755	9.09251	6.78795	1.33951	9.02711	hypothetical protein
TGME49_258370	60.9943	12.3188	0.422633	29.1477	144.32	rhoptry kinase family protein ROP28 (ROP28). Bradyzoite exp
TGME49_226970	60.6496	320.454	531.347	-1.65811	-8.76093	ribosomal protein RPS11 (RPS11)
TGME49_201785	60.5457	86.7708	301.257	-3.47187	-4.9757	hypothetical protein
TGME49_212900	60.3684	37.9548	37.7947	1.00424	1.59727	hypothetical protein
TGME49_320260	60.3055	19.7903	14.9733	1.32171	4.02755	hypothetical protein
TGME49_288950	60.2571	12.6711	28.904	-2.28109	2.08473	AP2 domain transcription factor AP2IX-4 (AP2IX4)
TGME49_243930	60.2465	32.8084	85.7475	-2.61359	-1.42328	hypothetical protein
TGME49_315490	60.1549	60.5503	120.146	-1.98424	-1.99728	rhoptry protein ROP10 (ROP10)
TGME49_276940	60.0383	276.876	317.908	-1.1482	-5.29508	ribosome associated membrane protein RAMP4, putative
TGME49_292390	59.873	4.75575	0.211977	22.4352	282.45	KRUF family protein
TGME49_214950	59.8701	43.8442	68.426	-1.56066	-1.14291	hypothetical protein
TGME49_282070	59.8242	29.8302	71.5896	-2.3999	-1.19667	hypothetical protein
TGME49_237090	59.707	13.3619	23.9431	-1.7919	2.4937	AP2 domain transcription factor AP2X-5 (AP2X5)
TGME49_304920	59.6677	28.5834	0.197061	145.048	302.787	hypothetical protein
TGME49_250810	59.4996	270.132	319.897	-1.18423	-5.37646	ribosomal protein RPL35 (RPL35)
TGME49_288350	59.4513	16.832	16.4889	1.02081	3.60554	hypothetical protein
TGME49_267980	59.37	9.82449	3.30017	2.97696	17.99	hypothetical protein
TGME49_229480	59.3286	236.774	288.806	-1.21975	-4.8679	calcium binding protein precursor, putative
TGME49_272370	59.209	64.8544	25.4179	2.55152	2.32942	hypothetical protein
TGME49_273980	59.1753	19.1646	8.43087	2.27315	7.01888	hypothetical protein
TGME49_259260	59.1376	80.4114	90.8497	-1.12981	-1.53624	membrane protein FtsH1
TGME49_239820	59.1111	204.099	179.575	1.13657	-3.03792	D-3-phosphoglycerate dehydrogenase
TGME49_210980	59.0485	26.3686	21.1756	1.24523	2.78851	alternative splicing type 3 and, putative
TGME49_294790	58.9091	110.941	349.807	-3.15309	-5.93807	hypothetical protein
TGME49_226250	58.8556	90.7385	135.855	-1.49722	-2.30828	DEAD (Asp-Glu-Ala-Asp) box polypeptide DDX3X (DDX3X)
TGME49_226470	58.8153	5.53038	5.69566	-1.02989	10.3263	hypothetical protein
TGME49_297810	58.7454	425.18	401.093	1.06005	-6.82764	hypothetical protein
TGME49_307010	58.6307	15.9561	14.7777	1.07974	3.9675	histone lysine demethylase JMJC1/KDM5D/JARID1D (JMJC1)
TGME49_261370	58.5023	8.30679	11.2109	-1.34961	5.21834	hypothetical protein
TGME49_279360	58.4821	234.461	126.175	1.85822	-2.15751	hypothetical protein
TGME49_273930	58.4073	156.619	144.732	1.08213	-2.47798	DNA topoisomerase domain-containing protein
TGME49_293710	58.377	31.7489	38.3919	-1.20924	1.52056	Zn-finger in Ran binding protein and others domain-containing protein
TGME49_217520	58.0242	68.8605	203.838	-2.96016	-3.51299	hypothetical protein
TGME49_217550	57.9496	326.651	257.846	1.26684	-4.4495	hypothetical protein
TGME49_270880	57.9034	29.074	38.1848	-1.31337	1.5164	RNA recognition motif-containing protein
TGME49_253640	57.9028	34.603	52.4105	-1.51462	1.10479	hypothetical protein
TGME49_264610	57.7311	86.2643	91.7281	-1.06334	-1.58889	RNA recognition motif-containing protein
TGME49_293900	57.7259	26.2617	66.7162	-2.54044	-1.15574	sporozoite protein with an altered thrombospondin repeat SPATR
TGME49_232440	57.6542	157.242	205.405	-1.3063	-3.5627	Brf1p family coiled coil protein
TGME49_227380	57.6305	458.722	138.165	3.32009	-2.39743	hypothetical protein
TGME49_300040	57.4602	105.667	122.602	-1.16026	-2.13368	ubiquitin-conjugating enzyme subfamily protein
TGME49_205680	57.3703	20.4792	50.4815	-2.46501	1.13646	hypothetical protein
TGME49_242070	57.3637	53.4262	85.5871	-1.60197	-1.49201	cAMP-dependent protein kinase regulatory subunit
TGME49_274290	57.279	33.8781	24.9553	1.35755	2.29526	Toxoplasma gondii family B protein
TGME49_213900	57.2056	21.9222	13.1356	1.66892	4.35501	regulator of chromosome condensation RCC1
TGME49_307020	57.1154	136.993	54.7911	2.50027	1.04242	hypothetical protein
TGME49_230410	57.1007	104.714	191.495	-1.82874	-3.35364	peroxiredoxin PRX3 (PRX3)
TGME49_214440	57.012	107.988	228.759	-2.11838	-4.01247	4'-phosphopantetheinyl transferase superfamily protein
TGME49_218410	56.9057	141.988	252.451	-1.77797	-4.4363	ribosomal protein RPP0 (RPP0)
TGME49_269417	56.8769	4.56971	2.41969	1.88855	23.5059	hypothetical protein
TGME49_206470	56.8675	58.8347	76.0297	-1.29226	-1.33696	pyruvate dehydrogenase complex subunit PDH-E3II (PDHE3II)
TGME49_305930	56.6151	11.7919	9.68017	1.21815	5.84856	hypothetical protein
TGME49_264420	56.4966	9.7129	4.52448	2.14674	12.4869	lipoprotein, putative
TGME49_244380	56.4155	28.3982	23.9728	1.1846	2.35332	cactin
TGME49_225160	56.4094	63.9336	86.4214	-1.35174	-1.53204	hypothetical protein
TGME49_260400	56.405	201.528	20.0063	10.0732	2.81936	hypothetical protein
TGME49_300130	56.3585	32.8854	1.69804	19.3666	33.1903	apical membrane antigen 1 domain-containing protein
TGME49_312630	56.219	24.9217	25.163	-1.00968	2.23419	anonymous antigen-1, putative
TGME49_295960	56.2092	128.735	8.1068	15.8799	6.9336	hypothetical protein
TGME49_297650	56.1684	83.739	81.341	1.02948	-1.44816	Ser/Thr phosphatase family protein
TGME49_206510	56.0551	12.0416	33.2163	-2.75847	1.68758	toxolysin TLN4 (TLN4)
TGME49_263040	56.0138	575.896	897.183	-1.55789	-16.0172	ribosomal protein RPS16 (RPS16)
TGME49_294200	55.9495	177.334	347.292	-1.9584	-6.20724	glucose-6-phosphate 1-dehydrogenase
TGME49_250770	55.9274	207.733	395.113	-1.90202	-7.06475	eukaryotic initiation factor-4A, putative
TGME49_240640	55.7388	97.6525	110.918	-1.13584	-1.98995	casein kinase I
TGME49_207160	55.626	464.849	0.601171	773.24	92.5293	SAG-related sequence SRS49D (SAG2C)
TGME49_217560	55.62	117.984	125.963	-1.06763	-2.26471	DNA-directed RNA polymerase II RPB10 (POLR2L)
TGME49_293260	55.2921	21.9738	28.957	-1.3178	1.90945	ATPase/histidine kinase/DNA gyrase B/HSP90 domain-containing protein
TGME49_319950	55.2364	44.3799	36.4266	1.21834	1.51637	rRNA-processing protein FCF1, putative
TGME49_223930	55.2056	94.3518	69.8292	1.35118	-1.26489	RNA recognition motif-containing protein
TGME49_270320	55.0754	204.331	153.197	1.33378	-2.78158	protein phosphatase 2C domain-containing protein
TGME49_243960	54.9123	9.54336	9.40677	1.01452	5.83753	nuclear transport factor 2 (ntf2) domain-containing protein
TGME49_205750	54.8008	60.8968	23.3712	2.60564	2.3448	histone deacetylase complex subunit Sin3 (SIN3)
TGME49_228980	54.5074	6.97435	6.83796	1.01995	7.97129	hypothetical protein
TGME49_268980	54.4732	154.242	345.408	-2.23938	-6.34087	hypothetical protein
TGME49_207230	54.2721	38.0016	10.373	3.66351	5.23205	hypothetical protein
TGME49_304930	54.0272	26.2626	1.30186	20.1731	41.5	hypothetical protein
TGME49_207130	53.8092	104.275	0.478347	217.991	112.49	SAG-related sequence SRS49A (SAG2Y)
TGME49_234270	53.7222	6.79157	7.39151	-1.08834	7.26809	hypothetical protein
TGME49_260600	53.6908	23.9716	52.7616	-2.201	1.01761	Pumilio-family RNA binding repeat-containing protein
TGME49_289140	53.6368	43.6666	26.0754	1.67463	2.05699	ribosomal protein l22/l43, putative
TGME49_286480	53.5656	63.7885	89.714	-1.40643	-1.67484	hypothetical protein
TGME49_226260	53.5153	139.837	58.4608	2.39198	-1.09241	hypothetical protein
TGME49_248810	53.4323	13.0483	7.30432	1.78638	7.31516	nuclear factor NF7
TGME49_253950	53.3531	38.4842	22.0454	1.74568	2.42015	protein fam50a, putative
TGME49_254470	53.2283	54.3106	136.306	-2.50974	-2.56078	hypothetical protein
TGME49_269730	53.1907	47.7412	39.1488	1.21948	1.35868	myosin-light-chain kinase
TGME49_310030	53.1844	293.571	451.936	-1.53944	-8.49752	cyclase-associated protein, putative
TGME49_212840	53.1702	37.8577	8.24357	4.5924	6.4499	HIT zinc finger protein
TGME49_249740	53.1486	58.4775	101.387	-1.73379	-1.90762	translation machinery associated tma7 protein
TGME49_313440	53.0984	25.5926	3.13635	8.16	16.93	hypothetical protein
TGME49_223110	53.0048	113.122	55.8376	2.0259	-1.05344	glycolipid transfer protein GLTP (GLTP)
TGME49_312050	52.8683	49.4084	34.2869	1.44103	1.54194	small GTPase Rab2, putative
TGME49_238380	52.859	30.439	49.777	-1.6353	1.06192	hypothetical protein
TGME49_292160	52.8217	25.8627	22.3662	1.15633	2.36167	hypothetical protein
TGME49_262710	52.82	540.024	176.746	3.05537	-3.34619	Ctr copper transporter family protein
TGME49_208718	52.7151	59.2002	83.9214	-1.41759	-1.59198	protein tyrosine phosphatase type IVA A, putative
TGME49_316340	52.4858	197.858	616.893	-3.11787	-11.7535	hypothetical protein
TGME49_262640	52.3197	175.604	220.686	-1.25672	-4.21803	Cg8 family protein
TGME49_291840	52.2826	213.095	291.521	-1.36803	-5.57587	hypothetical protein
TGME49_299670	52.2476	66.6285	61.8843	1.07666	-1.18444	hypothetical protein
TGME49_309210	52.1501	452.59	350.884	1.28986	-6.72835	peroxiredoxin 6, putative
TGME49_213660	51.9936	70.9044	47.2547	1.50047	1.10028	zinc finger (CCCH type) motif-containing protein
TGME49_217540	51.8231	66.5489	30.3297	2.19418	1.70866	RNA recognition motif-containing protein
TGME49_264900	51.8067	15.8877	12.0497	1.31851	4.2994	hypothetical protein
TGME49_289620	51.73	41.3216	149.088	-3.60799	-2.88203	cathepsin CPC1 (CPC1)
TGME49_212980	51.6687	58.4511	144.296	-2.46866	-2.79271	hypothetical protein
TGME49_248700	51.566	390.471	588.822	-1.50798	-11.4188	alveolin domain containing intermediate filament IMC12 (IMC12)
TGME49_219320	51.4198	163.743	486.85	-2.97326	-9.46813	acid phosphatase GAP50 (GAP50)
TGME49_249240	51.3717	284.659	512.789	-1.80141	-9.98194	calmodulin, putative
TGME49_220520	51.2629	2.88181	2.27429	1.26713	22.5402	hypothetical protein
TGME49_244190	51.1188	40.4539	27.916	1.44913	1.83116	hypothetical protein
TGME49_225200	51.1144	12.3981	24.2194	-1.95347	2.11048	hypothetical protein
TGME49_203990	51.0579	97.2881	204.643	-2.10347	-4.00805	rhoptry protein ROP12 (ROP12)
TGME49_290980	51.032	179.408	57.4009	3.12553	-1.1248	glycine C-acetyltransferase, putative
TGME49_315750	51.0141	85.2169	208.174	-2.44287	-4.08071	hypothetical protein
TGME49_226590	50.9199	63.7193	95.6222	-1.50068	-1.87789	cytochrome C oxidase subunit IIa, putative
TGME49_228780	50.8657	16.4448	13.0226	1.26279	3.90595	Toxoplasma gondii family C protein
TGME49_295100	50.8556	47.3818	24.4877	1.93493	2.07679	hypothetical protein
TGME49_216000	50.7912	107.928	474.245	-4.39408	-9.33716	alveolin domain containing intermediate filament IMC3 (ALV3)
TGME49_293510	50.7528	90.59	48.8297	1.85522	1.03938	poly(ADP-ribose) polymerase and DNA-Ligase Zn-finger region domain-containing protein
TGME49_273310	50.7451	60.5329	52.9127	1.14402	-1.04271	hypothetical protein
TGME49_205340	50.7096	240.118	518.854	-2.16083	-10.2319	ribosomal protein RPS12 (RPS12)
TGME49_229360	50.6512	119.191	101.32	1.17638	-2.00035	transaldolase
TGME49_246220	50.6297	21.0361	9.16015	2.29648	5.52717	hypothetical protein
TGME49_304880	50.5979	35.6239	43.8563	-1.23109	1.15372	hypothetical protein
TGME49_205700	50.5547	263.881	410.145	-1.55428	-8.11289	cyclophilin precursor
TGME49_247530	50.5495	100.197	230.174	-2.29722	-4.55344	hypothetical protein
TGME49_320140	50.531	137.786	191.576	-1.39038	-3.79125	ubiquinol-cytochrome c reductase hinge protein, putative
TGME49_287440	50.5043	19.0642	26.0823	-1.36813	1.93635	hypothetical protein
TGME49_273860	50.4808	118.606	161.352	-1.36041	-3.19631	hypothetical protein
TGME49_232130	50.4681	123.194	231.47	-1.87891	-4.58648	hypothetical protein
TGME49_236620	50.4616	24.48	16.5738	1.47703	3.04465	protein kinase (incomplete catalytic triad)
TGME49_237560	50.4532	279.689	195.494	1.43068	-3.87475	iron-sulfur cluster protein ISCU (ISCU)
TGME49_316510	50.323	16.521	8.17756	2.02028	6.15379	hypothetical protein
TGME49_319850	50.3158	50.2443	47.8633	1.04975	1.05124	splicing factor U2AF family SnRNP auxilary factor large subunit, RRM domain-containing protein
TGME49_266368	50.3025	14.6792	16.9099	-1.15197	2.97474	hypothetical protein
TGME49_229920	50.293	203.834	237.042	-1.16292	-4.71322	hypothetical protein
TGME49_310885	50.0433	26.5336	23.2061	1.14339	2.15647	hypothetical protein
TGME49_262400	49.9537	43.0192	122.724	-2.85278	-2.45675	lipase
TGME49_290660	49.9499	81.488	88.1621	-1.0819	-1.76501	RNA recognition motif-containing protein
TGME49_229670	49.881	711.763	1448.87	-2.0356	-29.0465	ribosomal protein RPS23 (RPS23)
TGME49_245560	49.7637	25.9611	6.71351	3.867	7.41247	hypothetical protein
TGME49_295935	49.7002	58.8277	38.5171	1.52732	1.29034	KRUF family protein
TGME49_297900	49.698	128.806	27.6335	4.66122	1.79847	hypothetical protein
TGME49_261750	49.6889	32.9036	70.371	-2.1387	-1.41623	rhoptry neck protein RON10 (RON10)
TGME49_297960	49.671	15.0596	48.5118	-3.22131	1.0239	rhoptry neck protein RON6 (RON6)
TGME49_240250	49.6019	72.2179	53.6627	1.34577	-1.08187	macro domain-containing protein
TGME49_219250	49.5992	22.6302	23.0006	-1.01637	2.15643	acetyltransferase, GNAT family protein
TGME49_242000	49.4509	49.2096	33.2778	1.47875	1.486	DUF51 family protein
TGME49_300048	49.449	40.4653	39.6951	1.0194	1.24572	hypothetical protein
TGME49_265510	49.3538	78.552	56.1634	1.39863	-1.13798	hypothetical protein
TGME49_307575	49.3381	38.1065	19.2682	1.97769	2.5606	hypothetical protein
TGME49_290030	49.2925	144.737	183.344	-1.26673	-3.7195	hypothetical protein
TGME49_279420	49.1406	22.2985	39.3426	-1.76436	1.24904	hypothetical protein
TGME49_220500	48.9809	91.5817	86.4041	1.05992	-1.76404	UBX domain-containing protein
TGME49_308810	48.9287	9.17066	17.9188	-1.95393	2.73057	rhoptry neck protein RON9 (RON9)
TGME49_242730	48.7993	26.045	18.3282	1.42103	2.66252	guanylate kinase family protein
TGME49_263270	48.793	213.25	16.8238	12.6755	2.90024	glycerophosphodiester phosphodiesterase family protein
TGME49_220570	48.7043	27.5886	24.3674	1.1322	1.99875	hypothetical protein
TGME49_215280	48.6787	37.728	41.9341	-1.11149	1.16084	succinate dehydrogenase [ubiquinone] iron-sulfur protein
TGME49_252220	48.6722	37.2778	18.618	2.00225	2.61425	tetratricopeptide repeat domain containing protein
TGME49_315210	48.4684	39.6184	84.8374	-2.14136	-1.75037	rhoptry protein, putative
TGME49_318360	48.4093	35.2036	34.5754	1.01817	1.40011	hypothetical protein
TGME49_223920	48.34	26.2198	78.2497	-2.98438	-1.61874	rhoptry neck protein RON3 (RON3)
TGME49_310180	48.2256	255.209	125.803	2.02864	-2.60863	hypothetical protein
TGME49_305060	48.1872	78.9617	60.5493	1.30409	-1.25654	CAP-Gly domain-containing protein
TGME49_262630	48.1109	81.4489	0.735432	110.75	65.4186	hypothetical protein
TGME49_223050	48.0832	195.068	386.759	-1.98269	-8.04355	ribosomal protein RPS20 (RPS20)
TGME49_200230	48.0109	6.66248	1.9717	3.37906	24.3501	microneme protein MIC17C (MIC17C)
TGME49_201180	48.0104	17.9024	16.4567	1.08785	2.91738	hypothetical protein
TGME49_252190	47.6925	24.3686	11.2938	2.15769	4.22288	KRUF family protein
TGME49_227270	47.6763	12.5272	10.7628	1.16394	4.42975	hypothetical protein
TGME49_309560	47.596	119.782	101.191	1.18373	-2.12603	nmda receptor glutamate-binding chain
TGME49_232030	47.5724	256.699	681.668	-2.65551	-14.3291	hypothetical protein
TGME49_214390	47.4868	22.4482	15.7743	1.42308	3.01038	hypothetical protein
TGME49_271880	47.3618	17.3816	7.74245	2.24498	6.11716	B-box zinc finger domain-containing protein
TGME49_295620	47.3174	31.0376	43.2481	-1.39341	1.09409	hypothetical protein
TGME49_227920	47.3041	188.475	182.177	1.03457	-3.85119	hypothetical protein
TGME49_238010	47.2608	412.23	549.415	-1.33279	-11.6252	ribosomal protein RPL23A (RPL23A)
TGME49_216900	47.1242	35.7141	33.6123	1.06253	1.40199	cytokine induced apoptosis inhibitor 1 family protein
TGME49_293720	47.0277	78.8859	89.5874	-1.13566	-1.90499	hypothetical protein
TGME49_219820	46.9699	61.6011	76.9988	-1.24996	-1.63932	polyubiquitin UbC, putative
TGME49_227450	46.9522	11.8551	5.31232	2.23162	8.83836	hydrolase, NUDIX family protein
TGME49_216180	46.7503	507.399	331.11	1.53242	-7.08252	hypothetical protein
TGME49_315610	46.668	344.741	278.332	1.2386	-5.96408	hypothetical protein
TGME49_206430	46.5994	10.8009	3.37186	3.20324	13.8201	formin FRM1 (FRM1)
TGME49_217640	46.5733	30.5807	34.8608	-1.13996	1.33598	hypothetical protein
TGME49_263300	46.3944	198.792	261.551	-1.3157	-5.63756	eukaryotic porin protein
TGME49_305070	46.3443	25.7939	14.957	1.72454	3.09851	hypothetical protein
TGME49_262010	46.3269	91.5858	119.264	-1.30221	-2.57441	calmodulin CAM2 (CAM2)
TGME49_267600	46.2312	12.8577	10.908	1.17874	4.23829	FHA domain-containing protein
TGME49_267970	46.1587	2.34977	1.84967	1.27037	24.9551	DEAD/DEAH box helicase domain-containing protein
TGME49_237150	46.0065	160.231	224.252	-1.39956	-4.87435	minor histocompatibility antigen h13, putative
TGME49_219750	45.9946	165.576	267.654	-1.6165	-5.81924	cytochrome c, putative
TGME49_219810	45.9501	129.837	117.76	1.10256	-2.56279	hypothetical protein
TGME49_306060	45.9133	18.0301	39.626	-2.19777	1.15867	rhoptry neck protein RON8 (RON8)
TGME49_208340	45.9047	40.3925	28.8963	1.39785	1.5886	hypothetical protein
TGME49_258480	45.8477	4.61934	2.82873	1.633	16.2078	hypothetical protein
TGME49_247440	45.8385	193.843	127.385	1.5217	-2.779	hypothetical protein
TGME49_237230	45.749	148.03	370.097	-2.50015	-8.08973	hypothetical protein
TGME49_294400	45.7264	54.4832	40.43	1.34759	1.131	hypothetical protein
TGME49_257760	45.4528	33.1832	12.9525	2.56191	3.50919	hypothetical protein
TGME49_310150	45.3143	134.899	99.9207	1.35006	-2.20506	AMP-binding enzyme domain-containing protein
TGME49_275480	45.3001	18.5326	19.0913	-1.03015	2.37281	Myb family DNA-binding domain-containing protein
TGME49_270520	44.9577	374.715	517.099	-1.37998	-11.5019	hypothetical protein
TGME49_275320	44.876	99.6602	24.9213	3.999	1.80071	penicillin amidase
TGME49_230980	44.8751	52.9378	11.9515	4.4294	3.75477	myosin I
TGME49_296121	44.6625	79.4343	40.5486	1.95899	1.10146	hypothetical protein
TGME49_249410	44.6552	27.8545	18.1013	1.53881	2.46696	hypothetical protein
TGME49_267500	44.5382	157.526	383.566	-2.43493	-8.61206	hypothetical protein
TGME49_241840	44.5205	30.1693	16.8373	1.79182	2.64416	hypothetical protein
TGME49_231850	44.4956	621.844	756.223	-1.2161	-16.9955	serine-threonine phosophatase 2C (PP2C)
TGME49_306190	44.4706	155.901	89.1126	1.74948	-2.00385	hypothetical protein
TGME49_232660	44.367	156.157	130.334	1.19813	-2.93763	Hsp70 interacting protein HIP (HIP)
TGME49_222220	44.3627	250.595	297.954	-1.18898	-6.71631	alveolin domain containing intermediate filament IMC7 (IMC7)
TGME49_301440	44.3118	50.4018	93.3329	-1.85178	-2.10628	calcium-dependent protein kinase CDPK1 (CDPK1)
TGME49_247360	44.0752	104.54	84.2751	1.24046	-1.91207	PAP2 superfamily protein
TGME49_318390	44.0499	30.0302	12.8737	2.33269	3.42171	hypothetical protein
TGME49_293820	44.048	12.5707	9.66556	1.30057	4.55721	calpain family cysteine protease domain-containing protein
TGME49_313890	43.9352	15.5087	5.67882	2.73097	7.73667	hypothetical protein
TGME49_236970	43.9185	10.2525	10.7503	-1.04855	4.08533	SWI2/SNF2-containing PHD finger protein
TGME49_244470	43.8971	9.78597	7.94422	1.23184	5.52567	hypothetical protein
TGME49_200290	43.8094	122.465	151.14	-1.23415	-3.44995	rhomboid protease ROM1 (ROM1)
TGME49_221590	43.7983	117.313	145.688	-1.24188	-3.32634	dual specificity phosphatase, catalytic domain-containing protein
TGME49_318525	43.7766	8.78068	2.49617	3.51767	17.5375	hypothetical protein
TGME49_236210	43.7339	113.097	132.811	-1.17431	-3.0368	peptidase M16 family potein, putative
TGME49_253690	43.731	409.646	1059.22	-2.5857	-24.2213	hypothetical protein
TGME49_258820	43.7193	346.759	238.417	1.45442	-5.45336	hypothetical protein
TGME49_247770	43.7172	97.7485	126.098	-1.29002	-2.8844	hypothetical protein
TGME49_316710	43.633	90.9349	169.61	-1.86518	-3.88719	hypothetical protein
TGME49_249390	43.6181	50.821	73.153	-1.43942	-1.67713	glutamate/leucine/phenylalanine/valine dehydrogenase family protein
TGME49_305250	43.6139	189.654	285.113	-1.50334	-6.53721	hypothetical protein
TGME49_217530	43.5299	2.6199	8.43248	-3.21862	5.16218	hypothetical protein
TGME49_226720	43.4794	169.071	30.56	5.53245	1.42276	translin family protein
TGME49_225790	43.3906	113.539	83.1666	1.3652	-1.9167	PDI family protein
TGME49_254660	43.3808	292.269	91.5438	3.19267	-2.11024	ankyrin repeat-containing protein
TGME49_310170	43.355	28.8748	22.9978	1.25555	1.88518	hypothetical protein
TGME49_215430	43.325	207.007	206.645	1.00175	-4.76966	hypothetical protein
TGME49_232160	43.2508	59.7575	26.9229	2.21958	1.60647	zinc finger, C3HC4 type (RING finger) domain-containing protein
TGME49_255190	43.1416	33.5129	69.351	-2.06938	-1.60752	myosin C
TGME49_320220	43.0999	172.103	169.492	1.0154	-3.93253	ubiquinol cytochrome c oxidoreductase, putative
TGME49_220380	43.0565	7.90303	19.2924	-2.44114	2.23178	hypothetical protein
TGME49_223410	43.0547	214.602	158.838	1.35107	-3.68922	eukaryotic initiation factor-4E, putative
TGME49_313340	43.0285	15.4262	14.3488	1.07508	2.99875	hypothetical protein
TGME49_269970	43.0157	234.721	94.4325	2.4856	-2.1953	hypothetical protein
TGME49_278510	43.0105	71.3121	86.9324	-1.21904	-2.02119	protein phosphatase 2C domain-containing protein
TGME49_247550	42.7865	87.2297	74.8207	1.16585	-1.7487	heat shock protein HSP60 (HSP60)
TGME49_227840	42.7225	80.4139	74.62	1.07764	-1.74662	Memo family protein
TGME49_253750	42.693	9.44732	6.95499	1.35835	6.13847	PLU-1 family protein
TGME49_268760	42.6929	103.337	258.868	-2.50509	-6.06349	hypothetical protein
TGME49_216670	42.6688	40.2193	31.7016	1.26868	1.34595	FUSE-binding protein 2 / KH-type splicing regulatory protein (FUBP2)
TGME49_300200	42.6389	223.763	479.301	-2.142	-11.2409	histone H2AZ
TGME49_213280	42.5808	451.961	479.584	-1.06112	-11.2629	SAG-related sequence SRS25 (SRS25)
TGME49_270300	42.495	39.0583	23.7402	1.64524	1.79	hypothetical protein
TGME49_202380	42.4692	51.1866	50.422	1.01516	-1.18726	rab GDI alpha, putative
TGME49_204340	42.3849	158.624	64.2997	2.46695	-1.51704	hypothetical protein
TGME49_267080	42.3332	53.9808	61.9444	-1.14753	-1.46326	26S protease regulatory subunit 4, putative
TGME49_214250	42.2716	253.559	335.945	-1.32492	-7.9473	hypothetical protein
TGME49_316570	42.056	32.267	28.2711	1.14134	1.4876	hypothetical protein
TGME49_244110	42.0351	194.259	234.299	-1.20612	-5.57389	nucleosome assembly protein (nap) protein
TGME49_266070	42.0138	335.43	760.042	-2.26587	-18.0903	ribosomal protein RPL31 (RPL31)
TGME49_226960	41.9809	58.0911	100.269	-1.72607	-2.38845	phosphofructokinase PFKII (PFKII)
TGME49_267350	41.9621	41.2312	45.9375	-1.11414	-1.09474	LSM domain-containing protein
TGME49_208570	41.9337	67.7502	26.8751	2.52093	1.56032	ubiquitin conjugating enzyme E2, putative
TGME49_220890	41.9198	63.6071	64.6817	-1.01689	-1.54299	hypothetical protein
TGME49_231950	41.8821	141.8	136.463	1.03911	-3.25827	hypothetical protein
TGME49_234510	41.855	97.3814	45.8645	2.12324	-1.0958	ankyrin repeat-containing protein
TGME49_280580	41.8341	93.1371	0.913532	101.953	45.7938	SAG-related sequence SRS35B (SRS35B)
TGME49_263850	41.7824	70.561	200.608	-2.84304	-4.80125	hypothetical protein
TGME49_207930	41.7668	70.9513	49.1594	1.44329	-1.177	phosphatidylethanolamine-binding protein
TGME49_261710	41.7584	229.664	106.025	2.16612	-2.53902	ankyrin repeat-containing protein
TGME49_313400	41.75	102.829	91.8367	1.1197	-2.19968	DnaJ domain-containing protein
TGME49_218730	41.7131	132.904	86.9456	1.52859	-2.08437	hypothetical protein
TGME49_245432	41.6912	39.1749	23.6732	1.65482	1.76111	hypothetical protein
TGME49_321450	41.5928	7.30775	4.75912	1.53552	8.73961	Myb family DNA-binding domain-containing protein
TGME49_211030	41.5178	149.882	139.505	1.07439	-3.36011	hypothetical protein
TGME49_319350	41.5093	45.3393	102.197	-2.25405	-2.46203	SAG-related sequence SRS17B (SRS17B)
TGME49_230380	41.4798	423.807	687.057	-1.62115	-16.5636	protein translocation complex, SEC61 gamma subunit
TGME49_225930	41.3838	155.906	115.334	1.35178	-2.78693	triose-phosphate isomerase TPI-I (TPI-I)
TGME49_206640	41.3015	9.47103	8.82798	1.07284	4.67848	hypothetical protein
TGME49_261300	41.2612	10.0645	16.9048	-1.67964	2.4408	hypothetical protein
TGME49_220470	41.2126	15.1606	21.4397	-1.41418	1.92225	hypothetical protein
TGME49_272695	41.0083	89.1317	26.2169	3.39978	1.56419	hypothetical protein
TGME49_255650	40.9184	82.1669	60.6409	1.35497	-1.482	DHHC zinc finger domain-containing protein
TGME49_250800	40.8824	22.8385	21.9404	1.04094	1.86334	AP2 domain transcription factor AP2XII-8 (AP2XII8)
TGME49_273660	40.8114	6.38182	8.49907	-1.33176	4.80187	AP2 domain transcription factor AP2VIII-3 (AP2VIII3)
TGME49_297470	40.7825	60.9474	56.7008	1.0749	-1.39032	myosin light chain 2, putative
TGME49_215610	40.7477	475.973	495.921	-1.04191	-12.1705	hypothetical protein
TGME49_233190	40.6988	45.5778	45.4781	1.00219	-1.11743	SKIP/SNW domain-containing protein
TGME49_269920	40.5585	39.2	65.138	-1.66168	-1.60602	phosphatidylserine decarboxylase
TGME49_308950	40.5577	63.4889	32.7194	1.9404	1.23956	histidine acid phosphatase superfamily protein
TGME49_289970	40.5415	65.2722	150.098	-2.29957	-3.70232	hypothetical protein
TGME49_232150	40.5105	27.4597	31.402	-1.14357	1.29006	hypothetical protein
TGME49_233030	40.4383	43.8229	173.982	-3.97011	-4.3024	gliding-associated protein GAP70 (GAP70)
TGME49_294840	40.4209	19.5688	14.6869	1.3324	2.75217	zinc finger (CCCH type) motif-containing protein
TGME49_288750	40.2981	118.812	136.28	-1.14702	-3.38181	ubiquinol-cytochrome c reductase
TGME49_276140	40.2507	308.941	427.77	-1.38463	-10.6276	ADP ribosylation factor ARF1 (ARF1)
TGME49_201790	40.2411	65.251	41.5554	1.57022	-1.03266	FHA domain-containing protein
TGME49_206480	40.2157	52.3692	97.1776	-1.85563	-2.41641	hypothetical protein
TGME49_214340	40.2126	29.5423	20.0216	1.47553	2.00846	hypothetical protein
TGME49_271990	40.1608	8.10018	2.82039	2.872	14.2394	hypothetical protein
TGME49_215460	40.1278	430.992	976.669	-2.26609	-24.3389	ribosomal protein RPS24 (RPS24)
TGME49_222952	40.1245	50.7698	31.3701	1.61841	1.27907	phosphohistidine phosphatase
TGME49_247780	40.0832	177.403	50.5557	3.50907	-1.26127	hypothetical protein
TGME49_208310	40.0002	32.8954	13.7383	2.39443	2.91158	hypothetical protein
TGME49_213350	39.9875	679.897	1212.35	-1.78314	-30.3183	ribosomal protein RPS15 (RPS15)
TGME49_263070	39.9621	78.0506	80.646	-1.03325	-2.01806	CMGC kinase, CK2 family
TGME49_241820	39.9349	112.479	106.241	1.05872	-2.66035	membrane protein, putative
TGME49_220900	39.8943	77.1658	233.48	-3.02569	-5.85246	hypothetical protein
TGME49_264740	39.8875	48.4562	31.6396	1.53151	1.26068	hypothetical protein
TGME49_206590	39.879	25.5678	31.4865	-1.23149	1.26654	calcium-dependent protein kinase CDPK2A (CDPK2A)
TGME49_272380	39.8539	50.1886	45.0316	1.11452	-1.12992	hypothetical protein
TGME49_268880	39.8509	83.3393	53.7496	1.55051	-1.34877	hypothetical protein
TGME49_269340	39.8508	36.5445	149.747	-4.09768	-3.7577	hypothetical protein
TGME49_255220	39.7774	17.9562	11.1518	1.61016	3.5669	AP2 domain transcription factor AP2VIIb-3 (AP2VIIB3)
TGME49_227910	39.7037	111.525	141.712	-1.27067	-3.56925	hypothetical protein
TGME49_243600	39.6842	101.638	36.4349	2.78957	1.08918	acetyltransferase, GNAT family protein
TGME49_315220	39.678	26.3324	58.0019	-2.20268	-1.46181	rhoptry protein ROP14 (ROP14)
TGME49_310470	39.6579	161.553	252.612	-1.56364	-6.36977	cytochrome C oxidase subunit IIb, putative
TGME49_271935	39.6496	33.8769	81.1948	-2.39676	-2.04781	hypothetical protein
TGME49_236950	39.5844	508.936	1033.1	-2.02993	-26.0988	hypothetical protein
TGME49_304490	39.4911	40.2844	36.2799	1.11038	1.08851	hypothetical protein
TGME49_294710	39.49	11.3926	8.39549	1.35698	4.70371	RNA recognition motif-containing protein
TGME49_214790	39.4802	164.254	254.156	-1.54734	-6.43756	glycoprotein
TGME49_212860	39.4575	11.1038	6.00699	1.84849	6.5686	hypothetical protein
TGME49_216650	39.4315	100.51	78.0674	1.28748	-1.97982	S15 sporozoite-expressed protein
TGME49_270260	39.43	30.1381	13.344	2.25855	2.95488	hypothetical protein
TGME49_258240	39.4128	6.41303	4.95403	1.29451	7.9557	chromodomain helicase DNA binding protein CHD1/SWI2/SNF2
TGME49_306000	39.3026	10.2467	9.75262	1.05067	4.02995	AP2 domain transcription factor AP2IX-8 (AP2IX8)
TGME49_222130	39.2132	19.6263	25.9121	-1.32028	1.51331	hypothetical protein
TGME49_202500	39.1155	189.165	654.637	-3.46067	-16.736	GAPM1a
TGME49_320450	39.1049	23.45	23.9411	-1.02094	1.63338	ribosome biogenesis regulatory protein (rrs1) protein
TGME49_307810	39.0998	87.7786	70.4125	1.24663	-1.80084	hypothetical protein
TGME49_262920	39.0742	106.667	66.0235	1.61559	-1.6897	trypsin domain-containing protein
TGME49_313230	38.9861	98.2362	86.8559	1.13103	-2.22787	eukaryotic initiation factor-2, alpha subunit
TGME49_255160	38.9573	0.206388	0.276763	-1.34098	140.76	hypothetical protein
TGME49_312420	38.8864	50.7524	72.3627	-1.4258	-1.86087	hypothetical protein
TGME49_219270	38.8446	438.199	1104.45	-2.52043	-28.4325	multi-pass transmembrane protein
TGME49_215490	38.8416	111.41	121.061	-1.08662	-3.11679	transporter, major facilitator family protein
TGME49_225730	38.8359	460.748	253.408	1.81821	-6.52509	membrane protein, putative
TGME49_230210	38.8199	119.371	360.066	-3.01636	-9.2753	alveolin domain containing intermediate filament IMC10 (ALV12)
TGME49_313290	38.8169	39.5276	40.7114	-1.02995	-1.04881	MORN repeat-containing protein
TGME49_321440	38.7473	14.1022	11.7874	1.19638	3.28718	SWI2/SNF2 ISWI-like SANT (SANT)
TGME49_289130	38.6233	16.7832	7.54859	2.22336	5.11662	hypothetical protein
TGME49_220530	38.5838	16.3315	10.345	1.57869	3.72971	AP2 domain transcription factor AP2V-1 (AP2V1)
TGME49_286920	38.538	21.5793	26.9655	-1.2496	1.42916	SWIRM domain-containing protein
TGME49_236920	38.5279	136.523	122.59	1.11365	-3.18185	hypothetical protein
TGME49_280522	38.5256	19.3957	17.8026	1.08949	2.16405	hypothetical protein
TGME49_244370	38.4806	55.85	44.9871	1.24147	-1.16909	TDC1, putative
TGME49_247700	38.4532	4.10777	4.33308	-1.05485	8.87433	AP2 domain transcription factor AP2XII-4 (AP2XII4)
TGME49_255890	38.427	31.5979	7.56684	4.17584	5.07834	pyridine nucleotide-disulfide oxidoreductase domain-containing protein
TGME49_289650	38.351	125.9	120.569	1.04422	-3.14383	PEP-carboxykinase I
TGME49_291140	38.3502	41.9506	26.9131	1.55874	1.42496	CCR4-Not complex component, Not1 protein
TGME49_267720	38.3236	21.0423	17.5931	1.19606	2.17833	transporter, cation channel family protein
TGME49_212850	38.3204	35.8423	26.3532	1.36007	1.45411	hypothetical protein
TGME49_321620	38.2584	71.0953	93.6411	-1.31712	-2.44759	dynamin-related protein DRPB (DRPB)
TGME49_221470	38.1908	155.488	92.3781	1.68317	-2.41885	hypothetical protein
TGME49_224950	38.1727	31.0895	17.9299	1.73395	2.12899	calcium-dependent protein kinase CDPK5 (CDPK5)
TGME49_224990	38.1523	50.5845	25.831	1.95829	1.477	hypothetical protein
TGME49_232180	38.0876	12.3547	13.4933	-1.09216	2.82271	UBA/TS-N domain-containing protein
TGME49_231100	38.0288	117.125	50.8212	2.30464	-1.33639	hypothetical protein
TGME49_222948	37.9313	62.0822	35.2899	1.75921	1.07485	hypothetical protein
TGME49_315270	37.9149	28.2277	21.5379	1.3106	1.76038	hypothetical protein
TGME49_207460	37.8612	29.6617	29.291	1.01266	1.29259	Rab5B protein
TGME49_225560	37.844	51.0328	97.9914	-1.92016	-2.58935	hypothetical protein
TGME49_256000	37.8387	336.123	273.682	1.22815	-7.23287	endoplasmic reticulum retention receptor
TGME49_203688	37.8153	15.1889	1.58678	9.5721	23.8314	hypothetical protein
TGME49_223750	37.8128	12.9084	10.1332	1.27387	3.73158	hypothetical protein
TGME49_313010	37.7704	72.5711	89.3753	-1.23156	-2.36628	DEAD (Asp-Glu-Ala-Asp) box polypeptide DDX6 (DDX6)
TGME49_237240	37.6713	80.2034	54.0915	1.48273	-1.43588	hypothetical protein
TGME49_251690	37.596	45.1382	56.1096	-1.24306	-1.49243	seryl-tRNA synthetase, cytoplasmic, putative
TGME49_254600	37.5628	273.928	227.11	1.20614	-6.04616	ubiquitin family protein
TGME49_233530	37.544	52.9823	29.2007	1.81442	1.28572	hypothetical protein
TGME49_255930	37.5138	49.2816	20.8557	2.36298	1.79873	hypothetical protein
TGME49_261440	37.5033	88.3104	123.76	-1.40142	-3.29997	ARM repeats containing protein
TGME49_311010	37.4801	95.1925	127.698	-1.34147	-3.40709	hypothetical protein
TGME49_218300	37.4644	26.0354	19.3784	1.34352	1.9333	zinc finger (CCCH type) motif-containing protein
TGME49_275390	37.4559	14.2783	7.20173	1.98262	5.20096	hypothetical protein
TGME49_300140	37.4183	138.338	233.358	-1.68688	-6.23647	elongation factor 1-gamma, putative
TGME49_215150	37.3284	40.0289	62.0129	-1.5492	-1.66128	AP2 domain transcription factor AP2X-9 (AP2X9)
TGME49_305140	37.2777	10.7732	6.61022	1.62979	5.63941	phospholipase, patatin family protein
TGME49_215450	37.2422	52.7019	14.3658	3.66857	2.59242	aquaporin 1
TGME49_224460	37.239	168.636	291.716	-1.72985	-7.83363	aminopeptidase n, putative
TGME49_294830	37.2244	124.226	29.9776	4.14396	1.24174	methyltransferase domain-containing protein
TGME49_241170	37.2219	4.01776	7.45592	-1.85574	4.99226	hypothetical protein
TGME49_230160	37.2002	343.034	1338.69	-3.90251	-35.9862	hypothetical protein
TGME49_208420	37.1217	18.1624	10.7618	1.68768	3.4494	Sodium:neurotransmitter symporter family protein
TGME49_265520	37.0707	52.5708	42.3957	1.24	-1.14364	hypothetical protein
TGME49_300250	37.0615	38.5605	46.2901	-1.20046	-1.24901	MtN3/saliva family protein
TGME49_209420	37.0227	44.7203	77.4096	-1.73097	-2.09087	hypothetical protein
TGME49_221200	36.9029	7.0057	5.46814	1.28119	6.74871	CW-type Zinc Finger protein
TGME49_205250	36.8813	93.8295	379.558	-4.04518	-10.2913	rhoptry protein ROP18 (ROP18)
TGME49_277920	36.8004	165.735	199.748	-1.20523	-5.42788	hypothetical protein
TGME49_310820	36.7537	19.2304	17.8192	1.0792	2.06259	SLU7 splicing factor, putative
TGME49_306660	36.7336	4.49432	3.82494	1.17501	9.60372	RNA pseudouridine synthase superfamily protein
TGME49_203060	36.7213	55.4859	101.31	-1.82586	-2.75888	hypothetical protein
TGME49_249270	36.7103	379.674	273.28	1.38932	-7.44422	protein disulfide isomerase-related protein (provisional), putative
TGME49_235440	36.7091	252.403	64.1879	3.93225	-1.74856	hypothetical protein
TGME49_266690	36.6454	23.943	5.23384	4.57465	7.00162	hypothetical protein
TGME49_306670	36.4578	377.424	305.459	1.2356	-8.37842	hypothetical protein
TGME49_308860	36.4473	53.5593	100.062	-1.86824	-2.74538	hypothetical protein
TGME49_220630	36.4207	68.3785	31.4304	2.17555	1.15877	hypothetical protein
TGME49_319530	36.4138	39.8155	49.571	-1.24502	-1.36133	splicing factor SF2 (SF2)
TGME49_231440	36.3949	28.1982	26.2394	1.07465	1.38703	LsmAD domain-containing protein
TGME49_254620	36.3657	3175.29	4062.97	-1.27956	-111.725	ribosomal protein RPL39 (RPL39)
TGME49_265330	36.3654	109.317	146.443	-1.33961	-4.02698	cell-cycle-associated protein kinase GSK, putative
TGME49_246340	36.3302	38.6079	36.6909	1.05225	-1.00993	DnaJ domain-containing protein
TGME49_213067	36.3126	208.915	41.4579	5.0392	-1.14169	hypothetical protein
TGME49_300120	36.306	92.3553	38.1981	2.4178	-1.05211	aminotransferase, class V superfamily protein
TGME49_257360	36.2488	10.5769	1.80744	5.85189	20.0554	hypothetical protein
TGME49_321360	36.2361	41.9969	23.1312	1.8156	1.56655	clustered-asparagine-rich protein
TGME49_246160	36.1146	7.47048	7.07195	1.05635	5.10673	hypothetical protein
TGME49_232350	36.0994	229.843	649.024	-2.82378	-17.9788	lactate dehydrogenase LDH1 (LDH1)
TGME49_240630	36.0986	34.4024	78.3645	-2.27788	-2.17085	ULK kinase
TGME49_259090	36.0976	29.2438	21.9031	1.33515	1.64806	ubiquitin-conjugating enzyme subfamily protein
TGME49_227330	36.088	494.753	389.959	1.26873	-10.8058	hypothetical protein
TGME49_220510	36.0825	24.5949	19.8559	1.23867	1.81722	hypothetical protein
TGME49_272710	36.0741	2.2256	1.37724	1.61599	26.193	AP2 domain transcription factor AP2VIII-4 (AP2VIII4)
TGME49_212220	36.0722	38.1405	27.1322	1.40573	1.3295	hypothetical protein
TGME49_270510	36.0628	105.983	158.15	-1.49223	-4.38541	asparaginyl-tRNA synthetase (NOB+tRNA synthase)
TGME49_209720	36.0624	87.8406	91.4716	-1.04134	-2.53648	hypothetical protein
TGME49_233100	35.9791	102.476	116.832	-1.14008	-3.24721	SPFH domain / Band 7 family protein
TGME49_257300	35.9518	19.1796	27.937	-1.4566	1.28689	hypothetical protein
TGME49_307060	35.9512	0.942321	0.0887039	10.6232	405.295	hypothetical protein
TGME49_214590	35.9368	29.9153	20.9721	1.42643	1.71355	micro-fibrillar-associated protein 1
TGME49_263595	35.9124	21.5916	17.9967	1.19976	1.9955	RNA-binding protein
TGME49_301390	35.8944	12.4405	9.61409	1.29399	3.73352	ribosome biogenesis protein BOP1, putative
TGME49_217555	35.8817	329.63	178.852	1.84303	-4.98449	hypothetical protein
TGME49_219280	35.8659	40.8652	43.6658	-1.06853	-1.21747	actin like protein ALP1 (ALP1)
TGME49_223420	35.8538	24.2053	12.2644	1.97362	2.9234	DnaJ domain-containing protein
TGME49_245550	35.7729	20.2965	38.8764	-1.91542	-1.08675	hypothetical protein
TGME49_261650	35.7563	417.519	4.92095	84.8453	7.26615	hypothetical protein
TGME49_286440	35.746	36.8	51.2258	-1.39201	-1.43305	malic enzyme
TGME49_251840	35.7215	45.3692	24.8964	1.82232	1.4348	hypothetical protein
TGME49_200280	35.7127	1.66151	2.18753	-1.31659	16.3256	WD domain, G-beta repeat-containing protein
TGME49_278540	35.678	250.322	180.467	1.38708	-5.05821	hypothetical protein
TGME49_269660	35.6769	29.4593	14.6521	2.01058	2.43493	TFIIH basal transcription factor complex helicase XPB subunit
TGME49_209950	35.5888	49.3004	66.6569	-1.35206	-1.87298	thioredoxin, putative
TGME49_240810	35.5881	26.5672	48.7144	-1.83363	-1.36884	hypothetical protein
TGME49_313680	35.5231	28.0363	38.8411	-1.38538	-1.0934	hypothetical protein
TGME49_321540	35.4924	18.7549	13.1272	1.42871	2.70372	hypothetical protein
TGME49_313900	35.4881	4.00762	2.20173	1.82022	16.1183	non-specific serine/threonine protein kinase
TGME49_203460	35.4699	37.0641	29.6766	1.24893	1.19522	hypothetical protein
TGME49_252880	35.4463	4.42226	3.89344	1.13582	9.10411	hypothetical protein
TGME49_248340	35.377	745.161	732.863	1.01678	-20.7158	GTP-binding nuclear protein ran/tc4
TGME49_252290	35.2749	33.3831	26.0346	1.28226	1.35492	importin alpha, putative
TGME49_207440	35.2638	493.691	952.318	-1.92897	-27.0056	ribosomal protein RPS4 (RPS4)
TGME49_292920	35.2311	155.474	90.4753	1.71842	-2.56805	heat shock protein 75, putative
TGME49_316310	35.2189	953.392	794.227	1.2004	-22.5512	superoxide dismutase (SOD)
TGME49_257380	35.1823	219.596	325.883	-1.48402	-9.26269	hypothetical protein
TGME49_294340	35.0716	59.5583	95.3683	-1.60126	-2.71924	hypothetical protein
TGME49_304955	35.0627	153.508	58.6943	2.61539	-1.67398	serine/threonine specific protein phosphatase
TGME49_221390	34.986	18.4953	18.6624	-1.00903	1.87468	hypothetical protein
TGME49_311430	34.9081	34.0009	30.1242	1.12869	1.15881	fibrillarin
TGME49_316255	34.8983	1367.44	1433.89	-1.04859	-41.0876	hypothetical protein
TGME49_225220	34.8913	23.3219	41.3442	-1.77276	-1.18494	SCP family extracellular subfamily protein
TGME49_202780	34.8426	53.3604	24.8623	2.14624	1.40142	rhoptry kinase family protein ROP25 (ROP25)
TGME49_218358	34.8005	11.726	11.3159	1.03624	3.07536	zinc knuckle domain-containing protein
TGME49_258170	34.7978	127.866	82.0927	1.55757	-2.35914	hypothetical protein
TGME49_301480	34.7801	1.12897	0.709789	1.59057	49.0006	hypothetical protein
TGME49_246080	34.7311	29.5769	23.6132	1.25256	1.47083	NAD dependent epimerase/dehydratase family protein
TGME49_304970	34.7018	12.5267	10.1962	1.22856	3.4034	cell-cycle-associated protein kinase CDK, putative
TGME49_263570	34.687	108.869	56.188	1.93758	-1.61986	hypothetical protein
TGME49_238150	34.6578	363.869	274.059	1.3277	-7.90759	hypothetical protein
TGME49_304870	34.6271	1.2447	0.738352	1.68578	46.8978	hypothetical protein
TGME49_209600	34.5815	104.26	189.31	-1.81576	-5.47432	hypothetical protein
TGME49_315440	34.5807	36.2922	12.338	2.94149	2.80278	hypothetical protein
TGME49_224260	34.5472	8.14108	5.17632	1.57275	6.67409	PHD-finger domain-containing protein
TGME49_210682	34.5008	77.9198	41.4052	1.88188	-1.20012	hypothetical protein
TGME49_211040	34.4962	678.719	925.134	-1.36306	-26.8185	Sec61beta family protein
TGME49_216910	34.4844	46.6376	28.8878	1.61444	1.19374	hypothetical protein
TGME49_262070	34.4638	63.7681	47.5757	1.34035	-1.38046	ribosomal rna assembly protein mis3, putative
TGME49_237500	34.4605	11.4296	10.8201	1.05633	3.18487	protein phosphatase 2C domain-containing protein
TGME49_205490	34.4483	36.3794	80.1946	-2.2044	-2.32797	integral membrane protein, putative
TGME49_232690	34.4432	80.0615	66.0574	1.212	-1.91787	DP-fucose transporter, putative
TGME49_233020	34.4235	38.6202	45.6672	-1.18247	-1.32663	Not1 N-terminal domain, CCR4-Not complex component protein
TGME49_263260	34.4047	27.378	31.1139	-1.13645	1.10577	transporter, major facilitator family protein
TGME49_289360	34.3262	63.3844	14.1247	4.4875	2.43023	hypothetical protein
TGME49_208722	34.2927	18.8579	25.9794	-1.37764	1.31999	hypothetical protein
TGME49_273790	34.2887	45.7996	40.0982	1.14219	-1.16943	hypothetical protein
TGME49_286010	34.1758	34.902	19.2774	1.81052	1.77284	hypothetical protein
TGME49_227290	34.1741	82.0045	48.7436	1.68237	-1.42633	histone deacetylase HDAC3 (HDAC3)
TGME49_288870	34.0731	3.53419	3.54209	-1.00223	9.6195	hypothetical protein
TGME49_270360	34.0431	114.305	152.713	-1.33602	-4.48588	hypothetical protein
TGME49_203910	34.0256	13.2588	9.33519	1.4203	3.64487	TBC domain-containing protein
TGME49_205170	34.0079	977.034	761.467	1.28309	-22.3909	hypothetical protein
TGME49_246730	34.0074	38.4249	31.1706	1.23273	1.09101	hypothetical protein
TGME49_314820	33.9444	215.354	247.648	-1.14996	-7.29569	atp synthase F1, epsilon subunit, putative
TGME49_254650	33.8623	11.8147	15.6235	-1.32238	2.16739	zinc finger protein
TGME49_227948	33.8567	29.408	23.6288	1.24459	1.43286	peptidase M16 inactive domain-containing protein
TGME49_312640	33.8513	100.942	89.5712	1.12695	-2.64602	hypothetical protein
TGME49_205210	33.8162	10.2184	2.73811	3.73192	12.3502	hypothetical protein
TGME49_243240	33.8028	13.4035	7.76414	1.72633	4.35372	WD domain, G-beta repeat-containing protein
TGME49_315510	33.7375	88.312	86.7406	1.01812	-2.57105	hypothetical protein
TGME49_229730	33.693	6.16168	0.0485742	126.851	693.64	hypothetical protein
TGME49_224970	33.6731	18.6229	17.4884	1.06487	1.92546	nucleolar protein,nop52 protein
TGME49_288440	33.654	9.21578	5.43078	1.69695	6.1969	NEK kinase
TGME49_304760	33.6346	15.5441	12.5746	1.23615	2.67481	RNA recognition motif-containing protein
TGME49_204060	33.4732	52.0086	30.0156	1.73272	1.11519	SNARE domain-containing protein
TGME49_269670	33.3789	14.7681	3.81582	3.87022	8.7475	hypothetical protein
TGME49_289750	33.3362	495.55	1001.75	-2.0215	-30.05	ribosomal-ubiquitin protein RPL40 (RPL40)
TGME49_271320	33.3267	47.7393	0.739534	64.5532	45.0645	hypothetical protein
TGME49_285140	33.27	1.89708	1.14684	1.65418	29.0101	hypothetical protein
TGME49_269425	33.2338	263.231	93.8799	2.80392	-2.82483	hypothetical protein
TGME49_288820	33.1709	26.9471	19.8412	1.35814	1.67182	hypothetical protein
TGME49_229640	33.1506	12.0437	13.0634	-1.08466	2.53768	hypothetical protein
TGME49_210220	33.1157	19.4287	10.0945	1.92469	3.28057	hypothetical protein
TGME49_237570	33.0489	100.933	60.843	1.6589	-1.841	leucine carboxyl methyltransferase
TGME49_315320	33.0344	157.837	269.486	-1.70737	-8.15773	SAG-related sequence SRS52A (SRS52A)
TGME49_262480	33.0156	159.507	199.14	-1.24847	-6.03169	dynein light chain roadblock-type 2, putative
TGME49_240600	32.9905	77.4464	81.537	-1.05282	-2.47153	chaperonin cpn60, putative
TGME49_203050	32.9556	7.42509	6.65384	1.11591	4.95287	AP2 domain transcription factor AP2VIIa-6 (AP2VIIA6)
TGME49_225300	32.9119	37.6469	43.1985	-1.14747	-1.31255	hypothetical protein
TGME49_219742	32.905	2.54056	0.00620287	409.578	5304.8	hypothetical protein
TGME49_237180	32.8869	58.5286	143.191	-2.44652	-4.35406	hypothetical protein
TGME49_275450	32.8529	45.5507	44.9602	1.01313	-1.36853	hypothetical protein
TGME49_265270	32.8325	34.9918	21.4764	1.62932	1.52877	hypothetical protein
TGME49_308096	32.8066	4.39389	0.638194	6.88489	51.4055	rhoptry kinase family protein (incomplete catalytic triad)
TGME49_232560	32.7842	23.8394	11.0225	2.16279	2.9743	hypothetical protein
TGME49_273030	32.7729	75.5764	34.6973	2.17817	-1.05872	phosphoglycerate mutase family protein
TGME49_234460	32.7669	23.8596	11.1554	2.13884	2.93731	hypothetical protein
TGME49_318380	32.7535	91.2813	41.3379	2.20817	-1.26209	hypothetical protein
TGME49_209180	32.6003	6.78507	0.503732	13.4696	64.7176	PAN domain-containing protein
TGME49_257080	32.5664	14.7163	10.5967	1.38876	3.07326	3'5'-cyclic nucleotide phosphodiesterase domain-containing protein
TGME49_246990	32.5541	25.3032	8.85405	2.85781	3.67675	hypothetical protein
TGME49_240960	32.51	41.5084	54.5815	-1.31495	-1.67892	AIG2 family protein
TGME49_258580	32.5053	111.671	457.145	-4.09367	-14.0637	rhoptry protein ROP17 (ROP17)
TGME49_213030	32.4434	73.8316	86.7206	-1.17457	-2.67298	hypothetical protein
TGME49_277840	32.4149	40.0633	27.342	1.46527	1.18553	Ras family protein
TGME49_261980	32.413	73.4907	61.6378	1.1923	-1.90164	gorasp2-prov protein
TGME49_217460	32.4074	46.4689	72.3943	-1.55791	-2.23388	glutaminyl-tRNA synthetase (GlnRS)
TGME49_224900	32.3558	105.386	105.67	-1.00269	-3.26586	adenylate kinase, putative
TGME49_203682	32.343	1.44809	1.01653	1.42454	31.8169	hypothetical protein
TGME49_278030	32.3335	14.3971	11.6484	1.23597	2.77578	hypothetical protein
TGME49_271600	32.3171	28.7249	13.6005	2.11204	2.37616	hypothetical protein
TGME49_294690	32.2253	18.5725	32.9539	-1.77434	-1.02261	rhomboid protease ROM5 (ROM5)
TGME49_320430	32.2114	9.12119	7.42412	1.22859	4.33876	cell-cycle-control protein (translation regulation), putative
TGME49_254080	32.2102	72.1177	46.551	1.54922	-1.44523	metal cation transporter, ZIP family protein
TGME49_308093	32.1787	35.5468	16.8761	2.10634	1.90676	rhoptry kinase family protein (incomplete catalytic triad)
TGME49_218220	32.1422	66.452	72.4001	-1.08951	-2.25249	cell-cycle-associated protein kinase CDK, putative
TGME49_242840	32.135	829.083	1081.25	-1.30415	-33.647	membrane protein
TGME49_216370	32.1094	7.76053	9.2885	-1.19689	3.4569	hypothetical protein
TGME49_265250	32.077	39.8567	18.0084	2.21323	1.78123	RNA recognition motif-containing protein
TGME49_289380	32.0547	38.8457	43.1903	-1.11184	-1.34739	hypothetical protein
TGME49_266410	32.0275	17.7595	9.00243	1.97274	3.55765	hypothetical protein
TGME49_216200	32.0144	21.273	0.691444	30.766	46.3008	hypothetical protein
TGME49_297720	31.9836	19.7377	9.6754	2.03999	3.30566	trehalose-phosphatase
TGME49_261400	31.9814	170.113	122.306	1.39088	-3.82429	hypothetical protein
TGME49_265010	31.94	10.8497	4.55574	2.38155	7.01094	glutamate 5-kinase domain-containing protein
TGME49_297070	31.9248	88.5413	404.796	-4.57183	-12.6797	hypothetical protein
TGME49_259970	31.8802	54.1914	38.4002	1.41123	-1.20452	hypothetical protein
TGME49_236070	31.8762	313.168	103.661	3.02108	-3.25198	pyrroline-5-carboxylate reductase
TGME49_270800	31.8302	18.7135	29.3053	-1.566	1.08616	GAF domain-containing protein
TGME49_235450	31.7825	87.1106	125.007	-1.43504	-3.93321	ubiquitin-conjugating enzyme subfamily protein
TGME49_315570	31.7773	3.99773	13.6574	-3.4163	2.32674	hypothetical protein
TGME49_252630	31.7448	189.628	115.304	1.6446	-3.6322	hypothetical protein
TGME49_253035	31.7002	15.5891	13.9555	1.11705	2.27152	hypothetical protein
TGME49_265450	31.6895	60.8119	45.0395	1.35019	-1.42128	hexokinase
TGME49_209120	31.6893	73.2109	125.973	-1.72069	-3.97526	hypothetical protein
TGME49_211340	31.6828	11.6058	4.04566	2.86871	7.8313	hypothetical protein
TGME49_282210	31.6561	14.2857	23.6355	-1.65449	1.33935	AP2 domain transcription factor AP2VIIa-8 (AP2VIIA8)
TGME49_301340	31.644	15.381	13.1886	1.16623	2.39934	DnaJ domain-containing protein
TGME49_213590	31.6409	112.953	157.559	-1.3949	-4.9796	hypothetical protein
TGME49_306930	31.6283	125.694	142.422	-1.13308	-4.50299	proteasome subunit beta type 7 precursor, putative
TGME49_292610	31.6278	66.7795	49.9876	1.33592	-1.58049	Toxoplasma gondii family C protein
TGME49_287220	31.6118	21.2347	14.3816	1.47652	2.19807	hypothetical protein
TGME49_213570	31.5805	190.316	235.205	-1.23587	-7.44779	hypothetical protein
TGME49_231970	31.5335	19.952	21.3055	-1.06784	1.48007	pre-mRNA processing splicing factor PRP8 (PRP8)
TGME49_274060	31.4954	317.594	200.322	1.58542	-6.36037	2-oxoglutarate/malate translocase OMT (OMT)
TGME49_309220	31.4881	34.1442	44.9139	-1.31542	-1.42638	GTPase activating protein for Arf protein
TGME49_225900	31.4489	11.9814	10.0523	1.19191	3.12853	hypothetical protein
TGME49_291880	31.4138	21.2281	30.7871	-1.4503	1.02035	hypothetical protein
TGME49_225870	31.365	21.8777	23.1896	-1.05996	1.35254	hypothetical protein
TGME49_203540	31.3486	54.6261	61.2414	-1.1211	-1.95356	RNA binding protein, putative
TGME49_243730	31.3391	207.914	400.274	-1.92519	-12.7724	rhoptry protein ROP9 (ROP9)
TGME49_310960	31.3241	64.1722	42.9524	1.49403	-1.37122	vacuolar atp synthase subunit f, putative
TGME49_273070	31.318	114.911	142.842	-1.24306	-4.56102	GTPase activating protein for adp ribosylation factor, putative
TGME49_230350	31.2965	22.2701	60.5081	-2.71702	-1.93338	hypothetical protein
TGME49_270740	31.2599	31.1958	35.0445	-1.12337	-1.12107	Cwf15/Cwc15 cell cycle control protein
TGME49_255940	31.2097	31.4776	13.3201	2.36316	2.34305	hypothetical protein
TGME49_311890	31.2026	19.7733	38.56	-1.95011	-1.23579	hypothetical protein
TGME49_251760	31.168	83.9453	88.0317	-1.04868	-2.82443	subunit of proteaseome activator complex, putative
TGME49_249720	31.1647	384.185	625.661	-1.62854	-20.0759	ATP synthase F0 subunit 9, putative
TGME49_288680	31.1191	66.1633	28.2881	2.33891	1.10008	endonuclease IV APN
TGME49_310050	31.1003	71.9769	53.9097	1.33514	-1.73342	RNA recognition motif-containing protein
TGME49_207370	31.0968	32.0037	17.6035	1.81803	1.76651	hypothetical protein
TGME49_243690	31.0926	70.4663	172.38	-2.44628	-5.54409	hypothetical protein
TGME49_226072	31.0827	53.7832	34.3636	1.56512	-1.10556	Ser/Thr phosphatase family protein
TGME49_291980	31.0794	7.79443	3.9439	1.97633	7.88038	HECT-domain (ubiquitin-transferase) domain-containing protein
TGME49_314220	30.9889	7.35027	7.24005	1.01522	4.28021	hypothetical protein
TGME49_200320	30.9515	110.212	115.019	-1.04361	-3.7161	hypoxanthine-xanthine-guanine phosphoribosyl transferase HXGPRT (HXGPRT)
TGME49_221360	30.9114	28.6247	20.3753	1.40487	1.5171	hypothetical protein
TGME49_246570	30.8764	39.7936	25.2279	1.57736	1.22389	hypothetical protein
TGME49_261720	30.8689	57.262	50.4426	1.13519	-1.63409	metal cation transporter, ZIP family protein
TGME49_294060	30.8659	6.29747	5.80893	1.0841	5.31353	hypothetical protein
TGME49_214180	30.849	32.7467	40.601	-1.23985	-1.31612	ENTH domain-containing protein
TGME49_244650	30.7996	62.7845	54.2095	1.15818	-1.76007	eukaryotic initiation factor-5, putative
TGME49_203390	30.7863	32.346	60.1748	-1.86035	-1.9546	CRAL/TRIO domain-containing protein
TGME49_248110	30.77	15.9945	14.3911	1.11141	2.13812	hypothetical protein
TGME49_222850	30.7679	81.4651	86.5465	-1.06237	-2.81288	stress responsive a/b barrel domain-containing protein
TGME49_270750	30.7398	17.9836	10.0717	1.78556	3.0521	hypothetical protein
TGME49_263520	30.7222	51.0669	308.87	-6.04835	-10.0536	microtubule associated protein SPM1 (SPM1)
TGME49_310700	30.6943	129.257	107.283	1.20482	-3.49521	serine/threonine phosophatase PP1
TGME49_224170	30.5841	385.038	26.8811	14.3238	1.13776	SAG-related sequence SRS60A (SRS60A)
TGME49_214820	30.5678	33.687	28.8321	1.16839	1.0602	G-patch domain-containing protein
TGME49_236570	30.52	111.607	115.863	-1.03813	-3.79629	lysine decarboxylase family protein
TGME49_201400	30.5084	16.2476	13.1828	1.23249	2.31427	Sin3-associated polypeptide SAP18 (SAP18)
TGME49_262120	30.4962	31.7494	25.1602	1.26189	1.21208	IQ calmodulin-binding motif domain-containing protein
TGME49_315290	30.4874	26.6572	37.576	-1.4096	-1.23251	hypothetical protein
TGME49_305850	30.4624	85.6044	77.0859	1.11051	-2.53052	RNA recognition motif-containing protein
TGME49_203810	30.4435	94.1149	41.8574	2.24846	-1.37492	kelch repeat-containing protein
TGME49_298630	30.4126	26.5132	20.704	1.28058	1.46892	vacuolar transporter chaperone VTC2
TGME49_271810	30.3704	7.85179	9.56746	-1.21851	3.17435	lanp, putative
TGME49_212960	30.3591	45.3749	36.4338	1.24541	-1.2001	hypothetical protein
TGME49_310640	30.3315	173.751	196.967	-1.13362	-6.49383	phosphorylase family protein
TGME49_258210	30.3242	40.096	30.2193	1.32683	1.00347	DNA-directed RNA polymerase II RPB2
TGME49_314570	30.3112	29.6524	20.2106	1.46718	1.49977	hypothetical protein
TGME49_211670	30.2506	46.7907	27.0195	1.73174	1.11958	S1 RNA binding domain-containing protein
TGME49_314080	30.213	132.469	177.712	-1.34154	-5.88196	hypothetical protein
TGME49_286000	30.1922	58.14	2.59182	22.4321	11.649	hypothetical protein
TGME49_310440	30.1778	35.642	42.5686	-1.19434	-1.41059	membrane occupation and recognition nexus protein MORN1 (MORN1)
TGME49_202520	30.1696	15.9806	21.8256	-1.36576	1.3823	hypothetical protein
TGME49_266366	30.1368	47.6118	57.9687	-1.21753	-1.92352	BT1 family protein
TGME49_293440	30.1308	102.533	52.4055	1.95653	-1.73927	hypothetical protein
TGME49_307860	30.1196	16.4628	9.99895	1.64646	3.01227	hypothetical protein
TGME49_229630	30.1134	16.2392	8.29789	1.95702	3.62904	eIF2 kinase IF2K-A (incomplete catalytic triad)
TGME49_278440	30.0964	9.86358	5.1479	1.91604	5.84634	SWI2/SNF2 Brahma-like putative
TGME49_278882	30.0381	5.79975	1.1703	4.95577	25.667	GDA1/CD39 (nucleoside phosphatase) family protein
TGME49_213800	30.0176	71.4831	60.3204	1.18506	-2.0095	protein phosphatase 2b regulatory subunit, putative
TGME49_216810	29.9977	74.427	43.6059	1.70681	-1.45365	5'-nucleotidase, C-terminal domain-containing protein
TGME49_289745	29.9937	15.2007	8.73618	1.73997	3.43327	hypothetical protein
TGME49_229760	29.9759	4.92067	3.83113	1.28439	7.82429	hypothetical protein
TGME49_244600	29.9734	22.7305	19.406	1.17131	1.54454	hypothetical protein
TGME49_295910	29.9165	59.7203	48.5381	1.23038	-1.62246	ATP-dependent Clp protease adaptor protein ClpS protein
TGME49_237540	29.8837	33.8416	19.4499	1.73994	1.53645	hypothetical protein
TGME49_304890	29.8826	49.2457	42.1849	1.16738	-1.41169	hypothetical protein
TGME49_217820	29.88	104.433	89.1092	1.17197	-2.98224	PCI domain-containing protein
TGME49_233160	29.8575	5.94777	5.89922	1.00823	5.06125	hypothetical protein
TGME49_238240	29.8474	128.103	85.7779	1.49342	-2.87388	bystin protein
TGME49_305460	29.8326	62.2455	16.9129	3.68035	1.76389	methionine aminopeptidase 2, putative
TGME49_294670	29.831	240.477	254.387	-1.05784	-8.52759	translation initiation factor 3 subunit
TGME49_313640	29.7948	442.67	493.528	-1.11489	-16.5642	hypothetical protein
TGME49_265530	29.7943	58.053	51.3403	1.13075	-1.72316	RNA recognition motif-containing protein
TGME49_312150	29.7658	43.7685	85.9014	-1.96263	-2.88591	hypothetical protein
TGME49_242570	29.7645	32.1774	33.8849	-1.05306	-1.13843	hypothetical protein
TGME49_256770	29.7482	105.264	107.051	-1.01697	-3.59856	eukaryotic translation initiation factor 4A, isoform 3, putative
TGME49_226740	29.6853	31.9669	68.8273	-2.15308	-2.31856	zinc finger, C3HC4 type (RING finger) domain-containing protein
TGME49_291930	29.6851	61.6457	88.6457	-1.43799	-2.9862	RNA recognition motif-containing protein
TGME49_230690	29.6359	37.7846	20.8995	1.80792	1.41802	LNS2 (Lipin/Ned1/Smp2) protein
TGME49_205280	29.6337	39.6069	82.8537	-2.0919	-2.79593	hypothetical protein
TGME49_205670	29.6131	55.5739	67.5968	-1.21634	-2.28266	SF-assemblin/beta giardin protein
TGME49_268850	29.5981	167.601	362.039	-2.16013	-12.2318	enolase 2
TGME49_245428	29.5965	37.8219	22.7537	1.66223	1.30073	hypothetical protein
TGME49_257990	29.5851	59.6263	19.9502	2.98876	1.48295	heat shock protein 101, putative
TGME49_221905	29.5724	62.8916	75.923	-1.2072	-2.56736	hypothetical protein
TGME49_305330	29.5445	49.5648	22.4579	2.20701	1.31555	cyclin, N-terminal domain-containing protein. P2 cyclin
TGME49_254870	29.5144	42.8869	56.5749	-1.31917	-1.91686	hypothetical protein
TGME49_251680	29.5118	132.31	339.665	-2.56718	-11.5094	histamine-releasing factor, putative
TGME49_309740	29.5034	100.959	99.3548	1.01614	-3.36757	LSM domain-containing protein
TGME49_220880	29.4691	26.4232	16.2925	1.6218	1.80876	hypothetical protein
TGME49_221510	29.4496	175.597	273.427	-1.55713	-9.28458	hypothetical protein
TGME49_225820	29.4338	23.6448	5.81061	4.06925	5.06554	hypothetical protein
TGME49_219120	29.4331	60.8412	35.2892	1.72407	-1.19896	zinc finger (CCCH type) motif-containing protein
TGME49_304630	29.3768	7.5944	5.09352	1.49099	5.76748	ATG C terminal domain-containing protein
TGME49_264000	29.373	52.8537	22.9468	2.30332	1.28005	aldehyde dehydrogenase
TGME49_306370	29.3239	27.1284	26.3468	1.02967	1.11299	hypothetical protein
TGME49_249970	29.3163	75.0854	76.4829	-1.01861	-2.60889	hypothetical protein
TGME49_247470	29.2875	74.5116	56.4118	1.32085	-1.92614	nucleolar protein, putative
TGME49_310490	29.2726	480.278	761.243	-1.585	-26.0053	ribosomal protein RPL27A (RPL27A)
TGME49_219070	29.2148	6.88397	8.7511	-1.27123	3.33842	cyclic nucleotide-binding domain-containing protein
TGME49_225290	29.1748	92.0359	0.653461	140.844	44.6466	GDA1/CD39 (nucleoside phosphatase) family protein
TGME49_221160	29.1462	31.0252	22.5313	1.37698	1.29359	acetyltransferase, GNAT family protein
TGME49_258390	29.1266	26.519	21.7331	1.22022	1.3402	DnaJ protein, putative
TGME49_236550	29.1209	223.446	310.331	-1.38884	-10.6567	hypothetical protein
TGME49_233810	29.1122	7.84915	13.8415	-1.76344	2.10325	Sel1 repeat-containing protein
TGME49_292950	29.1069	17.729	16.1735	1.09617	1.79966	hypothetical protein
TGME49_230820	29.1064	92.7667	77.0016	1.20474	-2.64552	hypothetical protein
TGME49_305940	29.0825	15.7896	7.18385	2.19792	4.04831	peptidyl-prolyl cis-trans isomerase, cyclophilin-type domain-containing protein
TGME49_216230	29.0536	218.95	162.44	1.34788	-5.59105	hypothetical protein
TGME49_314100	29.0285	45.3724	34.3293	1.32168	-1.18261	tetratricopeptide repeat-containing protein
TGME49_230850	29.0085	52.9434	145.186	-2.74229	-5.00496	hypothetical protein
TGME49_260470	29.0067	30.9335	22.4571	1.37745	1.29165	heat shock protein DNAJ pfj4, putative
TGME49_213480	28.9793	16.9266	2.10995	8.02227	13.7346	hypothetical protein
TGME49_223840	28.9427	29.4367	31.6629	-1.07562	-1.09398	ATP-citrate lyase, putative
TGME49_233230	28.926	81.6116	114.631	-1.40459	-3.96291	RNA-binding protein 8A family protein
TGME49_206540	28.8749	15.8343	20.8209	-1.31492	1.38683	hypothetical protein
TGME49_278750	28.8569	2.45005	3.20701	-1.30896	8.99806	AT hook motif domain-containing protein
TGME49_247300	28.8344	12.0265	20.4328	-1.69898	1.41119	hypothetical protein
TGME49_290850	28.8153	39.941	36.9791	1.0801	-1.28331	WD-40 repeat protein
TGME49_290600	28.7797	141.798	146.319	-1.03189	-5.08411	succinyl-CoA-synthetase alpha SCSA (SCSA)
TGME49_275750	28.7795	140.841	197.425	-1.40176	-6.85994	small nuclear ribonucleoprotein E, putative
TGME49_215090	28.7768	60.3973	38.4621	1.57031	-1.33657	ATP binding protein, putative
TGME49_202900	28.7428	27.0792	13.778	1.9654	2.08613	zinc finger (CCCH type) motif-containing protein
TGME49_215440	28.6681	46.0495	21.1374	2.17858	1.35628	WWE domain-containing protein
TGME49_239890	28.6605	183.218	224.349	-1.22449	-7.8278	SCP family extracellular subfamily protein
TGME49_209108	28.6311	23.1107	21.7023	1.0649	1.31927	hypothetical protein
TGME49_247510	28.612	312.691	180.071	1.73649	-6.29355	fructose-bisphospatase II
TGME49_239410	28.5701	8.19158	8.33515	-1.01753	3.42766	hypothetical protein
TGME49_268610	28.5345	180.655	67.9889	2.65712	-2.38269	hypothetical protein
TGME49_298610	28.4952	16.9058	16.7889	1.00697	1.69727	GYF domain-containing protein
TGME49_219600	28.4902	25.3792	9.70373	2.61541	2.93601	hypothetical protein
TGME49_263080	28.4119	126.585	150.65	-1.19012	-5.30237	hypothetical protein
TGME49_249440	28.4078	12.903	18.3351	-1.42099	1.54937	hypothetical protein
TGME49_267660	28.4009	7.05899	8.64961	-1.22533	3.28349	hypothetical protein
TGME49_220600	28.3607	51.9474	34.2373	1.51728	-1.20721	hypothetical protein
TGME49_251500	28.2836	67.2222	78.721	-1.17106	-2.78328	eukaryotic initiation factor-3, subunit 3, putative
TGME49_280470	28.2554	10.341	7.22517	1.43124	3.91069	AP2 domain transcription factor AP2VIIa-1 (AP2VIIA1)
TGME49_269620	28.2492	20.972	17.5783	1.19306	1.60705	hypothetical protein
TGME49_243210	28.2328	14.8688	17.936	-1.20629	1.57408	DUF862 domain-containing protein
TGME49_265440	28.1809	38.2803	18.9892	2.0159	1.48405	hypothetical protein
TGME49_313560	28.173	31.499	48.1969	-1.53011	-1.71075	60S ribosomal protein L7a, putative
TGME49_212310	28.1658	291.379	519.457	-1.78275	-18.4428	vacuolar ATP synthetase
TGME49_249760	28.1587	153.767	63.8387	2.40867	-2.26711	vitamin k epoxide reductase family protein
TGME49_276200	28.1247	17.3797	9.22188	1.88462	3.04978	hypothetical protein
TGME49_204370	28.1093	164.13	98.8114	1.66105	-3.51526	WD-40 repeat protein
TGME49_278450	28.0815	79.098	93.4544	-1.1815	-3.32797	hypothetical protein
TGME49_308870	28.0338	22.9759	17.5475	1.30935	1.59759	hypothetical protein
TGME49_321290	28.0279	20.0565	11.5943	1.72986	2.41739	Prp18 domain-containing protein
TGME49_292320	28.0117	17.5326	17.5735	-1.00234	1.59397	hypothetical protein
TGME49_310970	27.9673	6.19575	5.8749	1.05461	4.76048	hypothetical protein
TGME49_292220	27.9364	59.8768	83.3986	-1.39284	-2.98531	PCI domain-containing protein
TGME49_286550	27.9108	41.9841	35.5524	1.18091	-1.27379	hypothetical protein
TGME49_315160	27.9059	51.593	37.7476	1.36679	-1.35267	hypothetical protein
TGME49_254690	27.8831	143.112	100.555	1.42322	-3.60632	phospholipase/carboxylesterase
TGME49_222970	27.8697	84.1677	39.2617	2.14376	-1.40876	inositol(myo)-1(or 4)-monophosphatase 2, putative
TGME49_229720	27.8603	22.671	1.47212	15.4002	18.9253	hypothetical protein
TGME49_288800	27.8387	16.9383	17.8834	-1.0558	1.55668	endonuclease/exonuclease/phosphatase family protein
TGME49_271610	27.7978	189.924	97.121	1.95554	-3.49384	pyrroline-5-carboxylate reductase
TGME49_241610	27.7856	4.46687	12.169	-2.72428	2.28331	hypothetical protein
TGME49_265090	27.7774	23.3588	8.66216	2.69665	3.20675	hypothetical protein
TGME49_241180	27.7476	57.0394	92.735	-1.62581	-3.34209	hypothetical protein
TGME49_291620	27.7215	16.6285	12.3793	1.34325	2.23934	hypothetical protein
TGME49_207750	27.697	23.9783	15.2266	1.57476	1.81899	hypothetical protein
TGME49_228390	27.6446	11.0822	3.98838	2.77863	6.93129	hypothetical protein
TGME49_235970	27.6021	89.982	141.478	-1.5723	-5.12564	eukaryotic initiation factor-2 gamma, putative
TGME49_257160	27.5224	151.615	168.043	-1.10836	-6.10569	hypothetical protein
TGME49_306300	27.52	12.3288	2.64062	4.6689	10.4218	hypothetical protein
TGME49_305090	27.5012	75.5955	41.9113	1.8037	-1.52398	kinase binding protein cgi-121 protein
TGME49_225260	27.4868	13.6318	11.9934	1.1366	2.29182	DNA-directed RNA polymerase II RPB1 (POLR2A)
TGME49_209250	27.4759	57.8205	69.7174	-1.20576	-2.5374	hypothetical protein
TGME49_290670	27.4554	96.1513	81.7239	1.17654	-2.97661	leucyl aminopeptidase LAP (LAP)
TGME49_268178	27.446	12.859	14.7321	-1.14567	1.863	hypothetical protein
TGME49_305340	27.4298	22.4584	14.8432	1.51304	1.84797	corepressor complex CRC230 (CRC230)
TGME49_254880	27.4266	23.0064	53.8853	-2.34219	-1.96471	Alpha-galactosidase
TGME49_295850	27.4242	4.50165	2.8406	1.58475	9.65436	cyclic nucleotide-binding domain-containing protein
TGME49_248710	27.4237	14.6049	3.52303	4.14556	7.78414	hypothetical protein
TGME49_291950	27.3462	18.1312	16.9205	1.07155	1.61616	RNA recognition motif-containing protein
TGME49_203870	27.31	112.832	26.7294	4.22128	1.02172	RAB43, member RAS oncogene family protein
TGME49_314790	27.2718	72.567	110.568	-1.52366	-4.05429	small nuclear ribonucleoprotein G, putative
TGME49_231410	27.2715	140.623	173.14	-1.23123	-6.34873	hypothetical protein
TGME49_217010	27.2561	33.5472	24.1385	1.38978	1.12916	hypothetical protein
TGME49_310040	27.2298	89.643	84.4258	1.0618	-3.10049	ubiquitin conjugating enzyme E2, putative
TGME49_252320	27.2286	39.4542	20.7563	1.90083	1.31183	Sas10/Utp3/C1D family protein
TGME49_270830	27.193	401.971	489.733	-1.21833	-18.0095	small nuclear ribonucleoprotein
TGME49_207350	27.1829	530.113	15.7772	33.5999	1.72292	hypothetical protein
TGME49_270120	27.1221	57.8024	35.0025	1.65138	-1.29055	thioredoxin-like protein TLP1 (TLP1)
TGME49_226830	27.1125	28.6927	30.1889	-1.05214	-1.11347	DnaK family protein
TGME49_240890	27.0943	15.3342	7.83873	1.95621	3.45646	6-phosphofructokinase
TGME49_314500	27.0821	15.7206	19.6122	-1.24755	1.38087	subtilisin SUB2 (SUB2)
TGME49_215425	27.0705	204.704	208.765	-1.01984	-7.71191	hypothetical protein
TGME49_237520	27.0389	11.7083	7.06156	1.65803	3.82904	hypothetical protein
TGME49_225860	27.0191	7.02888	15.6565	-2.22745	1.72574	hypothetical protein
TGME49_233510	27.0149	15.8607	17.9862	-1.13401	1.50198	hypothetical protein
TGME49_286740	26.9488	72.37	5.12208	14.129	5.2613	microneme-like protein
TGME49_249030	26.9487	33.7478	36.6315	-1.08545	-1.35931	endonuclease/exonuclease/phosphatase family protein
TGME49_299030	26.9451	76.0579	41.5678	1.82973	-1.54268	RNA recognition motif 2 protein
TGME49_273050	26.9365	28.5226	46.4998	-1.63028	-1.72628	hypothetical protein
TGME49_296340	26.8997	31.1104	15.8294	1.96535	1.69935	hypothetical protein
TGME49_228150	26.8934	2.67423	3.02648	-1.13172	8.88602	hypothetical protein
TGME49_203600	26.8578	49.841	40.9317	1.21766	-1.52401	hypothetical protein
TGME49_263180	26.8283	39.1793	65.9695	-1.68379	-2.45895	myosin D
TGME49_240690	26.8198	63.1757	74.5557	-1.18013	-2.77987	S-adenosyl methionine synthetase
TGME49_306280	26.8178	240.877	85.9389	2.80289	-3.20455	mediator complex subunit MED7 (MED7)
TGME49_228750	26.7812	3.57168	2.68877	1.32837	9.96039	calcium dependent protein kinase CDPK7 (CDPK7)
TGME49_214260	26.763	18.8397	8.51079	2.21362	3.1446	alpha-glucan water dikinase 1, putative
TGME49_250760	26.7319	63.28	16.0259	3.94862	1.66805	pentatricopeptide repeat domain-containing protein
TGME49_320080	26.7236	28.1365	26.7814	1.0506	-1.00216	hypothetical protein
TGME49_232720	26.6999	101.153	85.8998	1.17757	-3.21723	Lsm12, putative
TGME49_240660	26.6563	10.9016	6.79582	1.60416	3.92246	hypothetical protein
TGME49_223880	26.643	2.96707	1.56314	1.89814	17.0445	zinc finger, C3HC4 type (RING finger) domain-containing protein
TGME49_281920	26.6102	52.684	35.1413	1.4992	-1.3206	V-type ATPase, D subunit protein
TGME49_235700	26.6033	60.001	45.904	1.3071	-1.72551	sedoheptulose-1,7-bisphosphatase
TGME49_232800	26.5996	12.535	9.85008	1.27258	2.70044	hypothetical protein
TGME49_201680	26.5816	68.2896	77.9028	-1.14077	-2.9307	eukaryotic initiation factor-3 subunit 10, putative
TGME49_313270	26.5799	1.3302	0.875838	1.51878	30.348	hypothetical protein
TGME49_311510	26.5695	14.06	19.8397	-1.41107	1.33921	eIF2 kinase IF2K-B
TGME49_222245	26.5686	42.1352	48.3804	-1.14822	-1.82096	hypothetical protein
TGME49_300220	26.5669	18.6377	14.0833	1.32339	1.88641	hypothetical protein
TGME49_205710	26.4926	16.3249	17.775	-1.08883	1.49044	lysine-tRNA ligase
TGME49_258090	26.485	31.7963	36.2952	-1.14149	-1.37041	hypothetical protein
TGME49_313080	26.4806	82.1761	57.8545	1.42039	-2.18479	hypothetical protein
TGME49_236580	26.4766	54.3134	49.1086	1.10599	-1.85479	Prp31-15.5k-U4 Snrna Complex family protein
TGME49_254420	26.4752	5.39942	5.68351	-1.05262	4.65824	phospholipase, patatin family protein
TGME49_305130	26.44	5.60177	5.59948	1.00041	4.72188	hypothetical protein
TGME49_306220	26.4173	28.5939	15.9218	1.7959	1.65919	hypothetical protein
TGME49_253370	26.3817	7.93725	12.0393	-1.51681	2.19129	hypothetical protein
TGME49_225940	26.3568	136.152	55.8113	2.43951	-2.11753	hypothetical protein
TGME49_250850	26.3048	7.2893	6.43128	1.13341	4.09014	CMGC kinase, putative
TGME49_278940	26.291	22.2694	8.30991	2.67987	3.16381	HECT-domain (ubiquitin-transferase) domain-containing protein
TGME49_221670	26.2749	33.9879	22.7138	1.49635	1.15678	transcriptional elongation factor FACT140 (FACT140)
TGME49_258920	26.2741	44.4326	15.289	2.90618	1.7185	hypothetical protein
TGME49_288000	26.2656	3.73725	8.68595	-2.32415	3.02392	hypothetical protein
TGME49_271037	26.2324	56.9437	20.3222	2.80204	1.29082	hypothetical protein
TGME49_264990	26.2297	66.558	330.359	-4.96348	-12.5949	hypothetical protein
TGME49_215950	26.2261	13.6349	11.6943	1.16594	2.24265	hypothetical protein
TGME49_245660	26.2206	36.1189	23.6339	1.52827	1.10945	hypothetical protein
TGME49_292080	26.212	41.8005	59.4028	-1.4211	-2.26624	leucyl-tRNA synthetase
TGME49_264468	26.203	4.67917	4.40213	1.06293	5.95235	hypothetical protein
TGME49_282055	26.1711	71.2534	83.7875	-1.17591	-3.20154	protein phosphatase PP2C-hn (PP2CHN)
TGME49_236910	26.1699	159.187	151.316	1.05201	-5.78207	U2 snRNP auxiliary factor, putative
TGME49_288630	26.1664	96.81	63.9535	1.51376	-2.44411	nucleosome assembly protein (NAP), putative
TGME49_317720	26.1067	55.0085	57.7778	-1.05034	-2.21314	eukaryotic translation initiation factor 3 subunit 7, putative
TGME49_295450	26.1053	99.8043	125.425	-1.25671	-4.80459	sjoegren syndrome nuclear autoantigen 1 family protein
TGME49_283850	26.0788	150.007	110.405	1.3587	-4.2335	peptidyl-prolyl cis-trans isomerase
TGME49_259580	26.0776	66.5569	36.4777	1.82459	-1.39882	hypothetical protein
TGME49_210760	26.0755	42.1831	17.2861	2.44029	1.50846	glutamine amidotransferase-related, putative
TGME49_309190	26.0672	14.5585	11.9643	1.21683	2.17874	hypothetical protein
TGME49_207710	26.0288	122.995	22.2046	5.53915	1.17223	phosphatidylinositol synthase, putative
TGME49_221270	25.9835	84.4335	87.0474	-1.03096	-3.35011	oxidoreductase, 2OG-Fe(II) oxygenase family protein
TGME49_270350	25.9656	55.204	157.565	-2.85422	-6.06821	hypothetical protein
TGME49_264690	25.965	16.9596	15.6827	1.08143	1.65565	cyclin 4, putative
TGME49_262860	25.9641	52.8228	50.9918	1.03591	-1.96394	ADP-ribosylation factor family protein 1, putative
TGME49_243950	25.906	125.802	105.485	1.1926	-4.07184	prohibitin, putative
TGME49_311880	25.9054	23.017	43.2975	-1.88111	-1.67137	hypothetical protein
TGME49_239790	25.8964	39.4112	36.6373	1.07571	-1.41476	BRCA1 C Terminus (BRCT) domain-containing protein
TGME49_265310	25.8817	99.0469	68.8886	1.43778	-2.66168	heat shock protein 40, putative
TGME49_221950	25.8613	30.957	35.1863	-1.13662	-1.36058	splicesome-associated protein, putative
TGME49_310950	25.7938	34.3028	24.5183	1.39907	1.05202	AP2 domain transcription factor AP2XI-3 (AP2XI3)
TGME49_270865	25.7937	10.5361	10.3969	1.01339	2.48092	adenylate cyclase, putative
TGME49_225150	25.7893	61.1894	125.29	-2.04758	-4.85823	hypothetical protein
TGME49_226060	25.7708	29.1129	36.0971	-1.2399	-1.4007	transmembrane amino acid transporter protein
TGME49_319695	25.7671	21.9294	7.95213	2.75767	3.24027	hypothetical protein
TGME49_264650	25.7412	21.3859	6.99776	3.05611	3.67849	phosphoacetylglucosamine mutase
TGME49_202610	25.7409	17.8034	27.6831	-1.55494	-1.07545	protein phosphatase 2C domain-containing protein
TGME49_236060	25.7338	16.6419	62.2831	-3.74255	-2.42029	hypothetical protein
TGME49_320300	25.7103	12.9278	9.05965	1.42696	2.8379	SWI2/SNF2 Brahma-like putative
TGME49_321700	25.7083	11.6616	0.0730689	159.597	351.837	hypothetical protein
TGME49_318570	25.7036	60.8394	60.1025	1.01226	-2.33829	SFT2 family protein
TGME49_255895	25.6547	24.3101	34.0154	-1.39923	-1.32589	hypothetical protein
TGME49_222840	25.6335	133.104	154.673	-1.16204	-6.03399	Ser/Thr phosphatase family protein
TGME49_216220	25.6106	38.7949	24.0741	1.61148	1.06382	AP2 domain transcription factor AP2XI-5 (AP2XI5)
TGME49_263560	25.6039	77.4658	64.3345	1.20411	-2.51268	hypothetical protein
TGME49_291600	25.5674	56.3294	27.2746	2.06527	-1.06677	gamma interferon inducible lysosomal thiol reductase (GILT) protein
TGME49_295420	25.5674	27.3494	46.3139	-1.69341	-1.81144	hypothetical protein
TGME49_229490	25.5361	26.0284	17.1821	1.51485	1.4862	tetratricopeptide repeat-containing protein
TGME49_271380	25.5286	26.5054	16.7312	1.58419	1.52581	PUB domain-containing protein
TGME49_221580	25.5247	4.71814	3.53645	1.33415	7.2176	ribosomal RNA large subunit methyltransferase J protein
TGME49_213410	25.5219	166.634	146.026	1.14113	-5.72158	small nuclear ribonucleoprotein f (snrnp-f), putative
TGME49_242820	25.5217	120.519	96.276	1.25181	-3.77233	hypothetical protein
TGME49_243580	25.519	79.6133	99.2471	-1.24661	-3.88915	Hit family protein involved in cell-cycle regulation, putative
TGME49_314860	25.4672	11.6198	11.7483	-1.01106	2.16774	zinc knuckle domain-containing protein
TGME49_208490	25.4611	12.736	11.1388	1.14339	2.28582	hypothetical protein
TGME49_222240	25.4593	26.0437	24.351	1.06951	1.04551	hypothetical protein
TGME49_208590	25.4456	52.4154	57.2242	-1.09174	-2.24889	vacuolar ATP synthase subunit 54kD, putative
TGME49_224890	25.4423	16.7713	6.31471	2.6559	4.02904	hypothetical protein
TGME49_311480	25.4181	45.6926	50.6843	-1.10925	-1.99402	hypothetical protein
TGME49_264040	25.4032	242.503	321.036	-1.32384	-12.6376	hypothetical protein
TGME49_203980	25.4027	15.1929	17.865	-1.17588	1.42193	hypothetical protein
TGME49_291180	25.3646	9.58103	7.64172	1.25378	3.31923	hypothetical protein
TGME49_221295	25.3103	117.157	49.4976	2.36693	-1.95563	hypothetical protein
TGME49_247420	25.3094	16.9369	18.8597	-1.11352	1.34198	hypothetical protein
TGME49_255460	25.3036	3.19749	0.742525	4.30624	34.0778	EGF family domain-containing protein
TGME49_277720	25.2946	24.5824	42.5479	-1.73083	-1.6821	GDA1/CD39 (nucleoside phosphatase) family protein
TGME49_209890	25.2846	102.115	81.9756	1.24567	-3.24211	hypothetical protein
TGME49_237550	25.2606	6.10855	4.21169	1.45038	5.99774	hypothetical protein
TGME49_300285	25.233	82.9859	92.2222	-1.1113	-3.65482	hypothetical protein
TGME49_295710	25.2139	8.16116	6.75483	1.2082	3.73272	HECT-domain (ubiquitin-transferase) domain-containing protein
TGME49_268900	25.2123	26.3821	14.1181	1.86868	1.78581	dense granular protein GRA10 (GRA10)
TGME49_264430	25.1859	0.308958	0.118416	2.60908	212.689	hypothetical protein
TGME49_243250	25.1852	13.9374	18.2223	-1.30744	1.38211	myosin H
TGME49_244645	25.1722	32.5161	28.8701	1.12629	-1.14691	hypothetical protein
TGME49_245620	25.1647	554.525	1021.48	-1.84208	-40.5917	ribosomal-ubiquitin protein RPS27A (RPS27A)
TGME49_228200	25.1613	30.6395	22.2659	1.37607	1.13004	vacuolar (h+)-atpase g subunit protein
TGME49_201880	25.1513	262.581	402.387	-1.53243	-15.9987	hypothetical protein
TGME49_232640	25.1485	25.2083	16.0262	1.57294	1.56921	RNA 2'-phosphotransferase, Tpt1/KptA family protein
TGME49_273870	25.0936	27.9079	25.8119	1.0812	-1.02863	SWI2/SNF2 ISWI-like (AT hook)
TGME49_203720	25.0838	206.686	24.1789	8.54822	1.03743	vitamin k epoxide reductase family protein
TGME49_263750	25.0192	30.591	7.25233	4.21809	3.44981	hypothetical protein
TGME49_236630	25.0156	52.3703	80.9318	-1.54538	-3.23525	hypothetical protein
TGME49_292200	25.0122	27.6607	17.5515	1.57597	1.42507	RNA recognition motif-containing protein
TGME49_233520	25.002	22.8113	26.2522	-1.15084	-1.05	ATP-dependent RNA helicase
TGME49_309130	24.9932	17.9206	18.2849	-1.02033	1.36687	hypothetical protein
TGME49_286630	24.9718	189.295	117.473	1.6114	-4.70421	redoxin domain-containing protein
TGME49_254570	24.9665	14.4848	10.5572	1.37203	2.36488	hypothetical protein
TGME49_253940	24.9628	13.1986	13.1963	1.00018	1.89166	CAM Kinase family, incomplete catalytic triad
TGME49_261450	24.9608	7.06476	6.70587	1.05352	3.72223	hypothetical protein
TGME49_275460	24.9552	96.8406	86.438	1.12035	-3.46373	hypothetical protein
TGME49_273690	24.9238	39.8802	21.7216	1.83597	1.14742	Wee kinase
TGME49_306650	24.9058	104.032	78.9172	1.31825	-3.16864	hypothetical protein
TGME49_219460	24.8958	6.02381	3.83182	1.57205	6.49711	hypothetical protein
TGME49_242680	24.8855	85.6606	92.7099	-1.08229	-3.72546	ribosomal protein RPL24e (RPL24E)
TGME49_249570	24.8436	56.5731	133.185	-2.35422	-5.36095	hypothetical protein
TGME49_223790	24.8207	25.6312	38.0038	-1.48271	-1.53113	hypothetical protein
TGME49_296015	24.7843	18.3083	50.0111	-2.7316	-2.01786	hypothetical protein
TGME49_230400	24.7718	9.46617	7.97982	1.18626	3.10431	hypothetical protein
TGME49_316680	24.7471	8.26093	6.61723	1.2484	3.73979	RNA pseudouridine synthase superfamily protein
TGME49_311860	24.7401	6.13256	6.73063	-1.09752	3.67575	hypothetical protein
TGME49_261260	24.7116	20.6475	12.6742	1.62909	1.94976	histone lysine demethylase JMJD6a (JMJD6a)
TGME49_262500	24.7015	115.829	248.168	-2.14254	-10.0466	hypothetical protein
TGME49_226040	24.6915	95.2962	53.6769	1.77537	-2.1739	EF hand domain-containing protein
TGME49_282220	24.6835	12.4398	5.15574	2.41279	4.78756	AP2 domain transcription factor AP2VIIa-9 (AP2VIIA9)
TGME49_288740	24.6715	35.3981	15.7601	2.24605	1.56544	L-asparaginase, putative
TGME49_212260	24.6691	46.0931	42.6005	1.08198	-1.72688	Sjogren's syndrome/scleroderma autoantigen 1 (Autoantigen p27) protein
TGME49_253680	24.6676	216.395	48.4866	4.46298	-1.9656	hypothetical protein
TGME49_234520	24.6418	36.5686	26.8323	1.36286	-1.0889	U2 snRNP auxilliary factor, large subunit, splicing factor subfamily protein
TGME49_270640	24.6165	121.632	106.084	1.14656	-4.30949	RNA recognition motif-containing protein
TGME49_233170	24.5756	75.177	73.907	1.01718	-3.00733	hypothetical protein
TGME49_254390	24.5603	35.042	33.8485	1.03526	-1.37818	CRAL/TRIO domain-containing protein
TGME49_207820	24.5461	121.565	76.3815	1.59155	-3.11176	cell-cycle-associated protein kinase MAPK, putative
TGME49_213880	24.5282	228.42	32.467	7.03544	-1.32366	hypothetical protein
TGME49_215060	24.5096	83.8339	116.065	-1.38447	-4.73551	small GTP-binding protein sar1, putative
TGME49_271100	24.4794	9.55478	11.324	-1.18516	2.16174	NUC153 domain-containing protein
TGME49_223040	24.426	170.74	147.739	1.15569	-6.04844	hypothetical protein
TGME49_208970	24.376	53.7082	59.839	-1.11415	-2.45483	RNA recognition motif-containing protein
TGME49_269330	24.3389	76.654	57.4397	1.33451	-2.35999	hypothetical protein
TGME49_243980	24.3248	34.2919	23.0673	1.4866	1.05451	hypothetical protein
TGME49_245770	24.3152	83.1236	31.0249	2.67925	-1.27595	hypothetical protein
TGME49_236080	24.297	34.9968	19.462	1.79822	1.24844	replication factor-a protein 1 (rpa1) subfamily protein
TGME49_204400	24.2764	140.405	211.07	-1.50329	-8.69448	ATPase synthase subunit alpha, putative
TGME49_255670	24.261	122.43	34.2274	3.57695	-1.4108	methyltransferase domain-containing protein
TGME49_264150	24.2572	99.1843	3.46093	28.6583	7.00887	hypothetical protein
TGME49_238895	24.242	10.4876	20.5107	-1.95571	1.18192	hypothetical protein
TGME49_277740	24.2291	17.1824	33.5621	-1.95329	-1.3852	zinc finger, C3HC4 type (RING finger) domain-containing protein
TGME49_207450	24.2214	21.0659	16.0778	1.31025	1.50651	DNA segment, Chr 10, Wayne State University 52, expressed family protein
TGME49_229390	24.2108	10.2449	3.10712	3.29724	7.79203	hypothetical protein
TGME49_268280	24.2045	30.7243	19.9786	1.53786	1.21152	'chromo' (CHRromatin Organization MOdifier) domain-containing protein
TGME49_306350	24.2016	29.1433	25.5696	1.13977	-1.05652	variable surface lipoprotein
TGME49_227560	24.1486	38.8743	36.1913	1.07413	-1.4987	IWS1 transcription factor, putative
TGME49_286710	24.1266	69.7623	59.2252	1.17792	-2.45476	zinc finger, c2h2 type domain-containing protein
TGME49_267070	24.1134	64.0451	59.4431	1.07742	-2.46515	aquaporin 2
TGME49_226980	24.0699	89.369	61.3858	1.45586	-2.55031	hypothetical protein
TGME49_315760	24.017	6.59684	3.57088	1.8474	6.72579	AP2 domain transcription factor AP2XI-4 (AP2XI4)
TGME49_313860	23.9932	8.51781	4.94736	1.72169	4.8497	regulator of chromosome condensation (RCC1) repeat-containing protein
TGME49_276830	23.9585	11.9695	4.97558	2.40565	4.81522	hypothetical protein
TGME49_244200	23.9367	47.2489	51.2422	-1.08452	-2.14074	2-oxoglutarate dehydrogenase e1 component, mitochondrial precursor, putative
TGME49_244080	23.9206	28.0364	86.2195	-3.07527	-3.6044	hypothetical protein
TGME49_214880	23.8929	25.7359	50.6348	-1.96747	-2.11924	hypothetical protein
TGME49_288600	23.8925	44.0585	34.0652	1.29336	-1.42577	WD domain, G-beta repeat-containing protein
TGME49_258950	23.8899	90.6907	64.9769	1.39574	-2.71984	lectin family protein
TGME49_227780	23.8772	2.35036	1.44928	1.62175	16.4753	hypothetical protein
TGME49_247760	23.8375	64.52	38.6596	1.66893	-1.6218	AMP-binding enzyme domain-containing protein
TGME49_226000	23.8329	95.7707	134.494	-1.40434	-5.64323	ATP synthase, putative
TGME49_202200	23.8299	29.1183	89.5421	-3.07511	-3.75756	hypothetical protein
TGME49_251530	23.7878	25.2266	27.0897	-1.07386	-1.1388	hypothetical protein
TGME49_307045	23.7338	1.95591	0.41794	4.67988	56.7874	Toxoplasma gondii family B protein
TGME49_310920	23.7253	1.18856	0.320876	3.70411	73.9393	hypothetical protein
TGME49_256990	23.7161	20.4087	34.1494	-1.67328	-1.43993	glycyl-tRNA synthetase
TGME49_259570	23.6968	87.1611	54.7548	1.59184	-2.31064	CMP/dCMP deaminase, zinc-binding, putative
TGME49_223070	23.6715	164.016	149.264	1.09883	-6.30562	hypothetical protein
TGME49_313370	23.6484	6.42601	7.1326	-1.10996	3.31553	hypothetical protein
TGME49_218310	23.6438	80.7703	42.4012	1.90491	-1.79333	microneme protein MIC14 (MIC14)
TGME49_216530	23.6416	11.7596	11.3343	1.03752	2.08584	ribosome recycling factor protein
TGME49_262130	23.5922	43.2876	24.6235	1.75798	-1.04371	hypothetical protein
TGME49_258540	23.5575	19.9748	27.801	-1.3918	-1.18013	phosphoglycerate mutase family protein
TGME49_274050	23.538	48.3125	32.2974	1.49586	-1.37214	hypothetical protein
TGME49_204080	23.5367	14.8126	18.4646	-1.24655	1.2747	histidine acid phosphatase superfamily protein
TGME49_200460	23.5166	9.93454	13.3439	-1.34318	1.76234	hypothetical protein
TGME49_259710	23.4898	125.949	99.9889	1.25963	-4.25669	protein kinase
TGME49_279550	23.488	22.2258	15.8522	1.40207	1.48169	hypothetical protein
TGME49_202540	23.4862	18.6081	12.6205	1.47444	1.86096	3'5'-cyclic nucleotide phosphodiesterase domain-containing protein
TGME49_254000	23.461	27.3881	31.4872	-1.14967	-1.34211	hypothetical protein
TGME49_203160	23.4609	16.1235	14.0377	1.14859	1.67128	hypothetical protein
TGME49_270170	23.4596	56.4905	76.4048	-1.35252	-3.25687	hypothetical protein
TGME49_294760	23.4217	19.2153	13.8666	1.38572	1.68907	hypothetical protein
TGME49_271740	23.4172	13.9813	13.8903	1.00655	1.68587	hypothetical protein
TGME49_205200	23.3811	13.4652	6.02823	2.23369	3.8786	hypothetical protein
TGME49_311870	23.3603	59.096	51.0186	1.15832	-2.18398	WD domain, G-beta repeat-containing protein
TGME49_260500	23.3402	231.286	447.679	-1.93561	-19.1806	COPI associated protein, putative
TGME49_229000	23.3353	50.2279	73.8621	-1.47054	-3.16525	kelch repeat-containing protein
TGME49_249770	23.2856	57.6341	18.6386	3.09219	1.24932	Nmda1 protein
TGME49_277710	23.2619	11.2183	11.9053	-1.06124	1.95391	hypothetical protein
TGME49_217050	23.2476	29.1175	20.9442	1.39024	1.10998	ADA2-A transcriptional co-activator SAGA component
TGME49_229420	23.2409	46.8069	94.0711	-2.00977	-4.04765	cytochrome c, putative
TGME49_265005	23.2347	5.21253	2.2116	2.3569	10.5058	hypothetical protein
TGME49_313760	23.2253	22.4497	20.1024	1.11677	1.15535	hypothetical protein
TGME49_207420	23.216	191.293	198.409	-1.0372	-8.54621	hypothetical protein
TGME49_310235	23.2143	26.2696	112.651	-4.28825	-4.85263	hypothetical protein
TGME49_287170	23.2006	17.7538	29.9121	-1.68483	-1.28928	hypothetical protein
TGME49_307480	23.1795	11.1825	0.859263	13.0141	26.9761	Toxoplasma gondii family B protein
TGME49_272420	23.1715	15.4467	13.7982	1.11947	1.67931	phosphatidylcholine-sterol O-acyltransferase, putative
TGME49_306895	23.1627	27.006	54.8642	-2.03156	-2.36864	hypothetical protein
TGME49_200700	23.1519	385.358	277.939	1.38648	-12.005	Toxoplasma gondii family C protein
TGME49_259700	23.1292	54.3333	119.467	-2.19879	-5.16522	hypothetical protein
TGME49_224650	23.1266	12.3847	8.6145	1.43766	2.68461	mRNA capping enzyme, beta chain protein
TGME49_319090	23.1064	17.3688	4.00701	4.3346	5.7665	IgA-specific serine endopeptidase
TGME49_204490	23.1049	49.2988	32.4149	1.52087	-1.40294	hypothetical protein
TGME49_233080	23.1045	8.85622	8.70327	1.01757	2.6547	G-patch domain-containing protein
TGME49_217220	23.1039	13.5453	8.40701	1.6112	2.74818	zinc finger, C3HC4 type (RING finger) domain-containing protein
TGME49_319550	23.0971	116.724	47.7349	2.44527	-2.0667	membrane protein C17G8.08c, putative
TGME49_208440	23.0505	158.539	114.229	1.38791	-4.9556	hypothetical protein
TGME49_297395	23.0457	1.96458	2.37595	-1.2094	9.69957	hypothetical protein
TGME49_320100	23.0408	21.8138	12.2134	1.78605	1.88651	RNA recognition motif-containing protein
TGME49_204540	23.0137	9.60891	4.38004	2.1938	5.25423	DUF367 domain-containing protein
TGME49_249350	23.0088	17.9496	15.8532	1.13224	1.45137	esterase/lipase/thioesterase domain-containing protein
TGME49_259940	22.9659	31.7405	93.5489	-2.94731	-4.07337	hypothetical protein
TGME49_310055	22.9622	50.5279	18.8666	2.67817	1.21708	hypothetical protein
TGME49_309730	22.9587	105.017	146.501	-1.39502	-6.38108	thioredoxin reductase
TGME49_206340	22.9496	41.7921	136.37	-3.26307	-5.94218	hypothetical protein
TGME49_231070	22.9366	18.5749	55.1211	-2.9675	-2.40319	protein kinase
TGME49_271178	22.9296	43.4035	25.2681	1.71772	-1.10198	hypothetical protein
TGME49_248250	22.9008	43.1313	58.5381	-1.35721	-2.55616	translation initiation factor IF-2, putative
TGME49_219540	22.855	33.5004	61.5266	-1.83659	-2.69205	cytosolic tRNA-Ala synthetase
TGME49_273490	22.8539	49.8279	68.8968	-1.38269	-3.01466	glutamine synthetase, type I, putative
TGME49_244100	22.8528	35.2521	28.6698	1.22959	-1.25454	snoRNA binding domain-containing protein
TGME49_250350	22.823	201.961	339.661	-1.68182	-14.8824	CRIPT, putative
TGME49_225170	22.7682	46.4224	39.0052	1.19016	-1.71314	hypothetical protein
TGME49_314740	22.6867	27.8379	31.224	-1.12164	-1.37631	PSP protein
TGME49_305860	22.6771	53.3667	51.1471	1.0434	-2.25545	calcium-dependent protein kinase CDPK3 (CDPK3)
TGME49_258560	22.661	25.6121	6.24776	4.0994	3.62707	hypothetical protein
TGME49_263580	22.6585	15.5948	23.0638	-1.47894	-1.01789	bromodomain-containing protein
TGME49_293630	22.6427	29.7269	19.7564	1.50467	1.1461	hypothetical protein
TGME49_316330	22.5588	78.5311	112.394	-1.4312	-4.98225	superoxide dismutase SOD2 (SOD2)
TGME49_234380	22.537	26.0172	15.0999	1.72301	1.49253	hypothetical protein
TGME49_306040	22.5238	19.3843	10.549	1.83755	2.13516	CHY zinc finger protein
TGME49_286240	22.503	14.6207	20.5758	-1.40731	1.09366	kelch repeat protein, putative
TGME49_226500	22.4787	291.256	385.944	-1.3251	-17.1694	hypothetical protein
TGME49_252295	22.4719	60.9672	44.6551	1.36529	-1.98715	hypothetical protein
TGME49_249360	22.4569	40.4208	29.7532	1.35854	-1.3249	RED family protein
TGME49_278830	22.4439	63.3285	91.5046	-1.44492	-4.07704	glucose-6-phosphate 1-dehydrogenase
TGME49_282180	22.4416	154.028	150.608	1.02271	-6.71113	hypothetical protein
TGME49_246450	22.4386	42.8736	50.1167	-1.16894	-2.23351	hypothetical protein
TGME49_314415	22.4204	89.4584	45.9799	1.9456	-2.05081	hypothetical protein
TGME49_271960	22.419	49.3154	59.828	-1.21317	-2.66863	hypothetical protein
TGME49_227570	22.4136	62.4812	52.2578	1.19563	-2.33152	transmembrane amino acid transporter protein
TGME49_235140	22.4126	86.6481	157.714	-1.82017	-7.03684	hypothetical protein
TGME49_284780	22.4049	24.2874	23.2209	1.04593	-1.03642	hypothetical protein
TGME49_269885	22.4006	16.1588	29.8418	-1.84678	-1.33219	rhoptry metalloprotease toxolysin TLN1 (TLN1)
TGME49_285180	22.3775	55.24	28.3612	1.94773	-1.2674	hypothetical protein
TGME49_293470	22.3637	97.8422	83.4499	1.17247	-3.73148	hypothetical protein
TGME49_248360	22.358	47.9971	59.9543	-1.24912	-2.68155	hypothetical protein
TGME49_248940	22.3568	19.2019	12.7937	1.50089	1.74749	hypothetical protein
TGME49_264225	22.353	11.8581	19.6197	-1.65454	1.13931	Toxoplasma gondii family B protein
TGME49_272520	22.3162	59.3734	48.3422	1.22819	-2.16624	hypothetical protein
TGME49_219150	22.3092	9.71296	5.07879	1.91245	4.39262	zinc finger, zz type domain-containing protein
TGME49_224050	22.2903	17.3793	21.319	-1.22669	1.04556	AP2 domain transcription factor AP2X-4 (AP2X4)
TGME49_200370	22.2816	44.808	18.2685	2.45274	1.21967	prenyltransferase and squalene oxidase repeat-containing protein
TGME49_292190	22.2786	44.3207	23.5095	1.88523	-1.05525	hypothetical protein
TGME49_280660	22.269	4.21269	3.47162	1.21347	6.41458	HECT-domain (ubiquitin-transferase) domain-containing protein
TGME49_245475	22.2643	57.5895	150.755	-2.61775	-6.77114	hypothetical protein
TGME49_224250	22.2566	23.3513	4.68954	4.97946	4.74601	hypothetical protein
TGME49_215250	22.2562	11.6673	13.6512	-1.17004	1.63035	thiamin pyrophosphokinase, catalytic domain-containing protein
TGME49_212210	22.2481	61.926	115.41	-1.86367	-5.18738	hypothetical protein
TGME49_235620	22.2395	38.4702	35.0701	1.09695	-1.57693	deoxyhypusine synthase
TGME49_219520	22.2325	139.518	127.233	1.09656	-5.72282	histone arginine methyltransferase PRMT1 (PRMT1)
TGME49_286260	22.2074	21.722	17.1217	1.26868	1.29703	tetratricopeptide repeat-containing protein
TGME49_299210	22.1979	26.302	40.9823	-1.55814	-1.84622	CTP synthase
TGME49_271750	22.1326	46.4602	26.5225	1.75172	-1.19834	EF hand domain-containing protein
TGME49_289770	22.0847	22.0939	33.3095	-1.50763	-1.50826	mu1 adaptin
TGME49_305080	22.0222	19.0011	8.62668	2.20259	2.5528	hypothetical protein
TGME49_252500	22.0134	53.5033	92.1982	-1.72323	-4.18829	polo kinase
TGME49_255410	22.0116	109.518	99.4727	1.10099	-4.51909	hypothetical protein
TGME49_214900	22.0076	8.56587	5.23137	1.63741	4.20684	hypothetical protein
TGME49_293700	21.9945	44.3315	29.8145	1.48691	-1.35555	WD domain, G-beta repeat-containing protein
TGME49_233220	21.9704	14.8295	26.4405	-1.78296	-1.20346	hypothetical protein
TGME49_232680	21.9464	5.30048	3.65079	1.45187	6.01142	hypothetical protein
TGME49_263530	21.9367	425.658	429.206	-1.00833	-19.5656	chaperonin , putative
TGME49_310045	21.9367	35.5062	13.5036	2.62939	1.62451	hypothetical protein
TGME49_209200	21.9357	67.7185	39.5732	1.71122	-1.80405	hypothetical protein
TGME49_314830	21.9031	62.4606	79.7123	-1.2762	-3.63933	pre-mRNA splicing factor subunit, putative
TGME49_260205	21.8875	81.0705	47.7841	1.6966	-2.18317	hypothetical protein
TGME49_290950	21.8588	27.2134	24.6745	1.1029	-1.12881	clathrin heavy chain, putative
TGME49_232270	21.8411	46.4862	16.4141	2.83209	1.33063	histidine acid phosphatase superfamily protein
TGME49_215380	21.8362	21.4428	9.63994	2.22437	2.26519	hypothetical protein
TGME49_265840	21.8317	12.1623	8.17719	1.48734	2.66982	hypothetical protein
TGME49_247000	21.8222	39.094	23.8407	1.6398	-1.0925	tetratricopeptide repeat-containing protein
TGME49_267130	21.822	34.9825	3.35029	10.4416	6.51348	SAG-related sequence SRS38A (SRS38A)
TGME49_260370	21.7945	177.609	84.1651	2.11025	-3.86176	AtPH1 family protein
TGME49_237130	21.7841	1.45506	2.65142	-1.8222	8.21602	cytochrome b, putative
TGME49_224520	21.7745	56.1154	127.479	-2.27173	-5.85453	alveolin domain containing intermediate filament IMC8 (ALV10)
TGME49_236880	21.7659	6.88509	4.52527	1.52148	4.80985	hypothetical protein
TGME49_292330	21.7358	19.1216	19.4107	-1.01512	1.11979	hypothetical protein
TGME49_289990	21.7275	32.1287	28.2524	1.1372	-1.30031	hypothetical protein
TGME49_281960	21.7242	14.3827	29.6143	-2.05903	-1.3632	hypothetical protein
TGME49_253490	21.689	10.1919	6.82545	1.49323	3.17767	hypothetical protein
TGME49_217160	21.6871	33.5288	26.2846	1.2756	-1.21199	Der1 family protein
TGME49_318580	21.6604	80.5397	29.7829	2.70423	-1.37499	glucosephosphate-mutase GPM2 (GPM2)
TGME49_309040	21.6536	35.9021	57.132	-1.59133	-2.63845	hypothetical protein
TGME49_263760	21.648	4.55625	2.90388	1.56902	7.45485	hypothetical protein
TGME49_264190	21.6227	3.7599	3.91046	-1.04004	5.52947	hypothetical protein
TGME49_205510	21.62	57.8051	57.1332	1.01176	-2.64261	nucleolar protein 5, putative
TGME49_212290	21.5966	372.748	660.342	-1.77155	-30.5762	ribosomal protein RPS19 (RPS19)
TGME49_268730	21.5879	13.8109	15.8818	-1.14995	1.35928	glutaredoxin-related protein
TGME49_202040	21.5781	29.6304	23.2425	1.27483	-1.07713	hypothetical protein
TGME49_300300	21.5479	4.20593	1.25817	3.34291	17.1264	hypothetical protein
TGME49_293670	21.5263	25.5508	28.849	-1.12908	-1.34018	transcription elongation factor A TFIIS (TCEA1)
TGME49_216590	21.5007	26.2286	30.8125	-1.17477	-1.4331	HEAT repeat-containing protein
TGME49_292055	21.4633	9.33664	9.29431	1.00455	2.30929	calcium dependent protein kinase CDPK8 (CDPK8)
TGME49_306200	21.4375	4.83127	9.31793	-1.92867	2.30068	hypothetical protein
TGME49_320020	21.4167	70.6568	81.697	-1.15625	-3.81465	transporter, major facilitator family protein
TGME49_258770	21.4042	19.6272	22.0488	-1.12338	-1.03012	polypeptide n-acetylgalactosaminyltransferase 12, putative
TGME49_207900	21.3571	14.5177	15.2547	-1.05077	1.40003	transcription initiation factor TFIIIB (TFIIIB)
TGME49_237260	21.3492	57.8037	57.8074	-1.00007	-2.7077	Coiled-coil domain containing 124 family protein
TGME49_254010	21.3407	35.8327	24.6127	1.45586	-1.15332	serine carboxypeptidase s28 protein
TGME49_207240	21.3314	67.6997	89.5339	-1.32252	-4.19728	hypothetical protein
TGME49_245980	21.3273	40.1602	16.9425	2.37039	1.25881	hypothetical protein
TGME49_272660	21.322	135.511	151.039	-1.11459	-7.0837	hypothetical protein
TGME49_273140	21.3155	20.8145	21.0449	-1.01107	1.01286	radical SAM methylthiotransferase, MiaB/RimO family protein
TGME49_200330	21.2894	35.1134	46.3675	-1.32051	-2.17796	hypothetical protein
TGME49_232960	21.2786	147.157	90.9305	1.61835	-4.27334	oxidoreductase, 2OG-Fe(II) oxygenase family protein
TGME49_228190	21.2679	39.5565	48.912	-1.23651	-2.2998	eukaryotic initiation factor-3, subunit 5, putative
TGME49_248120	21.2679	15.8214	15.3461	1.03097	1.38588	hypothetical protein
TGME49_270530	21.2282	43.3546	28.6157	1.51506	-1.348	ubiquitin fusion degradation protein UFD1CY (UFD1CY)
TGME49_269710	21.2129	21.7521	10.6173	2.04875	1.99796	hypothetical protein
TGME49_215350	21.1904	135.34	108.076	1.25227	-5.10023	hypothetical protein
TGME49_224350	21.1834	34.0986	36.631	-1.07427	-1.72923	aminopeptidase N, putative
TGME49_315710	21.1671	9.08941	14.8466	-1.6334	1.42572	hypothetical protein
TGME49_238050	21.1645	33.2581	29.7816	1.11673	-1.40715	nuclease and tudor domain-containing protein (SND1)
TGME49_312280	21.1371	15.9436	17.9412	-1.12529	1.17813	pre-mRNA-splicing factor ATP-dependent RNA helicase, putative
TGME49_318160	21.1294	36.1066	51.7262	-1.4326	-2.44807	MSP (Major sperm protein) domain-containing protein
TGME49_244412	21.1213	34.7973	12.1786	2.85726	1.73431	hypothetical protein
TGME49_293400	21.1191	52.8391	41.1716	1.28339	-1.9495	hypothetical protein
TGME49_270810	21.1093	36.3526	34.272	1.06071	-1.62355	hypothetical protein
TGME49_266960	21.1062	252.947	590.463	-2.33433	-27.9758	beta tubulin
TGME49_215210	21.1035	13.008	6.98167	1.86317	3.02269	hypothetical protein
TGME49_269180	21.0983	11.3143	10.9363	1.03457	1.9292	MIF4G domain-containing protein
TGME49_224330	21.0896	26.4229	14.9646	1.76569	1.4093	proteasome activator pa28 beta subunit protein
TGME49_220170	21.078	16.8745	9.91519	1.70188	2.12582	hypothetical protein
TGME49_289100	21.072	22.3497	18.2232	1.22644	1.15633	hypothetical protein
TGME49_312530	21.0715	86.6658	45.7519	1.89426	-2.17127	splicing factor, CC1 family protein
TGME49_230570	21.0538	4.04012	2.58966	1.5601	8.12993	transporter, major facilitator family protein
TGME49_296231	21.0511	23.7358	6.85823	3.46093	3.06946	hypothetical protein
TGME49_238390	21.0442	5.34677	5.08205	1.05209	4.1409	hypothetical protein
TGME49_226640	21.0228	121.009	100.238	1.20722	-4.76804	zinc binding protein, putative
TGME49_228400	21.0145	53.3284	35.721	1.49291	-1.69983	WD domain, G-beta repeat-containing protein
TGME49_249935	21.0136	150.571	126.498	1.1903	-6.01983	hypothetical protein
TGME49_203080	20.9869	83.5637	29.9678	2.78845	-1.42793	RNA recognition motif-containing protein
TGME49_203705	20.9702	8.03004	2.90819	2.76118	7.21073	hypothetical protein
TGME49_310750	20.97	70.4602	57.2441	1.23087	-2.72981	emp24/gp25L/p24 family protein
TGME49_315910	20.9601	10.0389	8.86305	1.13267	2.36489	hypothetical protein
TGME49_231120	20.949	47.9264	26.9607	1.77764	-1.28697	ribosomal protein S11, putative
TGME49_251885	20.9371	37.1414	29.2111	1.27148	-1.39518	hypothetical protein
TGME49_255420	20.9258	156.573	78.1332	2.00392	-3.73383	hypothetical protein
TGME49_262490	20.9237	64.4181	123.368	-1.91511	-5.89607	alpha/beta hydrolase, putative
TGME49_314240	20.9233	9.95679	6.13344	1.62336	3.41135	general transcription factor IIIC polypeptide 3 GTF3C3 (GTF3C3)
TGME49_316260	20.9228	40.205	117.764	-2.92908	-5.62851	hypothetical protein
TGME49_264680	20.92	10.0611	9.12945	1.10205	2.29149	hypothetical protein
TGME49_232780	20.8813	30.2206	56.812	-1.87991	-2.72071	hypothetical protein
TGME49_244060	20.8773	15.2405	13.641	1.11725	1.53047	ankyrin repeat-containing protein
TGME49_257150	20.8767	25.9137	27.9208	-1.07745	-1.33741	NOT2 / NOT3 / NOT5 family protein
TGME49_263210	20.8607	5.02937	5.8858	-1.17029	3.54424	ubiquitin interaction motif domain-containing protein
TGME49_264710	20.8165	24.8944	14.4985	1.71703	1.43578	bucentaur or craniofacial development domain-containing protein
TGME49_232020	20.7865	6.66737	10.9251	-1.63859	1.90264	hypothetical protein
TGME49_209170	20.7822	26.3517	38.4005	-1.45723	-1.84776	hypothetical protein
TGME49_289250	20.7808	22.1958	19.6702	1.1284	1.05646	cyclophilin, putative
TGME49_230880	20.7642	11.8506	7.24511	1.63567	2.86597	hypothetical protein
TGME49_224580	20.7562	45.7335	36.1165	1.26628	-1.74004	RNA recognition motif-containing protein
TGME49_244180	20.7488	9.80427	2.31201	4.24058	8.97433	microneme-like protein
TGME49_266640	20.7365	41.4639	56.3804	-1.35975	-2.7189	Acetyl-coenzyme A synthetase 2, putative
TGME49_273640	20.6898	31.0414	10.9483	2.83527	1.88978	hypothetical protein
TGME49_316730	20.6898	6.81773	5.3684	1.26998	3.85399	Sma protein
TGME49_202430	20.678	29.1528	10.1679	2.86714	2.03366	hypothetical protein
TGME49_246600	20.6774	6.91901	5.83275	1.18623	3.54504	ABC1 family protein
TGME49_299970	20.6531	53.8839	86.3174	-1.60192	-4.1794	tetratricopeptide repeat-containing protein
TGME49_219310	20.6512	158.697	101.777	1.55926	-4.92839	DnaK family protein
TGME49_311180	20.6149	18.8821	2.2508	8.38908	9.15892	hypothetical protein
TGME49_232360	20.5851	10.8165	3.59425	3.00938	5.72723	exonuclease
TGME49_318440	20.5846	7.65274	8.10901	-1.05962	2.53848	helicase associated domain (ha2) protein
TGME49_212250	20.5816	60.0839	63.026	-1.04897	-3.06224	XPG N-terminal domain-containing protein
TGME49_248670	20.5472	64.5076	49.2103	1.31085	-2.39498	V-type H(+)-translocating pyrophosphatase VP1
TGME49_307820	20.539	34.5029	28.0833	1.22859	-1.36731	hypothetical protein
TGME49_278205	20.5372	11.565	2.52299	4.58386	8.14003	hypothetical protein
TGME49_268650	20.5358	19.2296	8.79457	2.18653	2.33506	chaperone clpB protein, putative
TGME49_290160	20.5337	44.7255	42.9233	1.04199	-2.09038	sortilin, putative
TGME49_273560	20.5178	6.50853	8.83118	-1.35686	2.32334	kinesin heavy chain, putative
TGME49_267670	20.4661	42.8449	4.17938	10.2515	4.89692	hypothetical protein
TGME49_231380	20.4582	85.9397	86.1982	-1.00301	-4.21337	DNA-directed RNA polymerase II RPB4 (POLR2D)
TGME49_217000	20.4455	30.2501	30.05	1.00666	-1.46976	hypothetical protein
TGME49_228360	20.4235	60.8022	88.171	-1.45013	-4.31714	peptidyl-prolyl isomerase FKBP12, putative
TGME49_207140	20.4154	96.7201	5.31588	18.1946	3.84046	SAG-related sequence SRS49B (SAG2X)
TGME49_309885	20.4107	6.84382	1.75442	3.90089	11.6339	hypothetical protein
TGME49_220640	20.4093	119.124	53.7175	2.2176	-2.63201	hypothetical protein
TGME49_249850	20.4041	364.409	1218.77	-3.34451	-59.7317	GAP40 protein (GAP40)
TGME49_236780	20.3627	8.18196	2.55688	3.19998	7.96387	zinc finger, C3HC4 type (RING finger) domain-containing protein
TGME49_220250	20.352	59.1128	56.2458	1.05097	-2.76364	Nucleotide-sensitive chloride conductance regulator (ICln) protein
TGME49_233157	20.3467	2.49952	2.06007	1.21332	9.8767	hypothetical protein
TGME49_217890	20.3372	588.587	719.314	-1.2221	-35.3694	alkyl hydroperoxide reductase/ Thiol specific antioxidant/ Mal allergen, putative
TGME49_268590	20.3305	58.2469	73.8468	-1.26782	-3.63231	rhomboid protease ROM4 (ROM4)
TGME49_212190	20.3305	60.9835	24.4619	2.493	-1.20321	RNA recognition motif-containing protein
TGME49_236640	20.3112	47.3362	25.1868	1.87941	-1.24005	zinc finger, C3HC4 type (RING finger) domain-containing protein
TGME49_286720	20.2777	112.701	55.7826	2.02036	-2.75093	heat shock protein HSP28 (HSP28)
TGME49_268840	20.2639	46.0312	34.1406	1.34828	-1.6848	N6-adenosine-methyltransferase, putative
TGME49_297845	20.2598	75.4161	49.3635	1.52777	-2.43652	hypothetical protein
TGME49_235690	20.2325	96.2718	345.461	-3.5884	-17.0746	hypothetical protein
TGME49_260320	20.2258	21.8231	12.9106	1.69032	1.5666	Noc2p family protein
TGME49_221640	20.2201	18.9519	12.9937	1.45855	1.55615	hypothetical protein
TGME49_290170	20.2199	13.089	16.6541	-1.27237	1.21412	kelch repeat domain containing/Serine/threonine protein phosphatase protein
TGME49_272740	20.2182	31.1854	27.304	1.14216	-1.35046	DNA-directed RNA polymerase III RPC2 (POLR3B)
TGME49_264970	20.2157	14.1993	10.7103	1.32576	1.8875	hypothetical protein
TGME49_306590	20.2142	17.3664	12.5516	1.38359	1.61049	hypothetical protein
TGME49_310430	20.1949	48.6961	31.9057	1.52625	-1.57989	Hsp90 domain-containing protein
TGME49_234250	20.1936	12.7319	9.85869	1.29144	2.04831	hypothetical protein
TGME49_260820	20.1762	139.525	382.45	-2.74108	-18.9555	IMC sub-compartment protein ISP1 (ISP1)
TGME49_271033	20.1569	80.915	22.5719	3.58477	-1.11981	hypothetical protein
TGME49_262930	20.1452	182.967	172.118	1.06303	-8.5439	hypothetical protein
TGME49_314090	20.1184	135.399	129.854	1.0427	-6.45448	proteasome beta subunit
TGME49_310080	20.1089	25.2796	32.2693	-1.27649	-1.60473	AMP-binding enzyme domain-containing protein
TGME49_251800	20.0787	66.7263	42.5087	1.56971	-2.1171	hypothetical protein
TGME49_294750	20.0786	40.0859	32.5235	1.23252	-1.61981	hypothetical protein
TGME49_285930	20.0628	44.2172	75.4058	-1.70535	-3.75849	hypothetical protein
TGME49_268660	20.0595	24.0338	8.22632	2.92158	2.43845	hypothetical protein
TGME49_270310	20.0048	56.076	50.5202	1.10997	-2.5254	hypothetical protein
TGME49_209450	20.0035	19.0297	16.0031	1.18913	1.24998	TLD protein
TGME49_209570	19.9916	72.2267	27.7187	2.6057	-1.38652	suppressor of mitotic defects protein (XPMC2)
TGME49_224060	19.9908	53.1942	46.5308	1.1432	-2.32761	thioredoxin, putative
TGME49_230890	19.9628	29.048	17.4119	1.66828	1.1465	PHD-finger domain-containing protein
TGME49_235430	19.9558	4.74018	2.57391	1.84163	7.75314	hypothetical protein
TGME49_246330	19.9507	26.3866	30.1507	-1.14265	-1.51126	CRAL/TRIO domain-containing protein
TGME49_225330	19.9344	32.759	42.4124	-1.29468	-2.1276	hypothetical protein
TGME49_267820	19.9223	13.9855	7.96302	1.75631	2.50185	electron transfer flavoprotein subunit beta, putative
TGME49_298020	19.8937	11.5999	8.65509	1.34023	2.2985	DEAD-family helicase
TGME49_230420	19.8912	44.136	36.7445	1.20116	-1.84727	sarco/endoplasmic reticulum Ca2+-ATPase
TGME49_293540	19.8904	19.5416	36.298	-1.85747	-1.8249	hypothetical protein
TGME49_222350	19.8821	36.9546	44.0831	-1.1929	-2.21723	hypothetical protein
TGME49_226730	19.849	64.2801	79.3704	-1.23476	-3.99872	aconitate hydratase ACN/IRP
TGME49_205390	19.846	33.4605	10.0287	3.33646	1.97892	hypothetical protein
TGME49_223810	19.8413	58.4211	17.7934	3.28331	1.1151	hypothetical protein
TGME49_309140	19.8385	23.5248	24.9999	-1.0627	-1.26017	transducin beta-like protein TBL1 (TBL1)
TGME49_293050	19.8054	18.0124	19.5898	-1.08757	1.011	sybindin family protein
TGME49_248900	19.7989	27.8952	7.37973	3.77997	2.68288	hypothetical protein
TGME49_247350	19.7822	249.288	308.965	-1.23939	-15.6183	thioredoxin domain-containing protein
TGME49_320210	19.7782	16.0127	17.809	-1.11218	1.11057	WD domain, G-beta repeat domain containing protein
TGME49_318320	19.7264	11.8212	14.1303	-1.19533	1.39604	ATP-dependent Clp endopeptidase, proteolytic subunit ClpP domain-containing protein
TGME49_271800	19.7112	26.2954	21.2891	1.23516	-1.08005	serine esterase (DUF676) protein
TGME49_316350	19.7053	28.9718	24.0214	1.20608	-1.21903	hypothetical protein
TGME49_242660	19.7052	69.0627	69.8163	-1.01091	-3.54304	vacuolar sorting protein 35, putative
TGME49_244000	19.6991	11.8612	8.70338	1.36283	2.26339	DEAD/DEAH box helicase domain-containing protein
TGME49_310770	19.6951	112.679	76.9881	1.46359	-3.90901	hypothetical protein
TGME49_246120	19.6809	26.8062	15.7594	1.70097	1.24884	tetratricopeptide repeat-containing protein
TGME49_257945	19.6425	9.62372	1.74563	5.51303	11.2524	3'5'-cyclic nucleotide phosphodiesterase domain-containing protein
TGME49_311760	19.6291	18.6928	12.1353	1.54036	1.61751	hypothetical protein
TGME49_223680	19.5983	45.5462	58.9768	-1.29488	-3.00928	ubiquitin family protein
TGME49_250820	19.5727	14.9035	33.4906	-2.24716	-1.71108	hypothetical protein
TGME49_318420	19.5537	29.936	34.6111	-1.15617	-1.77006	30S ribosomal protein S16, putative
TGME49_223140	19.5481	61.7836	82.7043	-1.33861	-4.2308	tRNA binding domain-containing protein
TGME49_201700	19.5404	36.726	31.7203	1.15781	-1.62332	WD domain, G-beta repeat-containing protein
TGME49_203220	19.5159	12.7148	5.3907	2.35866	3.62029	DEAD/DEAH box helicase domain-containing protein
TGME49_262390	19.4812	19.6175	12.5444	1.56384	1.55298	TLD protein
TGME49_253170	19.4672	80.8182	55.9782	1.44374	-2.87551	zinc carboxypeptidase, putative
TGME49_249200	19.4657	258.43	103.311	2.50149	-5.30731	Ctr copper transporter family protein
TGME49_219170	19.4398	31.9387	68.9846	-2.15991	-3.54864	hypothetical protein
TGME49_226290	19.4363	27.7417	32.1854	-1.16018	-1.65595	hypothetical protein
TGME49_273520	19.4209	123.487	130.448	-1.05637	-6.71688	PCI domain-containing protein
TGME49_273720	19.4205	53.0097	25.8184	2.05317	-1.32944	hypothetical protein
TGME49_216120	19.4104	37.3363	29.9084	1.24835	-1.54084	hypothetical protein
TGME49_219470	19.402	3.92118	1.90787	2.05527	10.1695	hypothetical protein
TGME49_276920	19.3879	59.9307	21.6979	2.76204	-1.11915	protein phosphatase 2C domain-containing protein
TGME49_263280	19.38	76.8009	38.7058	1.98422	-1.9972	hypothetical protein
TGME49_264170	19.371	3.08967	1.23245	2.50693	15.7174	hypothetical protein
TGME49_285720	19.354	17.9952	20.24	-1.12474	-1.04578	ATP binding protein, putative
TGME49_235020	19.3456	15.1755	10.8462	1.39916	1.78363	COPI protein, putative
TGME49_219850	19.3293	17.5687	20.8314	-1.18571	-1.07772	prolyl-tRNA synthetase (ProRS)
TGME49_299000	19.3289	5.8181	2.17747	2.67196	8.87679	hypothetical protein
TGME49_254070	19.3185	67.2808	45.8527	1.46732	-2.37351	hypothetical protein
TGME49_214500	19.3087	18.5865	8.97574	2.07075	2.15122	ankyrin repeat-containing protein
TGME49_237800	19.3041	6.65284	0.335464	19.8318	57.5446	dense granule protein GRA11. merozoite marker
TGME49_237250	19.2776	75.693	96.3586	-1.27302	-4.99847	hypothetical protein
TGME49_261080	19.2757	9.57728	7.19381	1.33132	2.67949	kringle domain-containing protein
TGME49_244310	19.2512	33.9285	47.3623	-1.39594	-2.46022	GTP-binding protein
TGME49_219800	19.234	108.92	91.5787	1.18936	-4.7613	vacuolar ATP synthase subunit b, putative
TGME49_202680	19.2275	69.6441	102.839	-1.47664	-5.34855	peptidase M16, alpha subunit, putative
TGME49_268170	19.2231	29.476	64.4754	-2.18738	-3.35405	hypothetical protein
TGME49_249550	19.2198	5.36317	2.96328	1.80988	6.48599	hypothetical protein
TGME49_293610	19.1953	39.7313	20.2712	1.95999	-1.05605	dihydroorotase
TGME49_310760	19.1831	22.3164	19.5258	1.14292	-1.01786	protein phosphatase 2C domain-containing protein
TGME49_297500	19.1584	148.266	105.111	1.41058	-5.48639	T-complex protein 1 eta subunit
TGME49_255300	19.1204	4.75341	6.99787	-1.47218	2.73231	hypothetical protein
TGME49_215920	19.1146	41.2892	6.95082	5.9402	2.74998	hypothetical protein
TGME49_201800	19.0966	63.2047	70.008	-1.10764	-3.66599	hypothetical protein
TGME49_268950	19.0665	130.677	90.7301	1.44029	-4.75861	hypothetical protein
TGME49_260640	19.0628	7.4311	6.61619	1.12317	2.88124	autophagy protein apg9 protein
TGME49_286120	19.0592	96.3124	78.9701	1.21961	-4.1434	prolyl endopeptidase
TGME49_211460	19.0364	18.0351	26.612	-1.47557	-1.39795	hypothetical protein
TGME49_312210	19.0232	40.1913	40.6784	-1.01212	-2.13836	hypothetical protein
TGME49_263220	18.9922	76.9972	25.8302	2.9809	-1.36004	rhoptry kinase family protein ROP21 (ROP21)
TGME49_203180	18.9868	3.67267	2.06628	1.77743	9.18884	leucine rich repeat-containing protein
TGME49_207120	18.9727	11.0049	1.37217	8.02006	13.8268	Sad1/UNC family protein
TGME49_221250	18.9693	19.9276	48.8338	-2.45056	-2.57437	hypothetical protein
TGME49_244460	18.9692	14.6491	16.6905	-1.13936	1.13652	hypothetical protein
TGME49_273290	18.9657	17.0668	11.1285	1.53361	1.70425	Mpv17 / PMP22 family protein
TGME49_208400	18.965	3.69442	3.36961	1.0964	5.62827	hypothetical protein
TGME49_253430	18.9648	147.335	122.146	1.20622	-6.44066	asparagine synthetase, putative
TGME49_228380	18.9563	8.08044	3.37346	2.3953	5.61923	hypothetical protein
TGME49_257685	18.9495	120.713	309.516	-2.56406	-16.3337	hypothetical protein
TGME49_242580	18.948	10.1878	6.90147	1.47618	2.7455	iron only hydrogenase large subunit, c-terminal domain-containing protein
TGME49_227440	18.9378	13.7296	7.45499	1.84166	2.54029	WD domain, G-beta repeat-containing protein
TGME49_250690	18.9065	8.53877	16.3476	-1.91452	1.15653	zinc finger (CCCH type) motif-containing protein
TGME49_221500	18.9025	12.3626	9.11552	1.35622	2.07366	dual specificity phosphatase, catalytic domain-containing protein
TGME49_229660	18.8945	16.5677	4.39245	3.77186	4.30159	hypothetical protein
TGME49_254030	18.8786	347.085	453.783	-1.30741	-24.037	zinc finger CDGSH-type domain-containing protein
TGME49_315930	18.8707	67.0031	64.4054	1.04033	-3.41298	integral membrane protein, DUF56 family protein, putative
TGME49_255340	18.8638	8.42361	8.36719	1.00674	2.2545	tetratricopeptide repeat-containing protein
TGME49_295662	18.8568	4.08224	3.15178	1.29522	5.98291	hypothetical protein
TGME49_270710	18.8554	14.9489	15.3693	-1.02812	1.22682	WW domain binding protein 11
TGME49_221450	18.8502	14.8114	11.7698	1.25842	1.60157	SPRY domain-containing protein
TGME49_236660	18.834	14.084	11.4822	1.22659	1.64027	START domain-containing protein
TGME49_313670	18.8237	30.8824	27.4594	1.12466	-1.45877	adaptin n terminal region domain-containing protein
TGME49_207875	18.8185	5.01301	1.66703	3.00714	11.2886	GCC2 and GCC3 domain-containing protein
TGME49_239930	18.7715	12.061	5.40295	2.23231	3.47432	beta-catenin family protein 1, putative
TGME49_234900	18.7563	5.0492	3.77348	1.33808	4.97056	PHD-finger domain-containing protein
TGME49_269450	18.7476	13.1913	11.1602	1.18199	1.67986	hypothetical protein
TGME49_297180	18.739	24.6452	42.6712	-1.73142	-2.27713	hypothetical protein
TGME49_253700	18.7322	40.1752	40.6549	-1.01194	-2.17032	transporter, major facilitator family protein
TGME49_258680	18.7255	35.2356	65.8651	-1.86928	-3.5174	TATA-box binding protein TBP2 (TBP2)
TGME49_268176	18.7116	11.1532	17.6126	-1.57916	1.0624	hypothetical protein
TGME49_239270	18.7006	31.1865	14.5362	2.14544	1.28649	hypothetical protein
TGME49_203930	18.6808	33.5553	114.109	-3.40062	-6.10834	hypothetical protein
TGME49_293040	18.6708	28.5483	35.7096	-1.25085	-1.91259	hypothetical protein
TGME49_298060	18.6704	36.2643	9.65849	3.75465	1.93306	Toxoplasma gondii family C protein
TGME49_222900	18.624	8.72465	5.05878	1.72466	3.68151	phosphoserine phosphatase
TGME49_211600	18.6196	3.4557	3.87432	-1.12114	4.8059	hypothetical protein
TGME49_213770	18.6173	9.91498	9.28227	1.06816	2.00568	Superkiller viralicidic activity 2 family 2, putative
TGME49_239400	18.6168	13.7124	12.2768	1.11694	1.51642	hypothetical protein
TGME49_232600	18.6112	35.9935	49.3816	-1.37196	-2.65334	phospholipase, patatin family protein
TGME49_263860	18.6058	16.2764	10.9698	1.48375	1.6961	hypothetical protein
TGME49_279430	18.6005	434.914	509.162	-1.17072	-27.3735	cwf18 pre-mRNA splicing factor protein
TGME49_244530	18.5803	45.7838	143.735	-3.13942	-7.73586	hypothetical protein
TGME49_240910	18.5718	8.90168	5.94165	1.49818	3.1257	hypothetical protein
TGME49_305990	18.5676	16.8086	16.1806	1.03881	1.14752	hypothetical protein
TGME49_304520	18.5579	15.8006	10.7691	1.46722	1.72326	hypothetical protein
TGME49_239780	18.5522	58.1468	24.4459	2.3786	-1.31768	hypothetical protein
TGME49_298830	18.5409	16.9873	13.2917	1.27804	1.39492	hypothetical protein
TGME49_309800	18.5349	25.6318	21.4686	1.19392	-1.15828	RNA recognition motif-containing protein
TGME49_203560	18.5324	110.123	105.065	1.04814	-5.66926	hypothetical protein
TGME49_226050	18.5283	36.8527	16.0372	2.29796	1.15534	hypothetical protein
TGME49_238200	18.5251	40.3043	2.42876	16.5946	7.62739	alpha/beta hydrolase fold domain-containing protein
TGME49_235420	18.508	12.5299	10.4499	1.19905	1.77112	hypothetical protein
TGME49_290270	18.507	19.8822	17.1743	1.15768	1.0776	SPRY domain-containing protein
TGME49_247460	18.487	42.5225	81.4238	-1.91484	-4.40439	proliferating cell nuclear antigen PCNA1 (PCNA1)
TGME49_209190	18.4828	26.3237	15.5399	1.69395	1.18938	ABC transporter transmembrane region domain-containing protein
TGME49_301130	18.4795	60.6515	52.4133	1.15718	-2.8363	hypothetical protein
TGME49_232750	18.477	42.2219	26.1877	1.61228	-1.41732	23S rRNA (adenine(1618)-N(6))-methyltransferase, putative
TGME49_300020	18.4721	9.10681	23.7183	-2.60445	-1.284	ATP-dependent metallopeptidase HflB subfamily protein
TGME49_235190	18.4504	6.74292	0.0569703	118.358	323.859	hypothetical protein
TGME49_309100	18.4391	7.81287	3.24104	2.4106	5.68926	hypothetical protein
TGME49_296010	18.4113	9.90571	7.23147	1.36981	2.546	phosphatidylinositol 3- and 4-kinase
TGME49_269950	18.411	94.6612	154.551	-1.63267	-8.39446	hypothetical protein
TGME49_259990	18.4081	17.2705	15.0949	1.14413	1.21949	SAC3/GANP family protein
TGME49_268720	18.3956	82.7568	71.9651	1.14996	-3.91207	Hrf1 family protein
TGME49_205380	18.3813	71.5921	68.2468	1.04902	-3.71285	fructose-bisphospatase I
TGME49_221230	18.3788	42.0861	32.7191	1.28628	-1.78027	hypothetical protein
TGME49_286730	18.3771	60.8565	52.0067	1.17017	-2.82997	SRP19 protein
TGME49_211250	18.3738	107.017	100.224	1.06778	-5.45469	hypothetical protein
TGME49_292070	18.3649	13.8736	13.9897	-1.00837	1.31274	hypothetical protein
TGME49_246230	18.3633	19.2476	7.87958	2.44272	2.33049	hypothetical protein
TGME49_268970	18.3472	13.2342	7.68037	1.72312	2.38884	hypothetical protein
TGME49_308890	18.3466	7.79636	7.76848	1.00359	2.36167	transcription elongation factor SPT6 (SPT6)
TGME49_309250	18.3205	4.95458	3.91244	1.26636	4.68262	hypothetical protein
TGME49_313820	18.3049	20.7889	11.2476	1.84829	1.62744	dynactin p25, putative
TGME49_301218	18.3026	7.61861	3.90094	1.95302	4.69185	hypothetical protein
TGME49_309920	18.2796	7.2069	8.5213	-1.18238	2.14517	hypothetical protein
TGME49_202890	18.231	60.0045	49.3787	1.21519	-2.7085	hypothetical protein
TGME49_306450	18.2056	44.1351	2.62924	16.7863	6.92429	short chain dehydrogenase family protein, putative
TGME49_314900	18.205	22.8637	21.2839	1.07422	-1.16913	LisH protein
TGME49_213520	18.203	47.2845	19.416	2.43534	-1.06664	peptidase M20D, amidohydrolase
TGME49_231200	18.1955	4.53773	2.43874	1.86068	7.46101	hypothetical protein
TGME49_318350	18.1769	2.7208	2.5551	1.06485	7.11397	Pumilio-family RNA binding repeat-containing protein
TGME49_312960	18.1718	53.0504	20.6606	2.56771	-1.13696	hypothetical protein
TGME49_311800	18.1659	38.7968	45.7072	-1.17812	-2.5161	endonuclease/exonuclease/phosphatase family protein
TGME49_311220	18.1356	15.8101	8.11227	1.94891	2.23558	hypothetical protein
TGME49_227650	18.1247	65.6091	45.8701	1.43033	-2.53081	microtubule-associated protein RP/EB family, putative
TGME49_315310	18.1164	30.956	22.7954	1.358	-1.25827	hypothetical protein
TGME49_313310	18.1161	19.126	19.4659	-1.01777	-1.07451	DnaJ domain-containing protein
TGME49_208430	18.1093	23.1461	5.92836	3.9043	3.05469	serine proteinase inhibitor PI-2, putative
TGME49_230070	18.0868	88.0123	59.2374	1.48576	-3.27517	BolA family protein
TGME49_294930	18.0803	14.2584	15.4216	-1.08158	1.1724	leucine rich repeat-containing protein
TGME49_261210	18.0783	64.0733	59.0178	1.08566	-3.26458	26s proteasome subunit p55, putative
TGME49_247450	18.0733	14.5669	11.7909	1.23544	1.53282	hypothetical protein
TGME49_273460	18.0647	154.926	176.735	-1.14077	-9.78348	eukaryotic translation initiation factor 3 subunit 6 interacting protein
TGME49_211640	18.0309	5.21821	2.61224	1.9976	6.90248	hypothetical protein
TGME49_201380	18.0297	107.751	156.58	-1.45317	-8.68457	chorismate synthase, putative
TGME49_269900	18.0295	31.6849	17.478	1.81285	1.03155	WD domain, G-beta repeat-containing protein
TGME49_239500	18.0226	65.2681	62.2497	1.04849	-3.45398	proteasome subunit alpha type, putative
TGME49_320640	18.02	10.113	12.0163	-1.18821	1.49962	peptidylprolyl isomerase domain-containing protein
TGME49_283810	18.0037	10.5837	7.60674	1.39136	2.3668	hypothetical protein
TGME49_252430	18.0022	20.4431	23.7821	-1.16333	-1.32107	hypothetical protein
TGME49_255740	17.9883	10.0116	5.05666	1.97988	3.55735	hypothetical protein
TGME49_229210	17.9729	51.5231	63.6036	-1.23447	-3.53887	small nuclear ribonucleoprotein polypeptide A', putative
TGME49_203470	17.9622	0.0594979	0.05669	1.04953	316.849	hypothetical protein
TGME49_210430	17.9613	7.21849	6.1737	1.16923	2.90933	DnaJ domain-containing protein
TGME49_240570	17.9446	24.4681	36.9585	-1.51048	-2.05958	hypothetical protein
TGME49_243410	17.9406	50.4412	28.0635	1.7974	-1.56424	tetratricopeptide repeat-containing protein
TGME49_300280	17.9355	80.7872	62.0094	1.30282	-3.45735	LSM domain-containing protein
TGME49_312270	17.9265	46.3809	105.944	-2.28422	-5.90991	rhoptry protein ROP13 (ROP13)
TGME49_289290	17.9219	40.7772	32.6218	1.25	-1.82022	hypothetical protein
TGME49_286160	17.9217	6.26608	3.95222	1.58546	4.53461	non-specific serine/threonine protein kinase
TGME49_280560	17.9217	29.2773	20.2007	1.44932	-1.12716	selenide, water dikinase
TGME49_310390	17.9107	20.2609	36.2441	-1.78887	-2.0236	hypothetical protein
TGME49_312330	17.9039	370.768	6.18877	59.9098	2.89297	hypothetical protein
TGME49_273920	17.8832	28.6517	16.4361	1.74322	1.08805	aldose reductase, putative
TGME49_215400	17.8803	24.6761	20.1363	1.22545	-1.12618	RNA recognition motif-containing protein
TGME49_313060	17.8421	40.0674	32.3539	1.23841	-1.81334	eukaryotic translation initiation factor 2B, putative
TGME49_287280	17.8279	9.62696	4.80097	2.00521	3.7134	Toxoplasma gondii family C protein
TGME49_257340	17.8226	23.1485	34.5227	-1.49136	-1.93701	Ras family protein
TGME49_298960	17.8163	31.6863	3.99458	7.93233	4.46011	Toxoplasma gondii family C protein
TGME49_314970	17.8162	27.7354	26.2337	1.05724	-1.47247	root hair defective 3 gtp-binding protein (rhd3) protein
TGME49_283540	17.809	199.577	322.037	-1.6136	-18.0829	hypothetical protein
TGME49_295630	17.7957	71.3684	47.1357	1.5141	-2.64872	hypothetical protein
TGME49_244406	17.7861	16.1298	0.689786	23.3838	25.785	cysteine dioxygenase type i protein
TGME49_228395	17.776	1.14959	0.377577	3.04464	47.0793	hypothetical protein
TGME49_225710	17.7665	16.5335	9.73118	1.69902	1.82573	mitochondrial inner membrane translocase subunit TIM17, putative
TGME49_304900	17.7642	58.397	52.7636	1.10677	-2.97021	hypothetical protein
TGME49_233010	17.742	35.0523	41.5536	-1.18547	-2.3421	cell-cycle-assocaited protein kinase ERK7, putative
TGME49_200010	17.736	86.3604	131.366	-1.52114	-7.40677	hypothetical protein
TGME49_283520	17.7273	10.8833	9.83232	1.10689	1.80296	hypothetical protein
TGME49_201760	17.7167	59.0145	151.194	-2.56198	-8.53395	hypothetical protein
TGME49_240980	17.7096	12.0305	12.442	-1.0342	1.42338	hypothetical protein
TGME49_268960	17.7089	46.5904	48.3694	-1.03819	-2.73136	5'-AMP-activated protein kinase subunit beta-1 family protein, putative
TGME49_256050	17.7089	155.316	216.66	-1.39496	-12.2345	signal recognition particle 14kd protein
TGME49_256970	17.6853	124.291	114.982	1.08096	-6.50154	vacuolar ATP synthase subunit A, putative
TGME49_266470	17.6774	109.309	56.3659	1.93928	-3.1886	hypothetical protein
TGME49_260990	17.6695	12.1529	11.6953	1.03913	1.51083	hypothetical protein
TGME49_263060	17.6665	38.7518	42.1958	-1.08887	-2.38847	Proteasome/cyclosome repeat-containing protein
TGME49_215300	17.6561	15.3871	13.1551	1.16967	1.34215	hypothetical protein
TGME49_209490	17.6484	23.2888	23.8165	-1.02266	-1.3495	hypothetical protein
TGME49_264870	17.6243	20.0179	29.7209	-1.48471	-1.68635	Sodium:neurotransmitter symporter family protein
TGME49_226068	17.6145	52.5668	74.4613	-1.41651	-4.22728	DnaJ domain-containing protein
TGME49_278050	17.611	181.444	258.825	-1.42648	-14.6967	proteasome subunit alpha type 1, putative
TGME49_244840	17.574	25.8847	30.052	-1.16099	-1.71003	zinc knuckle domain-containing protein
TGME49_232650	17.5723	74.7581	18.5783	4.02395	-1.05725	hypothetical protein
TGME49_294705	17.5462	56.5599	34.57	1.6361	-1.97023	hypothetical protein
TGME49_263810	17.5432	140.825	107.957	1.30445	-6.15378	hypothetical protein
TGME49_291680	17.5333	33.924	41.0195	-1.20916	-2.33951	Sec23/Sec24 trunk domain-containing protein
TGME49_202530	17.5288	26.965	39.641	-1.47009	-2.26147	aspartate-tRNA ligase
TGME49_293320	17.5016	11.6439	10.6279	1.0956	1.64675	hypothetical protein
TGME49_226430	17.4969	328.169	259.316	1.26551	-14.8207	reticulon protein
TGME49_320270	17.4649	29.9548	0.434453	68.9483	40.1997	hypothetical protein
TGME49_268250	17.4647	17.5176	10.0037	1.75112	1.74583	WD domain, G-beta repeat-containing protein
TGME49_268370	17.4582	5.68645	4.67913	1.21528	3.73109	non-specific serine/threonine protein kinase
TGME49_297410	17.42	9.68094	0.603032	16.0538	28.8875	hypothetical protein
TGME49_224620	17.4158	47.505	15.3921	3.08633	1.13148	hypothetical protein
TGME49_312075	17.4153	15.7422	9.93445	1.5846	1.75302	hypothetical protein
TGME49_269650	17.4047	32.2365	28.9845	1.1122	-1.66532	FFD and TFG box motifs protein
TGME49_279320	17.3927	5.62267	4.18484	1.34358	4.15612	hypothetical protein
TGME49_212090	17.3872	14.4951	13.7754	1.05225	1.26219	hypothetical protein
TGME49_305540	17.3855	24.4574	14.8793	1.64372	1.16844	hypothetical protein
TGME49_210230	17.3798	42.1014	19.7121	2.13581	-1.1342	hypothetical protein
TGME49_219550	17.375	72.5175	60.9074	1.19062	-3.50546	dihydrolipoyllysine-residue succinyltransferase component of oxoglutarate dehydrogenase
TGME49_295040	17.3744	27.358	25.6209	1.0678	-1.47463	HEAT repeat-containing protein
TGME49_202630	17.3722	20.4977	15.6349	1.31102	1.11112	ATP-dependent metallopeptidase HflB subfamily protein
TGME49_224240	17.3698	17.0414	13.502	1.26213	1.28646	protein phosphatase 2C domain-containing protein
TGME49_262170	17.3596	64.3773	47.7324	1.34871	-2.74962	hypothetical protein
TGME49_258690	17.3595	11.28	18.0701	-1.60196	-1.04093	5-aminolevulinic acid synthase domain-containing protein
TGME49_263639	17.359	5.34428	6.62458	-1.23956	2.62038	hypothetical protein
TGME49_293550	17.3345	14.1245	16.7354	-1.18484	1.0358	hypothetical protein
TGME49_225230	17.3296	52.5772	39.1273	1.34375	-2.25783	hypothetical protein
TGME49_203610	17.3257	49.7921	34.8857	1.42729	-2.01352	3'-5' exoribonuclease csl4, putative
TGME49_271888	17.3171	138.901	62.112	2.23631	-3.58675	3-ketoacyl-CoA reductase, putative
TGME49_288190	17.2949	2.48083	2.0926	1.18553	8.26479	hypothetical protein
TGME49_236240	17.2617	15.0929	13.3614	1.12959	1.29191	Tyrosine kinase-like (TKL) protein
TGME49_310210	17.254	18.5217	16.3576	1.1323	1.05481	hypothetical protein
TGME49_212410	17.2486	1.66161	0.850834	1.95292	20.2725	dense granule protein GRA11
TGME49_264770	17.2419	46.1562	50.3897	-1.09172	-2.9225	hypothetical protein
TGME49_299080	17.2263	20.7059	12.8961	1.60559	1.33577	VTC domain-containing protein
TGME49_251810	17.2156	194.138	480.911	-2.47716	-27.9347	translation initiation factor eIF-5A, putative
TGME49_223510	17.2081	10.6107	10.523	1.00834	1.63529	hypothetical protein
TGME49_265190	17.2066	8.17585	8.81597	-1.07829	1.95175	Ulp1 protease family, C-terminal catalytic domain-containing protein
TGME49_240560	17.2043	49.2908	45.8372	1.07534	-2.66429	MAPEG family protein
TGME49_202940	17.2041	57.1089	38.719	1.47496	-2.25056	hypothetical protein
TGME49_290570	17.204	41.6719	36.1337	1.15327	-2.1003	hypothetical protein
TGME49_294550	17.1912	6.99389	6.10648	1.14532	2.81525	dynein heavy chain
TGME49_207170	17.1655	168.04	182.088	-1.0836	-10.6078	hypothetical protein
TGME49_294040	17.16	7.56646	5.93521	1.27484	2.89121	KDEL endoplasmic reticulum proteinretention receptor 2 (KDELR2), putative
TGME49_249530	17.1525	48.3987	43.1853	1.12072	-2.51773	exportin 1, putative
TGME49_203358	17.1166	22.2053	20.0116	1.10962	-1.16913	hypothetical protein
TGME49_215740	17.1066	9.01415	8.91961	1.0106	1.91786	notchless, putative
TGME49_273060	17.1041	127.813	85.9429	1.48718	-5.02471	ribosomal protein S17, putative
TGME49_226410	17.0977	209.289	431.522	-2.06185	-25.2386	EF-1 guanine nucleotide exchange domain-containing protein
TGME49_268830	17.0873	74.4877	86.7724	-1.16492	-5.07818	hypothetical protein
TGME49_212880	17.0823	3.14422	4.24064	-1.34871	4.02824	surface antigen repeat-containing protein
TGME49_215960	17.0569	139.064	256.939	-1.84763	-15.0637	hypothetical protein
TGME49_271250	17.0548	85.0693	28.555	2.97913	-1.67431	hypothetical protein
TGME49_311450	17.0476	10.0955	4.74285	2.12856	3.59437	zinc finger, c2h2 type domain-containing protein
TGME49_247195	17.0356	18.0413	23.2688	-1.28975	-1.3659	microneme protein MIC15 (MIC15)
TGME49_236160	17.0121	9.42237	13.3851	-1.42056	1.27098	hypothetical protein
TGME49_218920	17.0106	93.6287	62.6976	1.49334	-3.68578	proteasome subunit beta type, putative
TGME49_217770	17.0099	11.2481	12.0221	-1.06881	1.41489	hypothetical protein
TGME49_309160	17.0086	16.2041	17.2133	-1.06228	-1.01204	IgA-specific metalloendopeptidase
TGME49_294180	17.0072	6.1664	1.51873	4.06024	11.1983	tRNA -methyltransferase family protein
TGME49_270070	17.007	105.49	55.6529	1.8955	-3.27235	synaptobrevin family protein
TGME49_224205	16.9966	81.7384	78.9994	1.03467	-4.64794	ER lumen protein retaining receptor, putative
TGME49_245470	16.9902	75.0993	43.9168	1.71004	-2.58483	mitotic checkpoint protein, BUB3 family protein
TGME49_270790	16.9866	20.8371	16.6676	1.25015	1.01914	hypothetical protein
TGME49_217810	16.9866	0.364979	0.0575839	6.33821	294.988	hypothetical protein
TGME49_254150	16.969	13.2663	5.65965	2.344	2.99824	hypothetical protein
TGME49_234300	16.9581	5.97676	3.44516	1.73483	4.92229	hypothetical protein
[truncated: 6,149 more rows]

## Sheet: Cyst mRNA rank & percentile
Rank	Gene IDs	ME49EW Cyst RNA-seq data. FPKM	Percentile ranking	Description
1	TGME49_232955	16818	1	hypothetical protein
2	TGME49_259020	6417.96	0.999861	bradyzoite antigen BAG1 (BAG1)
3	TGME49_207210	6327.02	0.999722	hypothetical protein
4	TGME49_261240	2594.3	0.999583	histone H3
5	TGME49_270250	2304.87	0.999444	dense granule protein GRA1 (GRA1)
6	TGME49_291850	2186.27	0.999305	ribosomal protein RPS30 (RPS30)
7	TGME49_291040	1664.25	0.999166	lactate dehydrogenase LDH2 (LDH2)
8	TGME49_293790	1653.45	0.999027	hypothetical protein
9	TGME49_209755	1512.52	0.998888	hypothetical protein
10	TGME49_239260	1120.05	0.998749	histone H4
11	TGME49_280570	1055.3	0.99861	SAG-related sequence SRS35A (SRS35A)
12	TGME49_295110	1019.13	0.998471	rhoptry protein ROP7 (ROP7)
13	TGME49_214220	1007.57	0.998332	hypothetical protein
14	TGME49_286450	995.616	0.998193	dense granule protein GRA5 (GRA5)
15	TGME49_268860	881.175	0.998054	enolase 1
16	TGME49_258470	867.481	0.997916	hypothetical protein
17	TGME49_261250	840.45	0.997777	histone H2A1
18	TGME49_203310	817.522	0.997638	dense granule protein GRA7 (GRA7)
19	TGME49_248480	807.11	0.997499	ribosomal protein RPS9 (RPS9)
20	TGME49_225540	768.05	0.99736	hypothetical protein
21	TGME49_262970	765.644	0.997221	hypothetical protein
22	TGME49_202020	747.053	0.997082	DnAK-TPR
23	TGME49_261580	706.985	0.996943	histone H2AX
24	TGME49_285250	703.493	0.996804	hypothetical protein
25	TGME49_289530	656.884	0.996665	ribosomal protein RPL19 (RPL19)
26	TGME49_200250	638.445	0.996526	microneme protein MIC17A (MIC17A)
27	TGME49_270240	637.534	0.996387	unspecified product (MAG1)
28	TGME49_227620	623.57	0.996248	dense granule protein GRA2 (GRA2)
29	TGME49_293740	573.822	0.996109	hypothetical protein
30	TGME49_269420	571.133	0.99597	hypothetical protein
31	TGME49_216140	564.458	0.995831	tetratricopeptide repeat-containing protein
32	TGME49_201780	560.431	0.995692	microneme protein MIC2 (MIC2)
33	TGME49_312600	555.091	0.995553	heat shock protein HSP21 (HSP21)
34	TGME49_260190	526.795	0.995414	microneme protein MIC13 (MIC13)
35	TGME49_214080	524.488	0.995275	toxofilin
36	TGME49_248990	522.471	0.995136	hypothetical protein
37	TGME49_273760	514.972	0.994997	heat shock protein HSP70 (HSP70)
38	TGME49_289370	502.507	0.994858	hypothetical protein
39	TGME49_275440	497.542	0.994719	dense granule protein GRA6 (GRA6)
40	TGME49_253330	488.502	0.99458	Rhoptry kinase family protein, truncated (incomplete catalytic triad)
41	TGME49_271930	478.702	0.994441	hypothetical protein
42	TGME49_245530	477.735	0.994302	hypothetical protein
43	TGME49_262690	450.652	0.994163	ribosomal protein RPL27 (RPL27)
44	TGME49_243460	450.254	0.994024	hypothetical protein
45	TGME49_314250	438.401	0.993885	bradyzoite rhoptry protein BRP1 (BRP1)
46	TGME49_232230	429.642	0.993747	ribosomal protein RPL30 (RPL30)
47	TGME49_224630	426.28	0.993608	zinc finger (CCCH type) motif-containing protein
48	TGME49_318750	406.544	0.993469	deoxyribose-phosphate aldolase
49	TGME49_239760	406.013	0.99333	ribosomal protein RPL22 (RPL22)
50	TGME49_264660	405.89	0.993191	SAG-related sequence SRS44 (SRS44)
51	TGME49_293360	402.137	0.993052	hypothetical protein
52	TGME49_260440	391.984	0.992913	nuclear factor NF3
53	TGME49_231080	386.206	0.992774	ribosomal protein RPL38 (RPL38)
54	TGME49_286090	383.719	0.992635	translation initiation factor SUI1, putative
55	TGME49_295125	381.138	0.992496	rhoptry protein ROP4 (ROP4)
56	TGME49_233920	359.59	0.992357	zinc finger, C3HC4 type (RING finger) domain-containing protein
57	TGME49_254720	356.644	0.992218	dense granule protein GRA8 (GRA8)
58	TGME49_218260	344.128	0.992079	histone H3.3
59	TGME49_208740	342.924	0.99194	microneme protein, putative
60	TGME49_288380	335.632	0.991801	heat shock protein HSP90 (HSP90)
61	TGME49_312090	328.862	0.991662	ribosomal protein RPL23 (RPL23)
62	TGME49_255260	326.283	0.991523	apical membrane antigen AMA1
63	TGME49_299050	321.006	0.991384	ribosomal protein RPL17 (RPL17)
64	TGME49_242330	308.828	0.991245	ribosomal protein RPS5 (RPS5)
65	TGME49_262620	307.869	0.991106	RNA recognition motif-containing protein
66	TGME49_269310	307.437	0.990967	hypothetical protein
67	TGME49_321520	305.995	0.990828	hypothetical protein
68	TGME49_301400	305.75	0.990689	hypothetical protein
69	TGME49_225080	297.543	0.99055	ribosomal protein RPS18 (RPS18)
70	TGME49_203290	296.565	0.990411	hypothetical protein
71	TGME49_259240	295.176	0.990272	ribosomal protein RPS21 (RPS21)
72	TGME49_213940	294.137	0.990133	CHCH domain-containing protein
73	TGME49_290970	293.452	0.989994	8-amino-7-oxononanoate synthase
74	TGME49_267680	291.585	0.989855	microneme protein MIC12 (MIC12)
75	TGME49_233380	289.99	0.989717	hypothetical protein
76	TGME49_236650	285.721	0.989578	DEAD (Asp-Glu-Ala-Asp) box polypeptide 17 (DDX17)
77	TGME49_288650	285.466	0.989439	dense granule protein GRA12 (GRA12)
78	TGME49_246940	283.299	0.9893	hypothetical protein
79	TGME49_251540	280.708	0.989161	dense granule protein GRA9 (GRA9)
80	TGME49_228470	280.157	0.989022	ribosomal protein RPL15 (RPL15)
81	TGME49_263320	278.037	0.988883	hypothetical protein
82	TGME49_257970	277.393	0.988744	hypothetical protein
83	TGME49_263630	277.209	0.988605	hypothetical protein
84	TGME49_289920	276.285	0.988466	hypothetical protein
85	TGME49_290300	272.973	0.988327	hypothetical protein
86	TGME49_293780	272.931	0.988188	hypothetical protein
87	TGME49_288360	270.89	0.988049	tryptophanyl-tRNA synthetase (TrpRS2)
88	TGME49_238440	270.337	0.98791	SAG-related sequence SRS22A (SRS22A)
89	TGME49_224130	268.964	0.987771	hypothetical protein
90	TGME49_232400	268.6	0.987632	PAN domain-containing protein
91	TGME49_287040	263.971	0.987493	hypothetical protein
92	TGME49_275810	263.183	0.987354	ribosomal protein RPS10 (RPS10)
93	TGME49_306620	263.162	0.987215	AP2 domain transcription factor AP2IX-9 (AP2IX9)
94	TGME49_215775	261.464	0.987076	rhoptry protein ROP8 (ROP8)
95	TGME49_263700	254.888	0.986937	ribosomal protein RPS14 (RPS14)
96	TGME49_267060	254.562	0.986798	ribosomal protein RPL14 (RPL14)
97	TGME49_314310	253.951	0.986659	hypothetical protein
98	TGME49_200385	253.703	0.98652	Myb family DNA-binding domain-containing protein. Brady master
99	TGME49_232710	250.709	0.986381	ribosomal protein RPS3A (RPS3A)
100	TGME49_273320	249.857	0.986242	hypothetical protein
101	TGME49_257530	248.139	0.986103	transporter, major facilitator family protein
102	TGME49_246130	245.363	0.985964	serpin (serine proteinase inhibitor) superfamily protein
103	TGME49_263050	244.584	0.985825	ribosomal protein RPL13 (RPL13)
104	TGME49_263090	237.928	0.985686	14-3-3 protein
105	TGME49_238250	232.889	0.985548	ribosomal protein RPL36 (RPL36)
106	TGME49_318660	231.287	0.985409	PP2C, putative
107	TGME49_285980	227.793	0.98527	glucosephosphate-mutase GPM1 (GPM1)
108	TGME49_269442	223.641	0.985131	calmodulin, putative
109	TGME49_201390	222.632	0.984992	hypothetical protein
110	TGME49_210690	220.141	0.984853	ribosomal protein RPS6 (RPS6)
111	TGME49_214410	219.56	0.984714	hypothetical protein
112	TGME49_295360	217.9	0.984575	hypothetical protein
113	TGME49_267400	216.872	0.984436	ribosomal protein RPL32 (RPL32)
114	TGME49_289690	216.293	0.984297	glyceraldehyde-3-phosphate dehydrogenase GAPDH1 (GAPDH1)
115	TGME49_262670	214.138	0.984158	ribosomal protein RPL18A (RPL18A)
116	TGME49_271030	212.714	0.984019	AP2 domain transcription factor AP2VIII-6 (AP2VIII6)
117	TGME49_221400	212.661	0.98388	hypothetical protein
118	TGME49_215910	211.687	0.983741	hypothetical protein
119	TGME49_269010	208.338	0.983602	AP2 domain transcription factor AP2VIII-7 (AP2VIII7)
120	TGME49_305160	208.07	0.983463	histone H2Ba
121	TGME49_256760	202.472	0.983324	pyruvate kinase PyK1 (PYKI)
122	TGME49_214980	201.452	0.983185	hypothetical protein
123	TGME49_269690	197.834	0.983046	hypothetical protein
124	TGME49_236040	197.698	0.982907	fructose-1,6-bisphosphate aldolase
125	TGME49_266460	196.636	0.982768	small ubiquitin family modifier, putative
126	TGME49_258730	193.442	0.982629	hypothetical protein
127	TGME49_278080	192.358	0.98249	Toxoplasma gondii family A protein
128	TGME49_215220	191.103	0.982351	hypothetical protein
129	TGME49_321530	186.043	0.982212	cathepsin CPL (CPL)
130	TGME49_201860	185.848	0.982073	hypothetical protein
131	TGME49_316400	185.606	0.981934	alpha tubulin TUBA1 (TUBA1)
132	TGME49_200240	184.355	0.981795	microneme protein MIC17B (MIC17B)
133	TGME49_309990	183.801	0.981656	hypothetical protein
134	TGME49_311230	182.5	0.981518	hypothetical protein
135	TGME49_218960	182.471	0.981379	AP2 domain transcription factor AP2XII-1 (AP2XII1)
136	TGME49_221840	182.267	0.98124	hypothetical protein
137	TGME49_262560	180.558	0.981101	hypothetical protein
138	TGME49_260620	180.541	0.980962	hypothetical protein
139	TGME49_215785	180.284	0.980823	rhoptry protein ROP2A (ROP2A)
140	TGME49_320190	178.472	0.980684	SAG-related sequence SRS16B (SRS9 )
141	TGME49_211630	177.671	0.980545	hypothetical protein
142	TGME49_247220	177.578	0.980406	nudix -type motif 9 isoform a family protein
143	TGME49_217510	177.438	0.980267	hypothetical protein
144	TGME49_280370	177.392	0.980128	hypothetical protein
145	TGME49_220400	175.392	0.979989	actin depolymerizing factor ADF (ADF)
146	TGME49_268790	174.442	0.97985	hypothetical protein
147	TGME49_280460	173.998	0.979711	AP2 domain transcription factor AP2VIIa-2 (AP2VIIA2)
148	TGME49_237015	173.004	0.979572	hypothetical protein
149	TGME49_214940	170.623	0.979433	MIC2-associated protein M2AP
150	TGME49_247030	169.965	0.979294	hypothetical protein
151	TGME49_209985	169.672	0.979155	cAMP-dependent protein kinase
152	TGME49_215470	169.19	0.979016	ribosomal protein RPL10A (RPL10A)
153	TGME49_258870	168.426	0.978877	hypothetical protein
154	TGME49_280518	168.069	0.978738	hypothetical protein
155	TGME49_252640	167.902	0.978599	P-type ATPase PMA1
156	TGME49_257090	165.93	0.97846	NAC domain-containing protein
157	TGME49_227600	165.526	0.978321	ribosomal protein RPL34 (RPL34)
158	TGME49_293870	165.432	0.978182	thioredoxin, putative
159	TGME49_248190	165.425	0.978043	hypothetical protein
160	TGME49_240090	165.352	0.977904	rhoptry kinase family protein ROP34, putative
161	TGME49_236870	164.548	0.977765	hypothetical protein
162	TGME49_221380	164.132	0.977626	alba 1
163	TGME49_211680	163.827	0.977487	protein disulfide isomerase
164	TGME49_310780	163.815	0.977349	dense granule protein GRA4 (GRA4)
165	TGME49_209910	163.74	0.97721	histone H2Bv
166	TGME49_227280	162.873	0.977071	dense granule protein GRA3 (GRA3)
167	TGME49_313050	162.156	0.976932	oxidoreductase, short chain dehydrogenase/reductase family protein
168	TGME49_213610	160.591	0.976793	hypothetical protein
169	TGME49_245680	160.44	0.976654	ribosomal protein RPL21 (RPL21)
170	TGME49_254120	160.423	0.976515	autophagy-related protein 8 atg8, putative
171	TGME49_208450	157.725	0.976376	protease inhibitor PI2 (PI2)
172	TGME49_313273	157.266	0.976237	hypothetical protein
173	TGME49_321680	156.704	0.976098	hypothetical protein
174	TGME49_200360	156.564	0.975959	hypothetical protein
175	TGME49_226420	156.204	0.97582	peptidase family M3 protein
176	TGME49_259630	156.182	0.975681	hypothetical protein
177	TGME49_297340	155.828	0.975542	hypothetical protein
178	TGME49_313910	155.699	0.975403	RNA recognition motif 2 protein
179	TGME49_213580	155.611	0.975264	hypothetical protein
180	TGME49_283780	155.392	0.975125	glucose-6-phosphate isomerase GPI (GPI)
181	TGME49_320600	154.495	0.974986	cold-shock DNA-binding domain-containing protein
182	TGME49_289600	153.751	0.974847	heat shock protein HSP29 (HSP29)
183	TGME49_235930	151.945	0.974708	domain K- type RNA binding proteins family protein
184	TGME49_216860	151.244	0.974569	DEAD (Asp-Glu-Ala-Asp) box polypeptide DDX39 (DDX39)
185	TGME49_311100	151.173	0.97443	zinc finger (CCCH type) motif-containing protein
186	TGME49_202025	150.904	0.974291	hypothetical protein
187	TGME49_314450	147.72	0.974152	hypothetical protein
188	TGME49_205330	146.495	0.974013	hypothetical protein
189	TGME49_262720	145.864	0.973874	eukaryotic initiation factor-1A, putative
190	TGME49_242090	145.577	0.973735	zinc finger (CCCH type) motif-containing protein
191	TGME49_293270	145.549	0.973596	hypothetical protein
192	TGME49_261570	144.928	0.973457	ribosomal protein RPL7A (RPL7A)
193	TGME49_217570	144.351	0.973319	ribosomal protein RPS27 (RPS27)
194	TGME49_234450	143.411	0.97318	ribosomal protein RPS15A (RPS15A)
195	TGME49_204020	142.054	0.973041	ribosomal protein RPL8 (RPL8)
196	TGME49_236890	141.096	0.972902	hypothetical protein
197	TGME49_252210	139.822	0.972763	pentatricopeptide repeat domain-containing protein
198	TGME49_277080	139.582	0.972624	microneme protein MIC5 (MIC5)
199	TGME49_266060	138.817	0.972485	ribosomal protein RPSA (RPSA)
200	TGME49_249250	138.776	0.972346	ribosomal protein RPL35A (RPL35A)
201	TGME49_311720	137.516	0.972207	chaperonin protein BiP
202	TGME49_204530	136.827	0.972068	microneme protein MIC11 (MIC11)
203	TGME49_290700	136.762	0.971929	hypothetical protein
204	TGME49_232000	134.359	0.97179	hypothetical protein
205	TGME49_249370	133.512	0.971651	translation initiation factor SUI1, putative
206	TGME49_232670	133.338	0.971512	hypothetical protein
207	TGME49_208730	132.847	0.971373	microneme protein, putative
208	TGME49_243570	132.672	0.971234	ribosomal protein RPS26 (RPS26)
209	TGME49_228170	132.347	0.971095	inner membrane complex protein IMC2A (IMC2A)
210	TGME49_297400	132.293	0.970956	hypothetical protein
211	TGME49_214090	132.206	0.970817	signal peptidase
212	TGME49_309930	131.997	0.970678	melibiase subfamily protein
213	TGME49_257350	130.617	0.970539	eukaryotic translation initiation factor, putative
214	TGME49_270380	130.616	0.9704	ribosomal protein RPS13 (RPS13)
215	TGME49_219690	130.011	0.970261	hypothetical protein
216	TGME49_319640	129.564	0.970122	hypothetical protein
217	TGME49_234550	129.411	0.969983	ribosomal protein RPL29 (RPL29)
218	TGME49_216820	129.273	0.969844	transporter, major facilitator family protein
219	TGME49_245460	129.155	0.969705	ribosomal protein RPS8 (RPS8)
220	TGME49_319340	128.846	0.969566	hypothetical protein
221	TGME49_200375	128.612	0.969427	hypothetical protein
222	TGME49_260520	128.262	0.969288	hypothetical protein
223	TGME49_221675	128.175	0.96915	hypothetical protein
224	TGME49_216080	127.553	0.969011	apical complex lysine methyltransferase
225	TGME49_232830	127.303	0.968872	vacuolar proton translocating ATPase subunit A, putative
226	TGME49_266080	127.07	0.968733	hypothetical protein
227	TGME49_287470	126.349	0.968594	hypothetical protein
228	TGME49_257680	126.319	0.968455	myosin light chain MLC1
229	TGME49_269438	126.014	0.968316	hypothetical protein
230	TGME49_306455	124.988	0.968177	hypothetical protein
231	TGME49_232940	124.743	0.968038	heat shock protein HSP20 (HSP20)
232	TGME49_205558	123.42	0.967899	NAC domain-containing protein
233	TGME49_252065	122.716	0.96776	KRUF family protein
234	TGME49_209030	122.405	0.967621	actin ACT1 (ACT1)
235	TGME49_214100	122.392	0.967482	hypothetical protein
236	TGME49_214320	121.856	0.967343	facilitative glucose transporter GT1 (GT1)
237	TGME49_232250	121.463	0.967204	catalase
238	TGME49_245490	120.896	0.967065	microneme protein MIC8 (MIC8)
239	TGME49_232300	119.981	0.966926	ribosomal protein RPS3 (RPS3)
240	TGME49_248180	119.57	0.966787	hypothetical protein
241	TGME49_286420	119.255	0.966648	elongation factor 1-alpha (EF-1-ALPHA), putative
242	TGME49_294800	118.542	0.966509	elongation factor 1-alpha (EF-1-ALPHA), putative
243	TGME49_234530	118.344	0.96637	hypothetical protein
244	TGME49_321500	118.026	0.966231	RNA recognition motif-containing protein
245	TGME49_310420	117.72	0.966092	hypothetical protein
246	TGME49_258410	117.709	0.965953	photosensitized INA-labeled protein PHIL1 (PHIL1)
247	TGME49_309810	117.191	0.965814	ribosomal protein RPP2 (RPP2)
248	TGME49_221180	117.005	0.965675	hypothetical protein
249	TGME49_248740	116.579	0.965536	hypothetical protein
250	TGME49_313180	116.495	0.965397	cell-cycle-associated protein kinase PRP4, putative
251	TGME49_206450	115.181	0.965258	autophagy-related cysteine peptidase atg4, putative
252	TGME49_271970	113.904	0.96512	glideosome-associated protein with multiple-membrane spans GAPM3
253	TGME49_232630	113.291	0.964981	hypothetical protein
254	TGME49_255900	113.257	0.964842	Bax inhibitor-1, putative
255	TGME49_278530	113.048	0.964703	multiprotein bridging factor type 1 family transcriptional co-activator, putative
256	TGME49_230170	112.975	0.964564	hypothetical protein
257	TGME49_260260	112.705	0.964425	ribosomal protein RPP1 (RPP1)
258	TGME49_287460	112.666	0.964286	hypothetical protein
259	TGME49_258940	112.402	0.964147	acylphosphatase family protein
260	TGME49_280380	110.697	0.964008	poly(ADP-ribose) glycohydrolase
261	TGME49_248280	109.922	0.963869	hypothetical protein
262	TGME49_208370	109.7	0.96373	myosin heavy chain, putative
263	TGME49_251870	109.136	0.963591	histone H2Bb
264	TGME49_250710	109.054	0.963452	microneme protein MIC10 (MIC10)
265	TGME49_229250	109.044	0.963313	ribosomal protein RPL28 (RPL28)
266	TGME49_225120	108.919	0.963174	hypothetical protein
267	TGME49_267585	108.415	0.963035	hypothetical protein
268	TGME49_320490	108.408	0.962896	N-acyl-phosphatidylethanolamine-hydrolyzing phospholipase D family protein
269	TGME49_221550	108.357	0.962757	CMGC kinase, MAPK family, MEK kinase-related (incomplete catalytic triad)
270	TGME49_310900	107.856	0.962618	AP2 domain transcription factor AP2XI-2 (AP2XI2)
271	TGME49_218820	107.819	0.962479	alba 2
272	TGME49_308090	107.414	0.96234	rhoptry protein ROP5 (ROP5)
273	TGME49_258660	107.043	0.962201	rhoptry protein ROP6 (ROP6)
274	TGME49_320050	106.715	0.962062	ribosomal protein RPL5 (RPL5)
275	TGME49_210600	106.692	0.961923	KRUF family protein
276	TGME49_227360	105.302	0.961784	ribosomal protein RPL3 (RPL3)
277	TGME49_250220	104.451	0.961645	hypothetical protein
278	TGME49_248370	104.31	0.961506	prefoldin subunit 6, putative
279	TGME49_261230	104.268	0.961367	ankyrin repeat-containing protein
280	TGME49_284180	103.902	0.961228	hypothetical protein
281	TGME49_294870	103.413	0.961089	universal stress family protein
282	TGME49_203630	102.171	0.960951	ribosomal protein RPL44 (RPL44)
283	TGME49_226380	101.769	0.960812	hypothetical protein
284	TGME49_286470	101.756	0.960673	AGC kinase
285	TGME49_287430	101.455	0.960534	hypothetical protein
286	TGME49_240060	101.381	0.960395	hypothetical protein
287	TGME49_218550	100.002	0.960256	PIK3R4 kinase-related protein
288	TGME49_279100	99.97	0.960117	hypothetical protein
289	TGME49_249990	99.6296	0.959978	hypothetical protein
290	TGME49_293690	99.5898	0.959839	profilin PRF (PRF)
291	TGME49_314260	98.8222	0.9597	hypothetical protein
292	TGME49_295030	98.7244	0.959561	hypothetical protein
293	TGME49_202770	98.5392	0.959422	RNA recognition motif-containing protein
294	TGME49_212270	97.8377	0.959283	hypothetical protein
295	TGME49_286600	97.3819	0.959144	hypothetical protein
296	TGME49_304500	96.8436	0.959005	hypothetical protein
297	TGME49_243545	96.7891	0.958866	hypothetical protein
298	TGME49_305520	96.7099	0.958727	ribosomal protein RPS2 (RPS2)
299	TGME49_310010	96.706	0.958588	rhoptry neck protein RON1 (RON1)
300	TGME49_254440	96.3773	0.958449	ribosomal protein RPL12 (RPL12)
301	TGME49_226560	95.8851	0.95831	zinc finger (CCCH type) motif-containing protein
302	TGME49_261970	95.7057	0.958171	hypothetical protein
303	TGME49_260240	94.9842	0.958032	ccr4-associated factor family protein
304	TGME49_239740	94.809	0.957893	dense granule protein GRA14 (GRA14)
305	TGME49_231160	94.7674	0.957754	hypothetical protein
306	TGME49_222370	94.6643	0.957615	SAG-related sequence SRS13 (SRS13)
307	TGME49_221910	94.5254	0.957476	AN1 family Zinc finger domain-containing protein
308	TGME49_225555	94.388	0.957337	hypothetical protein
309	TGME49_228230	94.327	0.957198	hypothetical protein
310	TGME49_203880	93.8408	0.957059	hypothetical protein
311	TGME49_264175	92.7384	0.956921	hypothetical protein
312	TGME49_239420	92.5165	0.956782	protein kinase
313	TGME49_258930	92.3744	0.956643	peptidylprolyl isomerase
314	TGME49_310670	91.1423	0.956504	glycogen phosphorylase 1, putative
315	TGME49_261780	91.0412	0.956365	microneme protein MIC7 (MIC7)
316	TGME49_226020	91.0229	0.956226	transporter, major facilitator family protein
317	TGME49_244560	90.8118	0.956087	heat shock protein 90, putative
318	TGME49_256060	90.7166	0.955948	nucleosome assembly protein (nap) protein
319	TGME49_287450	90.4497	0.955809	hypothetical protein
320	TGME49_267580	90.4147	0.95567	cyclin2 related protein. P1 cyclin
321	TGME49_300100	90.394	0.955531	rhoptry neck protein RON2 (RON2)
322	TGME49_312160	90.2654	0.955392	hypothetical protein
323	TGME49_316250	89.9681	0.955253	hypothetical protein
324	TGME49_314810	89.6808	0.955114	ribosomal protein RPL7 (RPL7)
325	TGME49_220560	89.6339	0.954975	hypothetical protein
326	TGME49_314430	89.2137	0.954836	serine/threonine specific protein phosphatase
327	TGME49_246550	89.1875	0.954697	aspartyl protease ASP3 (ASP3)
328	TGME49_292130	89.0228	0.954558	ribosomal protein RPL13A (RPL13A)
329	TGME49_245540	89.0139	0.954419	hypothetical protein
330	TGME49_204070	88.7678	0.95428	YT521-B family protein
331	TGME49_294970	88.4853	0.954141	hypothetical protein
332	TGME49_201170	88.225	0.954002	hypothetical protein
333	TGME49_216190	87.8372	0.953863	hypothetical protein
334	TGME49_232410	87.6481	0.953724	PDI family protein
335	TGME49_214840	87.055	0.953585	AP2 domain transcription factor AP2X-7 (AP2X7)
336	TGME49_230940	87.0154	0.953446	hypothetical protein
337	TGME49_240590	86.9485	0.953307	DNA-directed RNA polymerase II RPB5 (POLR2E)
338	TGME49_211010	86.8543	0.953168	hypothetical protein
339	TGME49_284660	86.6655	0.953029	mitochondrial ribosomal protein s6-2, putative
340	TGME49_263720	86.5347	0.95289	HMG (high mobility group) box domain-containing protein
341	TGME49_268570	86.0932	0.952752	zinc finger (CCCH type) motif-containing protein
342	TGME49_223855	86.0704	0.952613	RNA recognition motif-containing protein
343	TGME49_203790	85.0055	0.952474	hypothetical protein
344	TGME49_311240	84.7231	0.952335	DnaJ family chaperone, putative
345	TGME49_271050	84.4112	0.952196	SAG-related sequence SRS34A (SAG2A)
346	TGME49_239100	84.1367	0.952057	ribosomal protein RPS7 (RPS7)
347	TGME49_232760	83.8537	0.951918	protein phosphatase inhibitor IPP2 (IPP2)
348	TGME49_219140	83.7074	0.951779	EF-1 guanine nucleotide exchange domain-containing protein
349	TGME49_267740	83.6105	0.95164	hypothetical protein
350	TGME49_204420	83.2334	0.951501	oocyst wall protein OWP1 (OWP1)
351	TGME49_202620	83.1031	0.951362	hypothetical protein
352	TGME49_301250	82.9505	0.951223	hypothetical protein
353	TGME49_295950	82.6777	0.951084	KRUF family protein
354	TGME49_212300	82.4059	0.950945	hypothetical protein
355	TGME49_208030	82.352	0.950806	microneme protein MIC4 (MIC4)
356	TGME49_248270	81.9982	0.950667	zinc finger (CCCH type) motif-containing protein
357	TGME49_290000	81.7886	0.950528	hypothetical protein
358	TGME49_248390	81.7829	0.950389	ribosomal protein RPL26 (RPL26)
359	TGME49_232340	81.701	0.95025	protein phosphatase 2C domain-containing protein
360	TGME49_235470	81.546	0.950111	myosin A
361	TGME49_205320	81.4308	0.949972	hypothetical protein
362	TGME49_244250	81.4291	0.949833	hypothetical protein
363	TGME49_269700	81.4199	0.949694	NLI interacting factor family phosphatase
364	TGME49_220240	81.3646	0.949555	hypothetical protein
365	TGME49_292375	81.3354	0.949416	KRUF family protein
366	TGME49_246090	81.0972	0.949277	hypothetical protein
367	TGME49_295350	80.3953	0.949138	nucleoside diphosphate kinase, putative
368	TGME49_242340	80.1813	0.948999	ribosomal protein RPS29 (RPS29)
369	TGME49_224850	80.0918	0.94886	polyadenylate binding protein, putative
370	TGME49_262100	80.0119	0.948722	tetratricopeptide repeat-containing protein
371	TGME49_266920	79.9831	0.948583	3'5'-cyclic nucleotide phosphodiesterase domain-containing protein
372	TGME49_236670	79.9485	0.948444	hypothetical protein
373	TGME49_200260	79.9281	0.948305	hypothetical protein
374	TGME49_253440	79.9145	0.948166	cell-cycle-associated protein kinase SRPK, putative
375	TGME49_289540	79.5699	0.948027	hypothetical protein
376	TGME49_211260	78.7604	0.947888	rhoptry kinase family protein ROP26 (incomplete catalytic triad) (ROP26)
377	TGME49_265260	78.6302	0.947749	hypothetical protein
378	TGME49_201260	78.4733	0.94761	sugar transporter ST3 (ST3)
379	TGME49_253820	78.2553	0.947471	hypothetical protein
380	TGME49_293280	78.2527	0.947332	cyclin protein. P3 cyclin
381	TGME49_300190	78.1436	0.947193	ribosomal protein RPL37A (RPL37A)
382	TGME49_308020	78.1171	0.947054	SAG-related sequence SRS57 (SAG3)
383	TGME49_304740	77.9627	0.946915	rhoptry kinase family protein ROP35 (ROP35)
384	TGME49_223940	77.7887	0.946776	GAP45
385	TGME49_293770	77.5078	0.946637	chitinase-like protein CLP1 (CLP1)
386	TGME49_214210	77.1358	0.946498	rRNA pseudouridine synthase
387	TGME49_263550	76.8321	0.946359	39S ribosomal protein L47, mitochondrial precursor, putative
388	TGME49_217680	76.7982	0.94622	hypothetical protein
389	TGME49_266890	76.7917	0.946081	hypothetical protein
390	TGME49_218520	76.3557	0.945942	microneme protein MIC6 (MIC6)
391	TGME49_231630	76.1573	0.945803	alveolin domain containing intermediate filament IMC4 (ALV4)
392	TGME49_260180	75.8532	0.945664	hypothetical protein
393	TGME49_319870	75.8352	0.945525	ubiquitin-conjugating enzyme subfamily protein
394	TGME49_236010	75.7853	0.945386	prenylcysteine oxidase
395	TGME49_253790	75.6938	0.945247	zinc finger (CCCH type) motif-containing protein
396	TGME49_313390	75.3106	0.945108	ribosomal protein RPL6 (RPL6)
397	TGME49_249900	75.2859	0.944969	adenine nucleotide translocator, putative
398	TGME49_265790	74.9613	0.94483	hypothetical protein
399	TGME49_223080	74.9475	0.944691	hypothetical protein
400	TGME49_239330	74.8892	0.944553	ribosomal protein RPL37 (RPL37)
401	TGME49_261740	74.6538	0.944414	hypothetical protein
402	TGME49_276170	74.451	0.944275	phosphatidylinositol 3- and 4-kinase
403	TGME49_247520	74.2712	0.944136	hypothetical protein
404	TGME49_309590	74.2624	0.943997	rhoptry protein ROP1 (ROP1)
405	TGME49_319560	74.2612	0.943858	microneme protein MIC3 (MIC3)
406	TGME49_307570	74.1611	0.943719	glycerol-3-phosphate dehydrogenase (gpdh), putative
407	TGME49_282140	74.1395	0.94358	cwf21 protein
408	TGME49_306688	74.0511	0.943441	hypothetical protein
409	TGME49_252070	74.028	0.943302	KRUF family protein
410	TGME49_228760	74.0249	0.943163	hypothetical protein
411	TGME49_254940	73.995	0.943024	MIF4G domain-containing protein
412	TGME49_310790	73.9459	0.942885	hypothetical protein
413	TGME49_230480	73.9376	0.942746	hypothetical protein
414	TGME49_243465	73.8443	0.942607	hypothetical protein
415	TGME49_210408	73.3876	0.942468	HMG (high mobility group) box domain-containing protein
416	TGME49_226580	73.3622	0.942329	hypothetical protein
417	TGME49_273770	73.2812	0.94219	hypothetical protein
418	TGME49_244700	73.2746	0.942051	NAD(+)/NADH kinase domain-containing protein
419	TGME49_243430	73.0898	0.941912	OTU family cysteine protease
420	TGME49_244320	72.4989	0.941773	ribosomal protein RPL24 (RPL24)
421	TGME49_297060	72.467	0.941634	phosphoglycerate mutase PGMII (PGMII)
422	TGME49_260200	72.4056	0.941495	helicase associated domain (ha2) protein
423	TGME49_286530	72.3944	0.941356	hypothetical protein
424	TGME49_300055	72.3862	0.941217	hypothetical protein
425	TGME49_309600	71.9393	0.941078	hypothetical protein
426	TGME49_313380	71.87	0.940939	hypothetical protein
427	TGME49_294230	71.8354	0.9408	hypothetical protein
428	TGME49_269190	71.7829	0.940661	glyceraldehyde-3-phosphate dehydrogenase GAPDH2 (GAPDH2)
429	TGME49_293810	71.5744	0.940523	carboxyvinyl-carboxyphosphonatephosphorylmutase
430	TGME49_316600	71.2617	0.940384	hypothetical protein
431	TGME49_231140	71.2179	0.940245	ribosomal protein RPS25 (RPS25)
432	TGME49_205470	71.204	0.940106	translation elongation factor 2 family protein, putative
433	TGME49_211015	71.0302	0.939967	hypothetical protein
434	TGME49_305290	71.0153	0.939828	vacuolar atp synthase subunit e, putative
435	TGME49_203820	71.0113	0.939689	hypothetical protein
436	TGME49_211420	70.9928	0.93955	RNA recognition motif-containing protein
437	TGME49_318230	70.9908	0.939411	phosphoglycerate kinase PGKI (PGKI)
438	TGME49_314700	70.9356	0.939272	hypothetical protein
439	TGME49_247410	70.8739	0.939133	hypothetical protein
440	TGME49_266900	70.7874	0.938994	cyclin, N-terminal domain-containing protein
441	TGME49_200310	70.7533	0.938855	hypothetical protein
442	TGME49_247730	70.7103	0.938716	AP2 domain transcription factor AP2XII-5 (AP2XII5)
443	TGME49_202030	70.6596	0.938577	hypothetical protein
444	TGME49_246150	70.5866	0.938438	hypothetical protein
445	TGME49_249670	70.5285	0.938299	cathepsin B
446	TGME49_315950	70.5259	0.93816	zinc finger, C3HC4 type (RING finger) domain-containing protein
447	TGME49_206670	70.3701	0.938021	hypothetical protein
448	TGME49_203030	70.2767	0.937882	N-methyl-D-aspartate receptor-associated protein
449	TGME49_289680	70.2423	0.937743	Ras-related protein Rab11
450	TGME49_284560	69.8619	0.937604	ribosomal protein RPL9 (RPL9)
451	TGME49_237280	69.8296	0.937465	TLD protein
452	TGME49_249540	69.8118	0.937326	hypothetical protein
453	TGME49_200270	69.679	0.937187	PAN/Apple domain-containing protein
454	TGME49_268380	69.4513	0.937048	RNA recognition motif-containing protein
455	TGME49_229930	69.2125	0.936909	p25-alpha family protein
456	TGME49_215530	68.8476	0.93677	hypothetical protein
457	TGME49_290040	68.7669	0.936631	macrophage migration inhibitory factor, putative
458	TGME49_204130	68.7142	0.936492	perforin-like protein PLP1 (PLP1)
459	TGME49_293760	68.6183	0.936354	EF hand domain-containing protein
460	TGME49_211710	68.4686	0.936215	TB2/DP1, HVA22 family protein
461	TGME49_251780	68.3175	0.936076	heat shock protein
462	TGME49_297430	68.3094	0.935937	hypothetical protein
463	TGME49_245485	68.2011	0.935798	microneme protein MIC9 (MIC9)
464	TGME49_263310	67.9845	0.935659	step ii splicing factor, putative
465	TGME49_297465	67.983	0.93552	hypothetical protein
466	TGME49_301890	67.6067	0.935381	Toxoplasma gondii family B protein
467	TGME49_202840	67.5559	0.935242	FHA domain-containing protein
468	TGME49_209290	67.433	0.935103	ribosomal protein RPS28 (RPS28)
469	TGME49_223450	67.0737	0.934964	ubiquitin carboxyl-terminal hydrolase
470	TGME49_266030	66.9835	0.934825	pre-mRNA splicing factor, putative
471	TGME49_283510	66.9022	0.934686	hypothetical protein
472	TGME49_220390	66.7951	0.934547	hypothetical protein
473	TGME49_273090	66.7171	0.934408	cell division protein CDC48CY (CDC48CY)
474	TGME49_268680	66.2055	0.934269	hypothetical protein
475	TGME49_207840	66.0518	0.93413	ribosomal protein RPS17 (RPS17)
476	TGME49_209850	65.7909	0.933991	RNA recognition motif-containing protein
477	TGME49_225490	65.7733	0.933852	calcium-dependent protein kinase CDPK2 (CDPK2)
478	TGME49_218955	65.7049	0.933713	hypothetical protein
479	TGME49_268200	65.655	0.933574	RNA recognition motif-containing protein
480	TGME49_209260	65.4878	0.933435	cytochrome c oxidase subunit, putative
481	TGME49_222160	65.128	0.933296	aldehyde dehydrogenase
482	TGME49_201840	65.1197	0.933157	aspartyl protease ASP1 (ASP1)
483	TGME49_264640	65.0248	0.933018	bromodomain-containing protein
484	TGME49_220950	64.9831	0.932879	hypothetical protein
485	TGME49_222930	64.969	0.93274	hypothetical protein
486	TGME49_306390	64.96	0.932601	hypothetical protein
487	TGME49_223660	64.9454	0.932462	50S ribosomal protein L4, putative
488	TGME49_231640	64.942	0.932324	alveolin domain containing intermediate filament IMC1 (ALV1)
489	TGME49_321710	64.7755	0.932185	hypothetical protein
490	TGME49_258360	64.6788	0.932046	hypothetical protein
491	TGME49_267420	64.2875	0.931907	mago nashi family protein 2, putative
492	TGME49_309120	64.1165	0.931768	ribosomal protein RPL4 (RPL4)
493	TGME49_309820	64.0645	0.931629	ribosomal protein RPL11 (RPL11)
494	TGME49_239752	63.8727	0.93149	hypothetical protein
495	TGME49_284310	63.5953	0.931351	hypothetical protein
496	TGME49_318140	63.5417	0.931212	SART-1 family protein
497	TGME49_229010	63.0388	0.931073	rhoptry neck protein RON4 (RON4)
498	TGME49_222170	62.6372	0.930934	dense-granule antigen DG32
499	TGME49_233110	62.6308	0.930795	IMP dehydrogenas (IMPDH)
500	TGME49_209500	62.5987	0.930656	hypothetical protein
501	TGME49_210095	62.4558	0.930517	hypothetical protein
502	TGME49_294330	62.2039	0.930378	EGF family domain-containing protein
503	TGME49_210810	62.1737	0.930239	hypothetical protein
504	TGME49_236540	62.0465	0.9301	RNA recognition motif-containing protein
505	TGME49_223690	62.0376	0.929961	hypothetical protein
506	TGME49_311470	62.013	0.929822	rhoptry neck protein RON5 (RON5)
507	TGME49_262960	61.9824	0.929683	U1 snRNP-associated protein Usp106, putative
508	TGME49_216880	61.799	0.929544	guanine nucleotide-binding protein
509	TGME49_221210	61.6964	0.929405	cyclophilin
510	TGME49_288720	61.6307	0.929266	ribosomal protein RPL10 (RPL10)
511	TGME49_223390	61.4089	0.929127	activating signal cointegrator 1 complex subunit 3 family 1 ASCC3L1, putative
512	TGME49_228120	61.2755	0.928988	hypothetical protein
513	TGME49_258370	60.9943	0.928849	rhoptry kinase family protein ROP28 (ROP28). Bradyzoite exp
514	TGME49_226970	60.6496	0.92871	ribosomal protein RPS11 (RPS11)
515	TGME49_201785	60.5457	0.928571	hypothetical protein
516	TGME49_212900	60.3684	0.928432	hypothetical protein
517	TGME49_320260	60.3055	0.928293	hypothetical protein
518	TGME49_288950	60.2571	0.928155	AP2 domain transcription factor AP2IX-4 (AP2IX4)
519	TGME49_243930	60.2465	0.928016	hypothetical protein
520	TGME49_315490	60.1549	0.927877	rhoptry protein ROP10 (ROP10)
521	TGME49_276940	60.0383	0.927738	ribosome associated membrane protein RAMP4, putative
522	TGME49_292390	59.873	0.927599	KRUF family protein
523	TGME49_214950	59.8701	0.92746	hypothetical protein
524	TGME49_282070	59.8242	0.927321	hypothetical protein
525	TGME49_237090	59.707	0.927182	AP2 domain transcription factor AP2X-5 (AP2X5)
526	TGME49_304920	59.6677	0.927043	hypothetical protein
527	TGME49_250810	59.4996	0.926904	ribosomal protein RPL35 (RPL35)
528	TGME49_288350	59.4513	0.926765	hypothetical protein
529	TGME49_267980	59.37	0.926626	hypothetical protein
530	TGME49_229480	59.3286	0.926487	calcium binding protein precursor, putative
531	TGME49_272370	59.209	0.926348	hypothetical protein
532	TGME49_273980	59.1753	0.926209	hypothetical protein
533	TGME49_259260	59.1376	0.92607	membrane protein FtsH1
534	TGME49_239820	59.1111	0.925931	D-3-phosphoglycerate dehydrogenase
535	TGME49_210980	59.0485	0.925792	alternative splicing type 3 and, putative
536	TGME49_294790	58.9091	0.925653	hypothetical protein
537	TGME49_226250	58.8556	0.925514	DEAD (Asp-Glu-Ala-Asp) box polypeptide DDX3X (DDX3X)
538	TGME49_226470	58.8153	0.925375	hypothetical protein
539	TGME49_297810	58.7454	0.925236	hypothetical protein
540	TGME49_307010	58.6307	0.925097	histone lysine demethylase JMJC1/KDM5D/JARID1D (JMJC1)
541	TGME49_261370	58.5023	0.924958	hypothetical protein
542	TGME49_279360	58.4821	0.924819	hypothetical protein
543	TGME49_273930	58.4073	0.92468	DNA topoisomerase domain-containing protein
544	TGME49_293710	58.377	0.924541	Zn-finger in Ran binding protein and others domain-containing protein
545	TGME49_217520	58.0242	0.924402	hypothetical protein
546	TGME49_217550	57.9496	0.924263	hypothetical protein
547	TGME49_270880	57.9034	0.924125	RNA recognition motif-containing protein
548	TGME49_253640	57.9028	0.923986	hypothetical protein
549	TGME49_264610	57.7311	0.923847	RNA recognition motif-containing protein
550	TGME49_293900	57.7259	0.923708	sporozoite protein with an altered thrombospondin repeat SPATR
551	TGME49_232440	57.6542	0.923569	Brf1p family coiled coil protein
552	TGME49_227380	57.6305	0.92343	hypothetical protein
553	TGME49_300040	57.4602	0.923291	ubiquitin-conjugating enzyme subfamily protein
554	TGME49_205680	57.3703	0.923152	hypothetical protein
555	TGME49_242070	57.3637	0.923013	cAMP-dependent protein kinase regulatory subunit
556	TGME49_274290	57.279	0.922874	Toxoplasma gondii family B protein
557	TGME49_213900	57.2056	0.922735	regulator of chromosome condensation RCC1
558	TGME49_307020	57.1154	0.922596	hypothetical protein
559	TGME49_230410	57.1007	0.922457	peroxiredoxin PRX3 (PRX3)
560	TGME49_214440	57.012	0.922318	4'-phosphopantetheinyl transferase superfamily protein
561	TGME49_218410	56.9057	0.922179	ribosomal protein RPP0 (RPP0)
562	TGME49_269417	56.8769	0.92204	hypothetical protein
563	TGME49_206470	56.8675	0.921901	pyruvate dehydrogenase complex subunit PDH-E3II (PDHE3II)
564	TGME49_305930	56.6151	0.921762	hypothetical protein
565	TGME49_264420	56.4966	0.921623	lipoprotein, putative
566	TGME49_244380	56.4155	0.921484	cactin
567	TGME49_225160	56.4094	0.921345	hypothetical protein
568	TGME49_260400	56.405	0.921206	hypothetical protein
569	TGME49_300130	56.3585	0.921067	apical membrane antigen 1 domain-containing protein
570	TGME49_312630	56.219	0.920928	anonymous antigen-1, putative
571	TGME49_295960	56.2092	0.920789	hypothetical protein
572	TGME49_297650	56.1684	0.92065	Ser/Thr phosphatase family protein
573	TGME49_206510	56.0551	0.920511	toxolysin TLN4 (TLN4)
574	TGME49_263040	56.0138	0.920372	ribosomal protein RPS16 (RPS16)
575	TGME49_294200	55.9495	0.920233	glucose-6-phosphate 1-dehydrogenase
576	TGME49_250770	55.9274	0.920094	eukaryotic initiation factor-4A, putative
577	TGME49_240640	55.7388	0.919956	casein kinase I
578	TGME49_207160	55.626	0.919817	SAG-related sequence SRS49D (SAG2C)
579	TGME49_217560	55.62	0.919678	DNA-directed RNA polymerase II RPB10 (POLR2L)
580	TGME49_293260	55.2921	0.919539	ATPase/histidine kinase/DNA gyrase B/HSP90 domain-containing protein
581	TGME49_319950	55.2364	0.9194	rRNA-processing protein FCF1, putative
582	TGME49_223930	55.2056	0.919261	RNA recognition motif-containing protein
583	TGME49_270320	55.0754	0.919122	protein phosphatase 2C domain-containing protein
584	TGME49_243960	54.9123	0.918983	nuclear transport factor 2 (ntf2) domain-containing protein
585	TGME49_205750	54.8008	0.918844	histone deacetylase complex subunit Sin3 (SIN3)
586	TGME49_228980	54.5074	0.918705	hypothetical protein
587	TGME49_268980	54.4732	0.918566	hypothetical protein
588	TGME49_207230	54.2721	0.918427	hypothetical protein
589	TGME49_304930	54.0272	0.918288	hypothetical protein
590	TGME49_207130	53.8092	0.918149	SAG-related sequence SRS49A (SAG2Y)
591	TGME49_234270	53.7222	0.91801	hypothetical protein
592	TGME49_260600	53.6908	0.917871	Pumilio-family RNA binding repeat-containing protein
593	TGME49_289140	53.6368	0.917732	ribosomal protein l22/l43, putative
594	TGME49_286480	53.5656	0.917593	hypothetical protein
595	TGME49_226260	53.5153	0.917454	hypothetical protein
596	TGME49_248810	53.4323	0.917315	nuclear factor NF7
597	TGME49_253950	53.3531	0.917176	protein fam50a, putative
598	TGME49_254470	53.2283	0.917037	hypothetical protein
599	TGME49_269730	53.1907	0.916898	myosin-light-chain kinase
600	TGME49_310030	53.1844	0.916759	cyclase-associated protein, putative
601	TGME49_212840	53.1702	0.91662	HIT zinc finger protein
602	TGME49_249740	53.1486	0.916481	translation machinery associated tma7 protein
603	TGME49_313440	53.0984	0.916342	hypothetical protein
604	TGME49_223110	53.0048	0.916203	glycolipid transfer protein GLTP (GLTP)
605	TGME49_312050	52.8683	0.916064	small GTPase Rab2, putative
606	TGME49_238380	52.859	0.915926	hypothetical protein
607	TGME49_292160	52.8217	0.915787	hypothetical protein
608	TGME49_262710	52.82	0.915648	Ctr copper transporter family protein
609	TGME49_208718	52.7151	0.915509	protein tyrosine phosphatase type IVA A, putative
610	TGME49_316340	52.4858	0.91537	hypothetical protein--IMC22
611	TGME49_262640	52.3197	0.915231	Cg8 family protein
612	TGME49_291840	52.2826	0.915092	hypothetical protein
613	TGME49_299670	52.2476	0.914953	hypothetical protein
614	TGME49_309210	52.1501	0.914814	peroxiredoxin 6, putative
615	TGME49_213660	51.9936	0.914675	zinc finger (CCCH type) motif-containing protein
616	TGME49_217540	51.8231	0.914536	RNA recognition motif-containing protein
617	TGME49_264900	51.8067	0.914397	hypothetical protein
618	TGME49_289620	51.73	0.914258	cathepsin CPC1 (CPC1)
619	TGME49_212980	51.6687	0.914119	hypothetical protein
620	TGME49_248700	51.566	0.91398	alveolin domain containing intermediate filament IMC12 (IMC12)
621	TGME49_219320	51.4198	0.913841	acid phosphatase GAP50 (GAP50)
622	TGME49_249240	51.3717	0.913702	calmodulin, putative
623	TGME49_220520	51.2629	0.913563	hypothetical protein
624	TGME49_244190	51.1188	0.913424	hypothetical protein
625	TGME49_225200	51.1144	0.913285	hypothetical protein
626	TGME49_203990	51.0579	0.913146	rhoptry protein ROP12 (ROP12)
627	TGME49_290980	51.032	0.913007	glycine C-acetyltransferase, putative
628	TGME49_315750	51.0141	0.912868	hypothetical protein
629	TGME49_226590	50.9199	0.912729	cytochrome C oxidase subunit IIa, putative
630	TGME49_228780	50.8657	0.91259	Toxoplasma gondii family C protein
631	TGME49_295100	50.8556	0.912451	hypothetical protein
632	TGME49_216000	50.7912	0.912312	alveolin domain containing intermediate filament IMC3 (ALV3)
633	TGME49_293510	50.7528	0.912173	poly(ADP-ribose) polymerase and DNA-Ligase Zn-finger region domain-containing protein
634	TGME49_273310	50.7451	0.912034	hypothetical protein
635	TGME49_205340	50.7096	0.911895	ribosomal protein RPS12 (RPS12)
636	TGME49_229360	50.6512	0.911757	transaldolase
637	TGME49_246220	50.6297	0.911618	hypothetical protein
638	TGME49_304880	50.5979	0.911479	hypothetical protein
639	TGME49_205700	50.5547	0.91134	cyclophilin precursor
640	TGME49_247530	50.5495	0.911201	hypothetical protein
641	TGME49_320140	50.531	0.911062	ubiquinol-cytochrome c reductase hinge protein, putative
642	TGME49_287440	50.5043	0.910923	hypothetical protein
643	TGME49_273860	50.4808	0.910784	hypothetical protein
644	TGME49_232130	50.4681	0.910645	hypothetical protein
645	TGME49_236620	50.4616	0.910506	protein kinase (incomplete catalytic triad)
646	TGME49_237560	50.4532	0.910367	iron-sulfur cluster protein ISCU (ISCU)
647	TGME49_316510	50.323	0.910228	hypothetical protein
648	TGME49_319850	50.3158	0.910089	splicing factor U2AF family SnRNP auxilary factor large subunit, RRM domain-containing protein
649	TGME49_266368	50.3025	0.90995	hypothetical protein
650	TGME49_229920	50.293	0.909811	hypothetical protein
651	TGME49_310885	50.0433	0.909672	hypothetical protein
652	TGME49_262400	49.9537	0.909533	lipase
653	TGME49_290660	49.9499	0.909394	RNA recognition motif-containing protein
654	TGME49_229670	49.881	0.909255	ribosomal protein RPS23 (RPS23)
655	TGME49_245560	49.7637	0.909116	hypothetical protein
656	TGME49_295935	49.7002	0.908977	KRUF family protein
657	TGME49_297900	49.698	0.908838	hypothetical protein
658	TGME49_261750	49.6889	0.908699	rhoptry neck protein RON10 (RON10)
659	TGME49_297960	49.671	0.90856	rhoptry neck protein RON6 (RON6)
660	TGME49_240250	49.6019	0.908421	macro domain-containing protein
661	TGME49_219250	49.5992	0.908282	acetyltransferase, GNAT family protein
662	TGME49_242000	49.4509	0.908143	DUF51 family protein
663	TGME49_300048	49.449	0.908004	hypothetical protein
664	TGME49_265510	49.3538	0.907865	hypothetical protein
665	TGME49_307575	49.3381	0.907727	hypothetical protein
666	TGME49_290030	49.2925	0.907588	hypothetical protein
667	TGME49_279420	49.1406	0.907449	hypothetical protein
668	TGME49_220500	48.9809	0.90731	UBX domain-containing protein
669	TGME49_308810	48.9287	0.907171	rhoptry neck protein RON9 (RON9)
670	TGME49_242730	48.7993	0.907032	guanylate kinase family protein
671	TGME49_263270	48.793	0.906893	glycerophosphodiester phosphodiesterase family protein
672	TGME49_220570	48.7043	0.906754	hypothetical protein
673	TGME49_215280	48.6787	0.906615	succinate dehydrogenase [ubiquinone] iron-sulfur protein
674	TGME49_252220	48.6722	0.906476	tetratricopeptide repeat domain containing protein
675	TGME49_315210	48.4684	0.906337	rhoptry protein, putative
676	TGME49_318360	48.4093	0.906198	hypothetical protein
677	TGME49_223920	48.34	0.906059	rhoptry neck protein RON3 (RON3)
678	TGME49_310180	48.2256	0.90592	hypothetical protein
679	TGME49_305060	48.1872	0.905781	CAP-Gly domain-containing protein
680	TGME49_262630	48.1109	0.905642	hypothetical protein
681	TGME49_223050	48.0832	0.905503	ribosomal protein RPS20 (RPS20)
682	TGME49_200230	48.0109	0.905364	microneme protein MIC17C (MIC17C)
683	TGME49_201180	48.0104	0.905225	hypothetical protein
684	TGME49_252190	47.6925	0.905086	KRUF family protein
685	TGME49_227270	47.6763	0.904947	hypothetical protein
686	TGME49_309560	47.596	0.904808	nmda receptor glutamate-binding chain
687	TGME49_232030	47.5724	0.904669	hypothetical protein
688	TGME49_214390	47.4868	0.90453	hypothetical protein
689	TGME49_271880	47.3618	0.904391	B-box zinc finger domain-containing protein
690	TGME49_295620	47.3174	0.904252	hypothetical protein
691	TGME49_227920	47.3041	0.904113	hypothetical protein
692	TGME49_238010	47.2608	0.903974	ribosomal protein RPL23A (RPL23A)
693	TGME49_216900	47.1242	0.903835	cytokine induced apoptosis inhibitor 1 family protein
694	TGME49_293720	47.0277	0.903696	hypothetical protein
695	TGME49_219820	46.9699	0.903558	polyubiquitin UbC, putative
696	TGME49_227450	46.9522	0.903419	hydrolase, NUDIX family protein
697	TGME49_216180	46.7503	0.90328	hypothetical protein
698	TGME49_315610	46.668	0.903141	hypothetical protein
699	TGME49_206430	46.5994	0.903002	formin FRM1 (FRM1)
700	TGME49_217640	46.5733	0.902863	hypothetical protein
701	TGME49_263300	46.3944	0.902724	eukaryotic porin protein
702	TGME49_305070	46.3443	0.902585	hypothetical protein
703	TGME49_262010	46.3269	0.902446	calmodulin CAM2 (CAM2)
704	TGME49_267600	46.2312	0.902307	FHA domain-containing protein
705	TGME49_267970	46.1587	0.902168	DEAD/DEAH box helicase domain-containing protein
706	TGME49_237150	46.0065	0.902029	minor histocompatibility antigen h13, putative
707	TGME49_219750	45.9946	0.90189	cytochrome c, putative
708	TGME49_219810	45.9501	0.901751	hypothetical protein
709	TGME49_306060	45.9133	0.901612	rhoptry neck protein RON8 (RON8)
710	TGME49_208340	45.9047	0.901473	hypothetical protein
711	TGME49_258480	45.8477	0.901334	hypothetical protein
712	TGME49_247440	45.8385	0.901195	hypothetical protein
713	TGME49_237230	45.749	0.901056	hypothetical protein
714	TGME49_294400	45.7264	0.900917	hypothetical protein
715	TGME49_257760	45.4528	0.900778	hypothetical protein
716	TGME49_310150	45.3143	0.900639	AMP-binding enzyme domain-containing protein
717	TGME49_275480	45.3001	0.9005	Myb family DNA-binding domain-containing protein
718	TGME49_270520	44.9577	0.900361	hypothetical protein
719	TGME49_275320	44.876	0.900222	penicillin amidase
720	TGME49_230980	44.8751	0.900083	myosin I
721	TGME49_296121	44.6625	0.899944	hypothetical protein
722	TGME49_249410	44.6552	0.899805	hypothetical protein
723	TGME49_267500	44.5382	0.899666	hypothetical protein
724	TGME49_241840	44.5205	0.899528	hypothetical protein
725	TGME49_231850	44.4956	0.899389	serine-threonine phosophatase 2C (PP2C)
726	TGME49_306190	44.4706	0.89925	hypothetical protein
727	TGME49_232660	44.367	0.899111	Hsp70 interacting protein HIP (HIP)
728	TGME49_222220	44.3627	0.898972	alveolin domain containing intermediate filament IMC7 (IMC7)
729	TGME49_301440	44.3118	0.898833	calcium-dependent protein kinase CDPK1 (CDPK1)
730	TGME49_247360	44.0752	0.898694	PAP2 superfamily protein
731	TGME49_318390	44.0499	0.898555	hypothetical protein
732	TGME49_293820	44.048	0.898416	calpain family cysteine protease domain-containing protein
733	TGME49_313890	43.9352	0.898277	hypothetical protein
734	TGME49_236970	43.9185	0.898138	SWI2/SNF2-containing PHD finger protein
735	TGME49_244470	43.8971	0.897999	hypothetical protein
736	TGME49_200290	43.8094	0.89786	rhomboid protease ROM1 (ROM1)
737	TGME49_221590	43.7983	0.897721	dual specificity phosphatase, catalytic domain-containing protein
738	TGME49_318525	43.7766	0.897582	hypothetical protein
739	TGME49_236210	43.7339	0.897443	peptidase M16 family potein, putative
740	TGME49_253690	43.731	0.897304	hypothetical protein
741	TGME49_258820	43.7193	0.897165	hypothetical protein
742	TGME49_247770	43.7172	0.897026	hypothetical protein
743	TGME49_316710	43.633	0.896887	hypothetical protein
744	TGME49_249390	43.6181	0.896748	glutamate/leucine/phenylalanine/valine dehydrogenase family protein
745	TGME49_305250	43.6139	0.896609	hypothetical protein
746	TGME49_217530	43.5299	0.89647	hypothetical protein
747	TGME49_226720	43.4794	0.896331	translin family protein
748	TGME49_225790	43.3906	0.896192	PDI family protein
749	TGME49_254660	43.3808	0.896053	ankyrin repeat-containing protein
750	TGME49_310170	43.355	0.895914	hypothetical protein
751	TGME49_215430	43.325	0.895775	hypothetical protein
752	TGME49_232160	43.2508	0.895636	zinc finger, C3HC4 type (RING finger) domain-containing protein
753	TGME49_255190	43.1416	0.895497	myosin C
754	TGME49_320220	43.0999	0.895359	ubiquinol cytochrome c oxidoreductase, putative
755	TGME49_220380	43.0565	0.89522	hypothetical protein
756	TGME49_223410	43.0547	0.895081	eukaryotic initiation factor-4E, putative
757	TGME49_313340	43.0285	0.894942	hypothetical protein
758	TGME49_269970	43.0157	0.894803	hypothetical protein
759	TGME49_278510	43.0105	0.894664	protein phosphatase 2C domain-containing protein
760	TGME49_247550	42.7865	0.894525	heat shock protein HSP60 (HSP60)
761	TGME49_227840	42.7225	0.894386	Memo family protein
762	TGME49_253750	42.693	0.894247	PLU-1 family protein
763	TGME49_268760	42.6929	0.894108	hypothetical protein
764	TGME49_216670	42.6688	0.893969	FUSE-binding protein 2 / KH-type splicing regulatory protein (FUBP2)
765	TGME49_300200	42.6389	0.89383	histone H2AZ
766	TGME49_213280	42.5808	0.893691	SAG-related sequence SRS25 (SRS25)
767	TGME49_270300	42.495	0.893552	hypothetical protein
768	TGME49_202380	42.4692	0.893413	rab GDI alpha, putative
769	TGME49_204340	42.3849	0.893274	hypothetical protein
770	TGME49_267080	42.3332	0.893135	26S protease regulatory subunit 4, putative
771	TGME49_214250	42.2716	0.892996	hypothetical protein
772	TGME49_316570	42.056	0.892857	hypothetical protein
773	TGME49_244110	42.0351	0.892718	nucleosome assembly protein (nap) protein
774	TGME49_266070	42.0138	0.892579	ribosomal protein RPL31 (RPL31)
775	TGME49_226960	41.9809	0.89244	phosphofructokinase PFKII (PFKII)
776	TGME49_267350	41.9621	0.892301	LSM domain-containing protein
777	TGME49_208570	41.9337	0.892162	ubiquitin conjugating enzyme E2, putative
778	TGME49_220890	41.9198	0.892023	hypothetical protein
779	TGME49_231950	41.8821	0.891884	hypothetical protein
780	TGME49_234510	41.855	0.891745	ankyrin repeat-containing protein
781	TGME49_280580	41.8341	0.891606	SAG-related sequence SRS35B (SRS35B)
782	TGME49_263850	41.7824	0.891467	hypothetical protein
783	TGME49_207930	41.7668	0.891329	phosphatidylethanolamine-binding protein
784	TGME49_261710	41.7584	0.89119	ankyrin repeat-containing protein
785	TGME49_313400	41.75	0.891051	DnaJ domain-containing protein
786	TGME49_218730	41.7131	0.890912	hypothetical protein
787	TGME49_245432	41.6912	0.890773	hypothetical protein
788	TGME49_321450	41.5928	0.890634	Myb family DNA-binding domain-containing protein
789	TGME49_211030	41.5178	0.890495	hypothetical protein
790	TGME49_319350	41.5093	0.890356	SAG-related sequence SRS17B (SRS17B)
791	TGME49_230380	41.4798	0.890217	protein translocation complex, SEC61 gamma subunit
792	TGME49_225930	41.3838	0.890078	triose-phosphate isomerase TPI-I (TPI-I)
793	TGME49_206640	41.3015	0.889939	hypothetical protein
794	TGME49_261300	41.2612	0.8898	hypothetical protein
795	TGME49_220470	41.2126	0.889661	hypothetical protein
796	TGME49_272695	41.0083	0.889522	hypothetical protein
797	TGME49_255650	40.9184	0.889383	DHHC zinc finger domain-containing protein
798	TGME49_250800	40.8824	0.889244	AP2 domain transcription factor AP2XII-8 (AP2XII8)
799	TGME49_273660	40.8114	0.889105	AP2 domain transcription factor AP2VIII-3 (AP2VIII3)
800	TGME49_297470	40.7825	0.888966	myosin light chain 2, putative
801	TGME49_215610	40.7477	0.888827	hypothetical protein
802	TGME49_233190	40.6988	0.888688	SKIP/SNW domain-containing protein
803	TGME49_269920	40.5585	0.888549	phosphatidylserine decarboxylase
804	TGME49_308950	40.5577	0.88841	histidine acid phosphatase superfamily protein
805	TGME49_289970	40.5415	0.888271	hypothetical protein
806	TGME49_232150	40.5105	0.888132	hypothetical protein
807	TGME49_233030	40.4383	0.887993	gliding-associated protein GAP70 (GAP70)
808	TGME49_294840	40.4209	0.887854	zinc finger (CCCH type) motif-containing protein
809	TGME49_288750	40.2981	0.887715	ubiquinol-cytochrome c reductase
810	TGME49_276140	40.2507	0.887576	ADP ribosylation factor ARF1 (ARF1)
811	TGME49_201790	40.2411	0.887437	FHA domain-containing protein
812	TGME49_206480	40.2157	0.887298	hypothetical protein
813	TGME49_214340	40.2126	0.88716	hypothetical protein
814	TGME49_271990	40.1608	0.887021	hypothetical protein
815	TGME49_215460	40.1278	0.886882	ribosomal protein RPS24 (RPS24)
816	TGME49_222952	40.1245	0.886743	phosphohistidine phosphatase
817	TGME49_247780	40.0832	0.886604	hypothetical protein
818	TGME49_208310	40.0002	0.886465	hypothetical protein
819	TGME49_213350	39.9875	0.886326	ribosomal protein RPS15 (RPS15)
820	TGME49_263070	39.9621	0.886187	CMGC kinase, CK2 family
821	TGME49_241820	39.9349	0.886048	membrane protein, putative
822	TGME49_220900	39.8943	0.885909	hypothetical protein
823	TGME49_264740	39.8875	0.88577	hypothetical protein
824	TGME49_206590	39.879	0.885631	calcium-dependent protein kinase CDPK2A (CDPK2A)
825	TGME49_272380	39.8539	0.885492	hypothetical protein
826	TGME49_268880	39.8509	0.885353	hypothetical protein
827	TGME49_269340	39.8508	0.885214	hypothetical protein
828	TGME49_255220	39.7774	0.885075	AP2 domain transcription factor AP2VIIb-3 (AP2VIIB3)
829	TGME49_227910	39.7037	0.884936	hypothetical protein
830	TGME49_243600	39.6842	0.884797	acetyltransferase, GNAT family protein
831	TGME49_315220	39.678	0.884658	rhoptry protein ROP14 (ROP14)
832	TGME49_310470	39.6579	0.884519	cytochrome C oxidase subunit IIb, putative
833	TGME49_271935	39.6496	0.88438	hypothetical protein
834	TGME49_236950	39.5844	0.884241	hypothetical protein
835	TGME49_304490	39.4911	0.884102	hypothetical protein
836	TGME49_294710	39.49	0.883963	RNA recognition motif-containing protein
837	TGME49_214790	39.4802	0.883824	glycoprotein
838	TGME49_212860	39.4575	0.883685	hypothetical protein
839	TGME49_216650	39.4315	0.883546	S15 sporozoite-expressed protein
840	TGME49_270260	39.43	0.883407	hypothetical protein
841	TGME49_258240	39.4128	0.883268	chromodomain helicase DNA binding protein CHD1/SWI2/SNF2
842	TGME49_306000	39.3026	0.88313	AP2 domain transcription factor AP2IX-8 (AP2IX8)
843	TGME49_222130	39.2132	0.882991	hypothetical protein
844	TGME49_202500	39.1155	0.882852	GAPM1a
845	TGME49_320450	39.1049	0.882713	ribosome biogenesis regulatory protein (rrs1) protein
846	TGME49_307810	39.0998	0.882574	hypothetical protein
847	TGME49_262920	39.0742	0.882435	trypsin domain-containing protein
848	TGME49_313230	38.9861	0.882296	eukaryotic initiation factor-2, alpha subunit
849	TGME49_255160	38.9573	0.882157	hypothetical protein
850	TGME49_312420	38.8864	0.882018	hypothetical protein
851	TGME49_219270	38.8446	0.881879	multi-pass transmembrane protein
852	TGME49_215490	38.8416	0.88174	transporter, major facilitator family protein
853	TGME49_225730	38.8359	0.881601	membrane protein, putative
854	TGME49_230210	38.8199	0.881462	alveolin domain containing intermediate filament IMC10 (ALV12)
855	TGME49_313290	38.8169	0.881323	MORN repeat-containing protein
856	TGME49_321440	38.7473	0.881184	SWI2/SNF2 ISWI-like SANT (SANT)
857	TGME49_289130	38.6233	0.881045	hypothetical protein
858	TGME49_220530	38.5838	0.880906	AP2 domain transcription factor AP2V-1 (AP2V1)
859	TGME49_286920	38.538	0.880767	SWIRM domain-containing protein
860	TGME49_236920	38.5279	0.880628	hypothetical protein
861	TGME49_280522	38.5256	0.880489	hypothetical protein
862	TGME49_244370	38.4806	0.88035	TDC1, putative
863	TGME49_247700	38.4532	0.880211	AP2 domain transcription factor AP2XII-4 (AP2XII4)
864	TGME49_255890	38.427	0.880072	pyridine nucleotide-disulfide oxidoreductase domain-containing protein
865	TGME49_289650	38.351	0.879933	PEP-carboxykinase I
866	TGME49_291140	38.3502	0.879794	CCR4-Not complex component, Not1 protein
867	TGME49_267720	38.3236	0.879655	transporter, cation channel family protein
868	TGME49_212850	38.3204	0.879516	hypothetical protein
869	TGME49_321620	38.2584	0.879377	dynamin-related protein DRPB (DRPB)
870	TGME49_221470	38.1908	0.879238	hypothetical protein
871	TGME49_224950	38.1727	0.879099	calcium-dependent protein kinase CDPK5 (CDPK5)
872	TGME49_224990	38.1523	0.878961	hypothetical protein
873	TGME49_232180	38.0876	0.878822	UBA/TS-N domain-containing protein
874	TGME49_231100	38.0288	0.878683	hypothetical protein
875	TGME49_222948	37.9313	0.878544	hypothetical protein
876	TGME49_315270	37.9149	0.878405	hypothetical protein
877	TGME49_207460	37.8612	0.878266	Rab5B protein
878	TGME49_225560	37.844	0.878127	hypothetical protein
879	TGME49_256000	37.8387	0.877988	endoplasmic reticulum retention receptor
880	TGME49_203688	37.8153	0.877849	hypothetical protein
881	TGME49_223750	37.8128	0.87771	hypothetical protein
882	TGME49_313010	37.7704	0.877571	DEAD (Asp-Glu-Ala-Asp) box polypeptide DDX6 (DDX6)
883	TGME49_237240	37.6713	0.877432	hypothetical protein
884	TGME49_251690	37.596	0.877293	seryl-tRNA synthetase, cytoplasmic, putative
885	TGME49_254600	37.5628	0.877154	ubiquitin family protein
886	TGME49_233530	37.544	0.877015	hypothetical protein
887	TGME49_255930	37.5138	0.876876	hypothetical protein
888	TGME49_261440	37.5033	0.876737	ARM repeats containing protein
889	TGME49_311010	37.4801	0.876598	hypothetical protein
890	TGME49_218300	37.4644	0.876459	zinc finger (CCCH type) motif-containing protein
891	TGME49_275390	37.4559	0.87632	hypothetical protein
892	TGME49_300140	37.4183	0.876181	elongation factor 1-gamma, putative
893	TGME49_215150	37.3284	0.876042	AP2 domain transcription factor AP2X-9 (AP2X9)
894	TGME49_305140	37.2777	0.875903	phospholipase, patatin family protein
895	TGME49_215450	37.2422	0.875764	aquaporin 1
896	TGME49_224460	37.239	0.875625	aminopeptidase n, putative
897	TGME49_294830	37.2244	0.875486	methyltransferase domain-containing protein
898	TGME49_241170	37.2219	0.875347	hypothetical protein
899	TGME49_230160	37.2002	0.875208	hypothetical protein
900	TGME49_208420	37.1217	0.875069	Sodium:neurotransmitter symporter family protein
901	TGME49_265520	37.0707	0.874931	hypothetical protein
902	TGME49_300250	37.0615	0.874792	MtN3/saliva family protein
903	TGME49_209420	37.0227	0.874653	hypothetical protein
904	TGME49_221200	36.9029	0.874514	CW-type Zinc Finger protein
905	TGME49_205250	36.8813	0.874375	rhoptry protein ROP18 (ROP18)
906	TGME49_277920	36.8004	0.874236	hypothetical protein
907	TGME49_310820	36.7537	0.874097	SLU7 splicing factor, putative
908	TGME49_306660	36.7336	0.873958	RNA pseudouridine synthase superfamily protein
909	TGME49_203060	36.7213	0.873819	hypothetical protein
910	TGME49_249270	36.7103	0.87368	protein disulfide isomerase-related protein (provisional), putative
911	TGME49_235440	36.7091	0.873541	hypothetical protein
912	TGME49_266690	36.6454	0.873402	hypothetical protein
913	TGME49_306670	36.4578	0.873263	hypothetical protein
914	TGME49_308860	36.4473	0.873124	hypothetical protein
915	TGME49_220630	36.4207	0.872985	hypothetical protein
916	TGME49_319530	36.4138	0.872846	splicing factor SF2 (SF2)
917	TGME49_231440	36.3949	0.872707	LsmAD domain-containing protein
918	TGME49_254620	36.3657	0.872568	ribosomal protein RPL39 (RPL39)
919	TGME49_265330	36.3654	0.872429	cell-cycle-associated protein kinase GSK, putative
920	TGME49_246340	36.3302	0.87229	DnaJ domain-containing protein
921	TGME49_213067	36.3126	0.872151	hypothetical protein
922	TGME49_300120	36.306	0.872012	aminotransferase, class V superfamily protein
923	TGME49_257360	36.2488	0.871873	hypothetical protein
924	TGME49_321360	36.2361	0.871734	clustered-asparagine-rich protein
925	TGME49_246160	36.1146	0.871595	hypothetical protein
926	TGME49_232350	36.0994	0.871456	lactate dehydrogenase LDH1 (LDH1)
927	TGME49_240630	36.0986	0.871317	ULK kinase
928	TGME49_259090	36.0976	0.871178	ubiquitin-conjugating enzyme subfamily protein
929	TGME49_227330	36.088	0.871039	hypothetical protein
930	TGME49_220510	36.0825	0.870901	hypothetical protein
931	TGME49_272710	36.0741	0.870762	AP2 domain transcription factor AP2VIII-4 (AP2VIII4)
932	TGME49_212220	36.0722	0.870623	hypothetical protein
933	TGME49_270510	36.0628	0.870484	asparaginyl-tRNA synthetase (NOB+tRNA synthase)
934	TGME49_209720	36.0624	0.870345	hypothetical protein
935	TGME49_233100	35.9791	0.870206	SPFH domain / Band 7 family protein
936	TGME49_257300	35.9518	0.870067	hypothetical protein
937	TGME49_307060	35.9512	0.869928	hypothetical protein
938	TGME49_214590	35.9368	0.869789	micro-fibrillar-associated protein 1
939	TGME49_263595	35.9124	0.86965	RNA-binding protein
940	TGME49_301390	35.8944	0.869511	ribosome biogenesis protein BOP1, putative
941	TGME49_217555	35.8817	0.869372	hypothetical protein
942	TGME49_219280	35.8659	0.869233	actin like protein ALP1 (ALP1)
943	TGME49_223420	35.8538	0.869094	DnaJ domain-containing protein
944	TGME49_245550	35.7729	0.868955	hypothetical protein
945	TGME49_261650	35.7563	0.868816	hypothetical protein
946	TGME49_286440	35.746	0.868677	malic enzyme
947	TGME49_251840	35.7215	0.868538	hypothetical protein
948	TGME49_200280	35.7127	0.868399	WD domain, G-beta repeat-containing protein
949	TGME49_278540	35.678	0.86826	hypothetical protein
950	TGME49_269660	35.6769	0.868121	TFIIH basal transcription factor complex helicase XPB subunit
951	TGME49_209950	35.5888	0.867982	thioredoxin, putative
952	TGME49_240810	35.5881	0.867843	hypothetical protein
953	TGME49_313680	35.5231	0.867704	hypothetical protein
954	TGME49_321540	35.4924	0.867565	hypothetical protein
955	TGME49_313900	35.4881	0.867426	non-specific serine/threonine protein kinase
956	TGME49_203460	35.4699	0.867287	hypothetical protein
957	TGME49_252880	35.4463	0.867148	hypothetical protein
958	TGME49_248340	35.377	0.867009	GTP-binding nuclear protein ran/tc4
959	TGME49_252290	35.2749	0.86687	importin alpha, putative
960	TGME49_207440	35.2638	0.866732	ribosomal protein RPS4 (RPS4)
961	TGME49_292920	35.2311	0.866593	heat shock protein 75, putative
962	TGME49_316310	35.2189	0.866454	superoxide dismutase (SOD)
963	TGME49_257380	35.1823	0.866315	hypothetical protein
964	TGME49_294340	35.0716	0.866176	hypothetical protein
965	TGME49_304955	35.0627	0.866037	serine/threonine specific protein phosphatase
966	TGME49_221390	34.986	0.865898	hypothetical protein
967	TGME49_311430	34.9081	0.865759	fibrillarin
968	TGME49_316255	34.8983	0.86562	hypothetical protein
969	TGME49_225220	34.8913	0.865481	SCP family extracellular subfamily protein
970	TGME49_202780	34.8426	0.865342	rhoptry kinase family protein ROP25 (ROP25)
971	TGME49_218358	34.8005	0.865203	zinc knuckle domain-containing protein
972	TGME49_258170	34.7978	0.865064	hypothetical protein
973	TGME49_301480	34.7801	0.864925	hypothetical protein
974	TGME49_246080	34.7311	0.864786	NAD dependent epimerase/dehydratase family protein
975	TGME49_304970	34.7018	0.864647	cell-cycle-associated protein kinase CDK, putative
976	TGME49_263570	34.687	0.864508	hypothetical protein
977	TGME49_238150	34.6578	0.864369	hypothetical protein
978	TGME49_304870	34.6271	0.86423	hypothetical protein
979	TGME49_209600	34.5815	0.864091	hypothetical protein
980	TGME49_315440	34.5807	0.863952	hypothetical protein
981	TGME49_224260	34.5472	0.863813	PHD-finger domain-containing protein
982	TGME49_210682	34.5008	0.863674	hypothetical protein
983	TGME49_211040	34.4962	0.863535	Sec61beta family protein
984	TGME49_216910	34.4844	0.863396	hypothetical protein
985	TGME49_262070	34.4638	0.863257	ribosomal rna assembly protein mis3, putative
986	TGME49_237500	34.4605	0.863118	protein phosphatase 2C domain-containing protein
987	TGME49_205490	34.4483	0.862979	integral membrane protein, putative
988	TGME49_232690	34.4432	0.86284	DP-fucose transporter, putative
989	TGME49_233020	34.4235	0.862702	Not1 N-terminal domain, CCR4-Not complex component protein
990	TGME49_263260	34.4047	0.862563	transporter, major facilitator family protein
991	TGME49_289360	34.3262	0.862424	hypothetical protein
992	TGME49_208722	34.2927	0.862285	hypothetical protein
993	TGME49_273790	34.2887	0.862146	hypothetical protein
994	TGME49_286010	34.1758	0.862007	hypothetical protein
995	TGME49_227290	34.1741	0.861868	histone deacetylase HDAC3 (HDAC3)
996	TGME49_288870	34.0731	0.861729	hypothetical protein
997	TGME49_270360	34.0431	0.86159	hypothetical protein
998	TGME49_203910	34.0256	0.861451	TBC domain-containing protein
999	TGME49_205170	34.0079	0.861312	hypothetical protein
1000	TGME49_246730	34.0074	0.861173	hypothetical protein
1001	TGME49_314820	33.9444	0.861034	atp synthase F1, epsilon subunit, putative
1002	TGME49_254650	33.8623	0.860895	zinc finger protein
1003	TGME49_227948	33.8567	0.860756	peptidase M16 inactive domain-containing protein
1004	TGME49_312640	33.8513	0.860617	hypothetical protein
1005	TGME49_205210	33.8162	0.860478	hypothetical protein
1006	TGME49_243240	33.8028	0.860339	WD domain, G-beta repeat-containing protein
1007	TGME49_315510	33.7375	0.8602	hypothetical protein
1008	TGME49_229730	33.693	0.860061	hypothetical protein
1009	TGME49_224970	33.6731	0.859922	nucleolar protein,nop52 protein
1010	TGME49_288440	33.654	0.859783	NEK kinase
1011	TGME49_304760	33.6346	0.859644	RNA recognition motif-containing protein
1012	TGME49_204060	33.4732	0.859505	SNARE domain-containing protein
1013	TGME49_269670	33.3789	0.859366	hypothetical protein
1014	TGME49_289750	33.3362	0.859227	ribosomal-ubiquitin protein RPL40 (RPL40)
1015	TGME49_271320	33.3267	0.859088	hypothetical protein
1016	TGME49_285140	33.27	0.858949	hypothetical protein
1017	TGME49_269425	33.2338	0.85881	hypothetical protein
1018	TGME49_288820	33.1709	0.858671	hypothetical protein
1019	TGME49_229640	33.1506	0.858533	hypothetical protein
1020	TGME49_210220	33.1157	0.858394	hypothetical protein
1021	TGME49_237570	33.0489	0.858255	leucine carboxyl methyltransferase
1022	TGME49_315320	33.0344	0.858116	SAG-related sequence SRS52A (SRS52A)
1023	TGME49_262480	33.0156	0.857977	dynein light chain roadblock-type 2, putative
1024	TGME49_240600	32.9905	0.857838	chaperonin cpn60, putative
1025	TGME49_203050	32.9556	0.857699	AP2 domain transcription factor AP2VIIa-6 (AP2VIIA6)
1026	TGME49_225300	32.9119	0.85756	hypothetical protein
1027	TGME49_219742	32.905	0.857421	hypothetical protein
1028	TGME49_237180	32.8869	0.857282	hypothetical protein
1029	TGME49_275450	32.8529	0.857143	hypothetical protein
1030	TGME49_265270	32.8325	0.857004	hypothetical protein
1031	TGME49_308096	32.8066	0.856865	rhoptry kinase family protein (incomplete catalytic triad)
1032	TGME49_232560	32.7842	0.856726	hypothetical protein
1033	TGME49_273030	32.7729	0.856587	phosphoglycerate mutase family protein
1034	TGME49_234460	32.7669	0.856448	hypothetical protein
1035	TGME49_318380	32.7535	0.856309	hypothetical protein
1036	TGME49_209180	32.6003	0.85617	PAN domain-containing protein
1037	TGME49_257080	32.5664	0.856031	3'5'-cyclic nucleotide phosphodiesterase domain-containing protein
1038	TGME49_246990	32.5541	0.855892	hypothetical protein
1039	TGME49_240960	32.51	0.855753	AIG2 family protein
1040	TGME49_258580	32.5053	0.855614	rhoptry protein ROP17 (ROP17)
1041	TGME49_213030	32.4434	0.855475	hypothetical protein
1042	TGME49_277840	32.4149	0.855336	Ras family protein
1043	TGME49_261980	32.413	0.855197	gorasp2-prov protein
1044	TGME49_217460	32.4074	0.855058	glutaminyl-tRNA synthetase (GlnRS)
1045	TGME49_224900	32.3558	0.854919	adenylate kinase, putative
1046	TGME49_203682	32.343	0.85478	hypothetical protein
1047	TGME49_278030	32.3335	0.854641	hypothetical protein
1048	TGME49_271600	32.3171	0.854503	hypothetical protein
1049	TGME49_294690	32.2253	0.854364	rhomboid protease ROM5 (ROM5)
1050	TGME49_320430	32.2114	0.854225	cell-cycle-control protein (translation regulation), putative
1051	TGME49_254080	32.2102	0.854086	metal cation transporter, ZIP family protein
1052	TGME49_308093	32.1787	0.853947	rhoptry kinase family protein (incomplete catalytic triad)
1053	TGME49_218220	32.1422	0.853808	cell-cycle-associated protein kinase CDK, putative
1054	TGME49_242840	32.135	0.853669	membrane protein
1055	TGME49_216370	32.1094	0.85353	hypothetical protein
1056	TGME49_265250	32.077	0.853391	RNA recognition motif-containing protein
1057	TGME49_289380	32.0547	0.853252	hypothetical protein
1058	TGME49_266410	32.0275	0.853113	hypothetical protein
1059	TGME49_216200	32.0144	0.852974	hypothetical protein
1060	TGME49_297720	31.9836	0.852835	trehalose-phosphatase
1061	TGME49_261400	31.9814	0.852696	hypothetical protein
1062	TGME49_265010	31.94	0.852557	glutamate 5-kinase domain-containing protein
1063	TGME49_297070	31.9248	0.852418	hypothetical protein
1064	TGME49_259970	31.8802	0.852279	hypothetical protein
1065	TGME49_236070	31.8762	0.85214	pyrroline-5-carboxylate reductase
1066	TGME49_270800	31.8302	0.852001	GAF domain-containing protein
1067	TGME49_235450	31.7825	0.851862	ubiquitin-conjugating enzyme subfamily protein
1068	TGME49_315570	31.7773	0.851723	hypothetical protein
1069	TGME49_252630	31.7448	0.851584	hypothetical protein
1070	TGME49_253035	31.7002	0.851445	hypothetical protein
1071	TGME49_265450	31.6895	0.851306	hexokinase
1072	TGME49_209120	31.6893	0.851167	hypothetical protein
1073	TGME49_211340	31.6828	0.851028	hypothetical protein
1074	TGME49_282210	31.6561	0.850889	AP2 domain transcription factor AP2VIIa-8 (AP2VIIA8)
1075	TGME49_301340	31.644	0.85075	DnaJ domain-containing protein
1076	TGME49_213590	31.6409	0.850611	hypothetical protein
1077	TGME49_306930	31.6283	0.850472	proteasome subunit beta type 7 precursor, putative
1078	TGME49_292610	31.6278	0.850334	Toxoplasma gondii family C protein
1079	TGME49_287220	31.6118	0.850195	hypothetical protein
1080	TGME49_213570	31.5805	0.850056	hypothetical protein
1081	TGME49_231970	31.5335	0.849917	pre-mRNA processing splicing factor PRP8 (PRP8)
1082	TGME49_274060	31.4954	0.849778	2-oxoglutarate/malate translocase OMT (OMT)
1083	TGME49_309220	31.4881	0.849639	GTPase activating protein for Arf protein
1084	TGME49_225900	31.4489	0.8495	hypothetical protein
1085	TGME49_291880	31.4138	0.849361	hypothetical protein
1086	TGME49_225870	31.365	0.849222	hypothetical protein
1087	TGME49_203540	31.3486	0.849083	RNA binding protein, putative
1088	TGME49_243730	31.3391	0.848944	rhoptry protein ROP9 (ROP9)
1089	TGME49_310960	31.3241	0.848805	vacuolar atp synthase subunit f, putative
1090	TGME49_273070	31.318	0.848666	GTPase activating protein for adp ribosylation factor, putative
1091	TGME49_230350	31.2965	0.848527	hypothetical protein
1092	TGME49_270740	31.2599	0.848388	Cwf15/Cwc15 cell cycle control protein
1093	TGME49_255940	31.2097	0.848249	hypothetical protein
1094	TGME49_311890	31.2026	0.84811	hypothetical protein
1095	TGME49_251760	31.168	0.847971	subunit of proteaseome activator complex, putative
1096	TGME49_249720	31.1647	0.847832	ATP synthase F0 subunit 9, putative
1097	TGME49_288680	31.1191	0.847693	endonuclease IV APN
1098	TGME49_310050	31.1003	0.847554	RNA recognition motif-containing protein
1099	TGME49_207370	31.0968	0.847415	hypothetical protein
1100	TGME49_243690	31.0926	0.847276	hypothetical protein
1101	TGME49_226072	31.0827	0.847137	Ser/Thr phosphatase family protein
1102	TGME49_291980	31.0794	0.846998	HECT-domain (ubiquitin-transferase) domain-containing protein
1103	TGME49_314220	30.9889	0.846859	hypothetical protein
1104	TGME49_200320	30.9515	0.84672	hypoxanthine-xanthine-guanine phosphoribosyl transferase HXGPRT (HXGPRT)
1105	TGME49_221360	30.9114	0.846581	hypothetical protein
1106	TGME49_246570	30.8764	0.846442	hypothetical protein
1107	TGME49_261720	30.8689	0.846304	metal cation transporter, ZIP family protein
1108	TGME49_294060	30.8659	0.846165	hypothetical protein
1109	TGME49_214180	30.849	0.846026	ENTH domain-containing protein
1110	TGME49_244650	30.7996	0.845887	eukaryotic initiation factor-5, putative
1111	TGME49_203390	30.7863	0.845748	CRAL/TRIO domain-containing protein
1112	TGME49_248110	30.77	0.845609	hypothetical protein
1113	TGME49_222850	30.7679	0.84547	stress responsive a/b barrel domain-containing protein
1114	TGME49_270750	30.7398	0.845331	hypothetical protein
1115	TGME49_263520	30.7222	0.845192	microtubule associated protein SPM1 (SPM1)
1116	TGME49_310700	30.6943	0.845053	serine/threonine phosophatase PP1
1117	TGME49_224170	30.5841	0.844914	SAG-related sequence SRS60A (SRS60A)
1118	TGME49_214820	30.5678	0.844775	G-patch domain-containing protein
1119	TGME49_236570	30.52	0.844636	lysine decarboxylase family protein
1120	TGME49_201400	30.5084	0.844497	Sin3-associated polypeptide SAP18 (SAP18)
1121	TGME49_262120	30.4962	0.844358	IQ calmodulin-binding motif domain-containing protein
1122	TGME49_315290	30.4874	0.844219	hypothetical protein
1123	TGME49_305850	30.4624	0.84408	RNA recognition motif-containing protein
1124	TGME49_203810	30.4435	0.843941	kelch repeat-containing protein
1125	TGME49_298630	30.4126	0.843802	vacuolar transporter chaperone VTC2
1126	TGME49_271810	30.3704	0.843663	lanp, putative
1127	TGME49_212960	30.3591	0.843524	hypothetical protein
1128	TGME49_310640	30.3315	0.843385	phosphorylase family protein
1129	TGME49_258210	30.3242	0.843246	DNA-directed RNA polymerase II RPB2
1130	TGME49_314570	30.3112	0.843107	hypothetical protein
1131	TGME49_211670	30.2506	0.842968	S1 RNA binding domain-containing protein
1132	TGME49_314080	30.213	0.842829	hypothetical protein
1133	TGME49_286000	30.1922	0.84269	hypothetical protein
1134	TGME49_310440	30.1778	0.842551	membrane occupation and recognition nexus protein MORN1 (MORN1)
1135	TGME49_202520	30.1696	0.842412	hypothetical protein
1136	TGME49_266366	30.1368	0.842273	BT1 family protein
1137	TGME49_293440	30.1308	0.842135	hypothetical protein
1138	TGME49_307860	30.1196	0.841996	hypothetical protein
1139	TGME49_229630	30.1134	0.841857	eIF2 kinase IF2K-A (incomplete catalytic triad)
1140	TGME49_278440	30.0964	0.841718	SWI2/SNF2 Brahma-like putative
1141	TGME49_278882	30.0381	0.841579	GDA1/CD39 (nucleoside phosphatase) family protein
1142	TGME49_213800	30.0176	0.84144	protein phosphatase 2b regulatory subunit, putative
1143	TGME49_216810	29.9977	0.841301	5'-nucleotidase, C-terminal domain-containing protein
1144	TGME49_289745	29.9937	0.841162	hypothetical protein
1145	TGME49_229760	29.9759	0.841023	hypothetical protein
1146	TGME49_244600	29.9734	0.840884	hypothetical protein
1147	TGME49_295910	29.9165	0.840745	ATP-dependent Clp protease adaptor protein ClpS protein
1148	TGME49_237540	29.8837	0.840606	hypothetical protein
1149	TGME49_304890	29.8826	0.840467	hypothetical protein
1150	TGME49_217820	29.88	0.840328	PCI domain-containing protein
1151	TGME49_233160	29.8575	0.840189	hypothetical protein
1152	TGME49_238240	29.8474	0.84005	bystin protein
1153	TGME49_305460	29.8326	0.839911	methionine aminopeptidase 2, putative
1154	TGME49_294670	29.831	0.839772	translation initiation factor 3 subunit
1155	TGME49_313640	29.7948	0.839633	hypothetical protein
1156	TGME49_265530	29.7943	0.839494	RNA recognition motif-containing protein
1157	TGME49_312150	29.7658	0.839355	hypothetical protein
1158	TGME49_242570	29.7645	0.839216	hypothetical protein
1159	TGME49_256770	29.7482	0.839077	eukaryotic translation initiation factor 4A, isoform 3, putative
1160	TGME49_226740	29.6853	0.838938	zinc finger, C3HC4 type (RING finger) domain-containing protein
1161	TGME49_291930	29.6851	0.838799	RNA recognition motif-containing protein
1162	TGME49_230690	29.6359	0.83866	LNS2 (Lipin/Ned1/Smp2) protein
1163	TGME49_205280	29.6337	0.838521	hypothetical protein
1164	TGME49_205670	29.6131	0.838382	SF-assemblin/beta giardin protein
1165	TGME49_268850	29.5981	0.838243	enolase 2
1166	TGME49_245428	29.5965	0.838105	hypothetical protein
1167	TGME49_257990	29.5851	0.837966	heat shock protein 101, putative
1168	TGME49_221905	29.5724	0.837827	hypothetical protein
1169	TGME49_305330	29.5445	0.837688	cyclin, N-terminal domain-containing protein. P2 cyclin
1170	TGME49_254870	29.5144	0.837549	hypothetical protein
1171	TGME49_251680	29.5118	0.83741	histamine-releasing factor, putative
1172	TGME49_309740	29.5034	0.837271	LSM domain-containing protein
1173	TGME49_220880	29.4691	0.837132	hypothetical protein
1174	TGME49_221510	29.4496	0.836993	hypothetical protein
1175	TGME49_225820	29.4338	0.836854	hypothetical protein
1176	TGME49_219120	29.4331	0.836715	zinc finger (CCCH type) motif-containing protein
1177	TGME49_304630	29.3768	0.836576	ATG C terminal domain-containing protein
1178	TGME49_264000	29.373	0.836437	aldehyde dehydrogenase
1179	TGME49_306370	29.3239	0.836298	hypothetical protein
1180	TGME49_249970	29.3163	0.836159	hypothetical protein
1181	TGME49_247470	29.2875	0.83602	nucleolar protein, putative
1182	TGME49_310490	29.2726	0.835881	ribosomal protein RPL27A (RPL27A)
1183	TGME49_219070	29.2148	0.835742	cyclic nucleotide-binding domain-containing protein
1184	TGME49_225290	29.1748	0.835603	GDA1/CD39 (nucleoside phosphatase) family protein
1185	TGME49_221160	29.1462	0.835464	acetyltransferase, GNAT family protein
1186	TGME49_258390	29.1266	0.835325	DnaJ protein, putative
1187	TGME49_236550	29.1209	0.835186	hypothetical protein
1188	TGME49_233810	29.1122	0.835047	Sel1 repeat-containing protein
1189	TGME49_292950	29.1069	0.834908	hypothetical protein
1190	TGME49_230820	29.1064	0.834769	hypothetical protein
1191	TGME49_305940	29.0825	0.83463	peptidyl-prolyl cis-trans isomerase, cyclophilin-type domain-containing protein
1192	TGME49_216230	29.0536	0.834491	hypothetical protein
1193	TGME49_314100	29.0285	0.834352	tetratricopeptide repeat-containing protein
1194	TGME49_230850	29.0085	0.834213	hypothetical protein
1195	TGME49_260470	29.0067	0.834074	heat shock protein DNAJ pfj4, putative
1196	TGME49_213480	28.9793	0.833936	hypothetical protein
1197	TGME49_223840	28.9427	0.833797	ATP-citrate lyase, putative
1198	TGME49_233230	28.926	0.833658	RNA-binding protein 8A family protein
1199	TGME49_206540	28.8749	0.833519	hypothetical protein
1200	TGME49_278750	28.8569	0.83338	AT hook motif domain-containing protein
1201	TGME49_247300	28.8344	0.833241	hypothetical protein
1202	TGME49_290850	28.8153	0.833102	WD-40 repeat protein
1203	TGME49_290600	28.7797	0.832963	succinyl-CoA-synthetase alpha SCSA (SCSA)
1204	TGME49_275750	28.7795	0.832824	small nuclear ribonucleoprotein E, putative
1205	TGME49_215090	28.7768	0.832685	ATP binding protein, putative
1206	TGME49_202900	28.7428	0.832546	zinc finger (CCCH type) motif-containing protein
1207	TGME49_215440	28.6681	0.832407	WWE domain-containing protein
1208	TGME49_239890	28.6605	0.832268	SCP family extracellular subfamily protein
1209	TGME49_209108	28.6311	0.832129	hypothetical protein
1210	TGME49_247510	28.612	0.83199	fructose-bisphospatase II
1211	TGME49_239410	28.5701	0.831851	hypothetical protein
1212	TGME49_268610	28.5345	0.831712	hypothetical protein
1213	TGME49_298610	28.4952	0.831573	GYF domain-containing protein
1214	TGME49_219600	28.4902	0.831434	hypothetical protein
1215	TGME49_263080	28.4119	0.831295	hypothetical protein
1216	TGME49_249440	28.4078	0.831156	hypothetical protein
1217	TGME49_267660	28.4009	0.831017	hypothetical protein
1218	TGME49_220600	28.3607	0.830878	hypothetical protein
1219	TGME49_251500	28.2836	0.830739	eukaryotic initiation factor-3, subunit 3, putative
1220	TGME49_280470	28.2554	0.8306	AP2 domain transcription factor AP2VIIa-1 (AP2VIIA1)
1221	TGME49_269620	28.2492	0.830461	hypothetical protein
1222	TGME49_243210	28.2328	0.830322	DUF862 domain-containing protein
1223	TGME49_265440	28.1809	0.830183	hypothetical protein
1224	TGME49_313560	28.173	0.830044	60S ribosomal protein L7a, putative
1225	TGME49_212310	28.1658	0.829906	vacuolar ATP synthetase
1226	TGME49_249760	28.1587	0.829767	vitamin k epoxide reductase family protein
1227	TGME49_276200	28.1247	0.829628	hypothetical protein
1228	TGME49_204370	28.1093	0.829489	WD-40 repeat protein
1229	TGME49_278450	28.0815	0.82935	hypothetical protein
1230	TGME49_308870	28.0338	0.829211	hypothetical protein
1231	TGME49_321290	28.0279	0.829072	Prp18 domain-containing protein
1232	TGME49_292320	28.0117	0.828933	hypothetical protein
1233	TGME49_310970	27.9673	0.828794	hypothetical protein
1234	TGME49_292220	27.9364	0.828655	PCI domain-containing protein
1235	TGME49_286550	27.9108	0.828516	hypothetical protein
1236	TGME49_315160	27.9059	0.828377	hypothetical protein
1237	TGME49_254690	27.8831	0.828238	phospholipase/carboxylesterase
1238	TGME49_222970	27.8697	0.828099	inositol(myo)-1(or 4)-monophosphatase 2, putative
1239	TGME49_229720	27.8603	0.82796	hypothetical protein
1240	TGME49_288800	27.8387	0.827821	endonuclease/exonuclease/phosphatase family protein
1241	TGME49_271610	27.7978	0.827682	pyrroline-5-carboxylate reductase
1242	TGME49_241610	27.7856	0.827543	hypothetical protein
1243	TGME49_265090	27.7774	0.827404	hypothetical protein
1244	TGME49_241180	27.7476	0.827265	hypothetical protein
1245	TGME49_291620	27.7215	0.827126	hypothetical protein
1246	TGME49_207750	27.697	0.826987	hypothetical protein
1247	TGME49_228390	27.6446	0.826848	hypothetical protein
1248	TGME49_235970	27.6021	0.826709	eukaryotic initiation factor-2 gamma, putative
1249	TGME49_257160	27.5224	0.82657	hypothetical protein
1250	TGME49_306300	27.52	0.826431	hypothetical protein
1251	TGME49_305090	27.5012	0.826292	kinase binding protein cgi-121 protein
1252	TGME49_225260	27.4868	0.826153	DNA-directed RNA polymerase II RPB1 (POLR2A)
1253	TGME49_209250	27.4759	0.826014	hypothetical protein
1254	TGME49_290670	27.4554	0.825875	leucyl aminopeptidase LAP (LAP)
1255	TGME49_268178	27.446	0.825737	hypothetical protein
1256	TGME49_305340	27.4298	0.825598	corepressor complex CRC230 (CRC230)
1257	TGME49_254880	27.4266	0.825459	Alpha-galactosidase
1258	TGME49_295850	27.4242	0.82532	cyclic nucleotide-binding domain-containing protein
1259	TGME49_248710	27.4237	0.825181	hypothetical protein
1260	TGME49_291950	27.3462	0.825042	RNA recognition motif-containing protein
1261	TGME49_203870	27.31	0.824903	RAB43, member RAS oncogene family protein
1262	TGME49_314790	27.2718	0.824764	small nuclear ribonucleoprotein G, putative
1263	TGME49_231410	27.2715	0.824625	hypothetical protein
1264	TGME49_217010	27.2561	0.824486	hypothetical protein
1265	TGME49_310040	27.2298	0.824347	ubiquitin conjugating enzyme E2, putative
1266	TGME49_252320	27.2286	0.824208	Sas10/Utp3/C1D family protein
1267	TGME49_270830	27.193	0.824069	small nuclear ribonucleoprotein
1268	TGME49_207350	27.1829	0.82393	hypothetical protein
1269	TGME49_270120	27.1221	0.823791	thioredoxin-like protein TLP1 (TLP1)
1270	TGME49_226830	27.1125	0.823652	DnaK family protein
1271	TGME49_240890	27.0943	0.823513	6-phosphofructokinase
1272	TGME49_314500	27.0821	0.823374	subtilisin SUB2 (SUB2)
1273	TGME49_215425	27.0705	0.823235	hypothetical protein
1274	TGME49_237520	27.0389	0.823096	hypothetical protein
1275	TGME49_225860	27.0191	0.822957	hypothetical protein
1276	TGME49_233510	27.0149	0.822818	hypothetical protein
1277	TGME49_286740	26.9488	0.822679	microneme-like protein
1278	TGME49_249030	26.9487	0.82254	endonuclease/exonuclease/phosphatase family protein
1279	TGME49_299030	26.9451	0.822401	RNA recognition motif 2 protein
1280	TGME49_273050	26.9365	0.822262	hypothetical protein
1281	TGME49_296340	26.8997	0.822123	hypothetical protein
1282	TGME49_228150	26.8934	0.821984	hypothetical protein
1283	TGME49_203600	26.8578	0.821845	hypothetical protein
1284	TGME49_263180	26.8283	0.821707	myosin D
1285	TGME49_240690	26.8198	0.821568	S-adenosyl methionine synthetase
1286	TGME49_306280	26.8178	0.821429	mediator complex subunit MED7 (MED7)
1287	TGME49_228750	26.7812	0.82129	calcium dependent protein kinase CDPK7 (CDPK7)
1288	TGME49_214260	26.763	0.821151	alpha-glucan water dikinase 1, putative
1289	TGME49_250760	26.7319	0.821012	pentatricopeptide repeat domain-containing protein
1290	TGME49_320080	26.7236	0.820873	hypothetical protein
1291	TGME49_232720	26.6999	0.820734	Lsm12, putative
1292	TGME49_240660	26.6563	0.820595	hypothetical protein
1293	TGME49_223880	26.643	0.820456	zinc finger, C3HC4 type (RING finger) domain-containing protein
1294	TGME49_281920	26.6102	0.820317	V-type ATPase, D subunit protein
1295	TGME49_235700	26.6033	0.820178	sedoheptulose-1,7-bisphosphatase
1296	TGME49_232800	26.5996	0.820039	hypothetical protein
1297	TGME49_201680	26.5816	0.8199	eukaryotic initiation factor-3 subunit 10, putative
1298	TGME49_313270	26.5799	0.819761	hypothetical protein
1299	TGME49_311510	26.5695	0.819622	eIF2 kinase IF2K-B
1300	TGME49_222245	26.5686	0.819483	hypothetical protein
1301	TGME49_300220	26.5669	0.819344	hypothetical protein
1302	TGME49_205710	26.4926	0.819205	lysine-tRNA ligase
1303	TGME49_258090	26.485	0.819066	hypothetical protein
1304	TGME49_313080	26.4806	0.818927	hypothetical protein
1305	TGME49_236580	26.4766	0.818788	Prp31-15.5k-U4 Snrna Complex family protein
1306	TGME49_254420	26.4752	0.818649	phospholipase, patatin family protein
1307	TGME49_305130	26.44	0.81851	hypothetical protein
1308	TGME49_306220	26.4173	0.818371	hypothetical protein
1309	TGME49_253370	26.3817	0.818232	hypothetical protein
1310	TGME49_225940	26.3568	0.818093	hypothetical protein
1311	TGME49_250850	26.3048	0.817954	CMGC kinase, putative
1312	TGME49_278940	26.291	0.817815	HECT-domain (ubiquitin-transferase) domain-containing protein
1313	TGME49_221670	26.2749	0.817676	transcriptional elongation factor FACT140 (FACT140)
1314	TGME49_258920	26.2741	0.817538	hypothetical protein
1315	TGME49_288000	26.2656	0.817399	hypothetical protein
1316	TGME49_271037	26.2324	0.81726	hypothetical protein
1317	TGME49_264990	26.2297	0.817121	hypothetical protein
1318	TGME49_215950	26.2261	0.816982	hypothetical protein
1319	TGME49_245660	26.2206	0.816843	hypothetical protein
1320	TGME49_292080	26.212	0.816704	leucyl-tRNA synthetase
1321	TGME49_264468	26.203	0.816565	hypothetical protein
1322	TGME49_282055	26.1711	0.816426	protein phosphatase PP2C-hn (PP2CHN)
1323	TGME49_236910	26.1699	0.816287	U2 snRNP auxiliary factor, putative
1324	TGME49_288630	26.1664	0.816148	nucleosome assembly protein (NAP), putative
1325	TGME49_317720	26.1067	0.816009	eukaryotic translation initiation factor 3 subunit 7, putative
1326	TGME49_295450	26.1053	0.81587	sjoegren syndrome nuclear autoantigen 1 family protein
1327	TGME49_283850	26.0788	0.815731	peptidyl-prolyl cis-trans isomerase
1328	TGME49_259580	26.0776	0.815592	hypothetical protein
1329	TGME49_210760	26.0755	0.815453	glutamine amidotransferase-related, putative
1330	TGME49_309190	26.0672	0.815314	hypothetical protein
1331	TGME49_207710	26.0288	0.815175	phosphatidylinositol synthase, putative
1332	TGME49_221270	25.9835	0.815036	oxidoreductase, 2OG-Fe(II) oxygenase family protein
1333	TGME49_270350	25.9656	0.814897	hypothetical protein
1334	TGME49_264690	25.965	0.814758	cyclin 4, putative
1335	TGME49_262860	25.9641	0.814619	ADP-ribosylation factor family protein 1, putative
1336	TGME49_243950	25.906	0.81448	prohibitin, putative
1337	TGME49_311880	25.9054	0.814341	hypothetical protein
1338	TGME49_239790	25.8964	0.814202	BRCA1 C Terminus (BRCT) domain-containing protein
1339	TGME49_265310	25.8817	0.814063	heat shock protein 40, putative
1340	TGME49_221950	25.8613	0.813924	splicesome-associated protein, putative
1341	TGME49_310950	25.7938	0.813785	AP2 domain transcription factor AP2XI-3 (AP2XI3)
1342	TGME49_270865	25.7937	0.813646	adenylate cyclase, putative
1343	TGME49_225150	25.7893	0.813508	hypothetical protein
1344	TGME49_226060	25.7708	0.813369	transmembrane amino acid transporter protein
1345	TGME49_319695	25.7671	0.81323	hypothetical protein
1346	TGME49_264650	25.7412	0.813091	phosphoacetylglucosamine mutase
1347	TGME49_202610	25.7409	0.812952	protein phosphatase 2C domain-containing protein
1348	TGME49_236060	25.7338	0.812813	hypothetical protein
1349	TGME49_320300	25.7103	0.812674	SWI2/SNF2 Brahma-like putative
1350	TGME49_321700	25.7083	0.812535	hypothetical protein
1351	TGME49_318570	25.7036	0.812396	SFT2 family protein
1352	TGME49_255895	25.6547	0.812257	hypothetical protein
1353	TGME49_222840	25.6335	0.812118	Ser/Thr phosphatase family protein
1354	TGME49_216220	25.6106	0.811979	AP2 domain transcription factor AP2XI-5 (AP2XI5)
1355	TGME49_263560	25.6039	0.81184	hypothetical protein
1356	TGME49_291600	25.5674	0.811562	gamma interferon inducible lysosomal thiol reductase (GILT) protein
1357	TGME49_295420	25.5674	0.811562	hypothetical protein
1358	TGME49_229490	25.5361	0.811423	tetratricopeptide repeat-containing protein
1359	TGME49_271380	25.5286	0.811284	PUB domain-containing protein
1360	TGME49_221580	25.5247	0.811145	ribosomal RNA large subunit methyltransferase J protein
1361	TGME49_213410	25.5219	0.811006	small nuclear ribonucleoprotein f (snrnp-f), putative
1362	TGME49_242820	25.5217	0.810867	hypothetical protein
1363	TGME49_243580	25.519	0.810728	Hit family protein involved in cell-cycle regulation, putative
1364	TGME49_314860	25.4672	0.810589	zinc knuckle domain-containing protein
1365	TGME49_208490	25.4611	0.81045	hypothetical protein
1366	TGME49_222240	25.4593	0.810311	hypothetical protein
1367	TGME49_208590	25.4456	0.810172	vacuolar ATP synthase subunit 54kD, putative
1368	TGME49_224890	25.4423	0.810033	hypothetical protein
1369	TGME49_311480	25.4181	0.809894	hypothetical protein
1370	TGME49_264040	25.4032	0.809755	hypothetical protein
1371	TGME49_203980	25.4027	0.809616	hypothetical protein
1372	TGME49_291180	25.3646	0.809477	hypothetical protein
1373	TGME49_221295	25.3103	0.809339	hypothetical protein
1374	TGME49_247420	25.3094	0.8092	hypothetical protein
1375	TGME49_255460	25.3036	0.809061	EGF family domain-containing protein
1376	TGME49_277720	25.2946	0.808922	GDA1/CD39 (nucleoside phosphatase) family protein
1377	TGME49_209890	25.2846	0.808783	hypothetical protein
1378	TGME49_237550	25.2606	0.808644	hypothetical protein
1379	TGME49_300285	25.233	0.808505	hypothetical protein
1380	TGME49_295710	25.2139	0.808366	HECT-domain (ubiquitin-transferase) domain-containing protein
1381	TGME49_268900	25.2123	0.808227	dense granular protein GRA10 (GRA10)
1382	TGME49_264430	25.1859	0.808088	hypothetical protein
1383	TGME49_243250	25.1852	0.807949	myosin H
1384	TGME49_244645	25.1722	0.80781	hypothetical protein
1385	TGME49_245620	25.1647	0.807671	ribosomal-ubiquitin protein RPS27A (RPS27A)
1386	TGME49_228200	25.1613	0.807532	vacuolar (h+)-atpase g subunit protein
1387	TGME49_201880	25.1513	0.807393	hypothetical protein
1388	TGME49_232640	25.1485	0.807254	RNA 2'-phosphotransferase, Tpt1/KptA family protein
1389	TGME49_273870	25.0936	0.807115	SWI2/SNF2 ISWI-like (AT hook)
1390	TGME49_203720	25.0838	0.806976	vitamin k epoxide reductase family protein
1391	TGME49_263750	25.0192	0.806837	hypothetical protein
1392	TGME49_236630	25.0156	0.806698	hypothetical protein
1393	TGME49_292200	25.0122	0.806559	RNA recognition motif-containing protein
1394	TGME49_233520	25.002	0.80642	ATP-dependent RNA helicase
1395	TGME49_309130	24.9932	0.806281	hypothetical protein
1396	TGME49_286630	24.9718	0.806142	redoxin domain-containing protein
1397	TGME49_254570	24.9665	0.806003	hypothetical protein
1398	TGME49_253940	24.9628	0.805864	CAM Kinase family, incomplete catalytic triad
1399	TGME49_261450	24.9608	0.805725	hypothetical protein
1400	TGME49_275460	24.9552	0.805586	hypothetical protein
1401	TGME49_273690	24.9238	0.805447	Wee kinase
1402	TGME49_306650	24.9058	0.805309	hypothetical protein
1403	TGME49_219460	24.8958	0.80517	hypothetical protein
1404	TGME49_242680	24.8855	0.805031	ribosomal protein RPL24e (RPL24E)
1405	TGME49_249570	24.8436	0.804892	hypothetical protein
1406	TGME49_223790	24.8207	0.804753	hypothetical protein
1407	TGME49_296015	24.7843	0.804614	hypothetical protein
1408	TGME49_230400	24.7718	0.804475	hypothetical protein
1409	TGME49_316680	24.7471	0.804336	RNA pseudouridine synthase superfamily protein
1410	TGME49_311860	24.7401	0.804197	hypothetical protein
1411	TGME49_261260	24.7116	0.804058	histone lysine demethylase JMJD6a (JMJD6a)
1412	TGME49_262500	24.7015	0.803919	hypothetical protein
1413	TGME49_226040	24.6915	0.80378	EF hand domain-containing protein
1414	TGME49_282220	24.6835	0.803641	AP2 domain transcription factor AP2VIIa-9 (AP2VIIA9)
1415	TGME49_288740	24.6715	0.803502	L-asparaginase, putative
1416	TGME49_212260	24.6691	0.803363	Sjogren's syndrome/scleroderma autoantigen 1 (Autoantigen p27) protein
1417	TGME49_253680	24.6676	0.803224	hypothetical protein
1418	TGME49_234520	24.6418	0.803085	U2 snRNP auxilliary factor, large subunit, splicing factor subfamily protein
1419	TGME49_270640	24.6165	0.802946	RNA recognition motif-containing protein
1420	TGME49_233170	24.5756	0.802807	hypothetical protein
1421	TGME49_254390	24.5603	0.802668	CRAL/TRIO domain-containing protein
1422	TGME49_207820	24.5461	0.802529	cell-cycle-associated protein kinase MAPK, putative
1423	TGME49_213880	24.5282	0.80239	hypothetical protein
1424	TGME49_215060	24.5096	0.802251	small GTP-binding protein sar1, putative
1425	TGME49_271100	24.4794	0.802112	NUC153 domain-containing protein
1426	TGME49_223040	24.426	0.801973	hypothetical protein
1427	TGME49_208970	24.376	0.801834	RNA recognition motif-containing protein
1428	TGME49_269330	24.3389	0.801695	hypothetical protein
1429	TGME49_243980	24.3248	0.801556	hypothetical protein
1430	TGME49_245770	24.3152	0.801417	hypothetical protein
1431	TGME49_236080	24.297	0.801278	replication factor-a protein 1 (rpa1) subfamily protein
1432	TGME49_204400	24.2764	0.80114	ATPase synthase subunit alpha, putative
1433	TGME49_255670	24.261	0.801001	methyltransferase domain-containing protein
1434	TGME49_264150	24.2572	0.800862	hypothetical protein
1435	TGME49_238895	24.242	0.800723	hypothetical protein
1436	TGME49_277740	24.2291	0.800584	zinc finger, C3HC4 type (RING finger) domain-containing protein
1437	TGME49_207450	24.2214	0.800445	DNA segment, Chr 10, Wayne State University 52, expressed family protein
1438	TGME49_229390	24.2108	0.800306	hypothetical protein
1439	TGME49_268280	24.2045	0.800167	'chromo' (CHRromatin Organization MOdifier) domain-containing protein
1440	TGME49_306350	24.2016	0.800028	variable surface lipoprotein
1441	TGME49_227560	24.1486	0.799889	IWS1 transcription factor, putative
1442	TGME49_286710	24.1266	0.79975	zinc finger, c2h2 type domain-containing protein
1443	TGME49_267070	24.1134	0.799611	aquaporin 2
1444	TGME49_226980	24.0699	0.799472	hypothetical protein
1445	TGME49_315760	24.017	0.799333	AP2 domain transcription factor AP2XI-4 (AP2XI4)
1446	TGME49_313860	23.9932	0.799194	regulator of chromosome condensation (RCC1) repeat-containing protein
1447	TGME49_276830	23.9585	0.799055	hypothetical protein
1448	TGME49_244200	23.9367	0.798916	2-oxoglutarate dehydrogenase e1 component, mitochondrial precursor, putative
1449	TGME49_244080	23.9206	0.798777	hypothetical protein
1450	TGME49_214880	23.8929	0.798638	hypothetical protein
1451	TGME49_288600	23.8925	0.798499	WD domain, G-beta repeat-containing protein
1452	TGME49_258950	23.8899	0.79836	lectin family protein
1453	TGME49_227780	23.8772	0.798221	hypothetical protein
1454	TGME49_247760	23.8375	0.798082	AMP-binding enzyme domain-containing protein
1455	TGME49_226000	23.8329	0.797943	ATP synthase, putative
1456	TGME49_202200	23.8299	0.797804	hypothetical protein
1457	TGME49_251530	23.7878	0.797665	hypothetical protein
1458	TGME49_307045	23.7338	0.797526	Toxoplasma gondii family B protein
1459	TGME49_310920	23.7253	0.797387	hypothetical protein
1460	TGME49_256990	23.7161	0.797248	glycyl-tRNA synthetase
1461	TGME49_259570	23.6968	0.79711	CMP/dCMP deaminase, zinc-binding, putative
1462	TGME49_223070	23.6715	0.796971	hypothetical protein
1463	TGME49_313370	23.6484	0.796832	hypothetical protein
1464	TGME49_218310	23.6438	0.796693	microneme protein MIC14 (MIC14)
1465	TGME49_216530	23.6416	0.796554	ribosome recycling factor protein
1466	TGME49_262130	23.5922	0.796415	hypothetical protein
1467	TGME49_258540	23.5575	0.796276	phosphoglycerate mutase family protein
1468	TGME49_274050	23.538	0.796137	hypothetical protein
1469	TGME49_204080	23.5367	0.795998	histidine acid phosphatase superfamily protein
1470	TGME49_200460	23.5166	0.795859	hypothetical protein
1471	TGME49_259710	23.4898	0.79572	protein kinase
1472	TGME49_279550	23.488	0.795581	hypothetical protein
1473	TGME49_202540	23.4862	0.795442	3'5'-cyclic nucleotide phosphodiesterase domain-containing protein
1474	TGME49_254000	23.461	0.795303	hypothetical protein
1475	TGME49_203160	23.4609	0.795164	hypothetical protein
1476	TGME49_270170	23.4596	0.795025	hypothetical protein
1477	TGME49_294760	23.4217	0.794886	hypothetical protein
1478	TGME49_271740	23.4172	0.794747	hypothetical protein
1479	TGME49_205200	23.3811	0.794608	hypothetical protein
1480	TGME49_311870	23.3603	0.794469	WD domain, G-beta repeat-containing protein
1481	TGME49_260500	23.3402	0.79433	COPI associated protein, putative
1482	TGME49_229000	23.3353	0.794191	kelch repeat-containing protein
1483	TGME49_249770	23.2856	0.794052	Nmda1 protein
1484	TGME49_277710	23.2619	0.793913	hypothetical protein
1485	TGME49_217050	23.2476	0.793774	ADA2-A transcriptional co-activator SAGA component
1486	TGME49_229420	23.2409	0.793635	cytochrome c, putative
1487	TGME49_265005	23.2347	0.793496	hypothetical protein
1488	TGME49_313760	23.2253	0.793357	hypothetical protein
1489	TGME49_207420	23.216	0.793218	hypothetical protein
1490	TGME49_310235	23.2143	0.793079	hypothetical protein
1491	TGME49_287170	23.2006	0.792941	hypothetical protein
1492	TGME49_307480	23.1795	0.792802	Toxoplasma gondii family B protein
1493	TGME49_272420	23.1715	0.792663	phosphatidylcholine-sterol O-acyltransferase, putative
1494	TGME49_306895	23.1627	0.792524	hypothetical protein
1495	TGME49_200700	23.1519	0.792385	Toxoplasma gondii family C protein
1496	TGME49_259700	23.1292	0.792246	hypothetical protein
1497	TGME49_224650	23.1266	0.792107	mRNA capping enzyme, beta chain protein
1498	TGME49_319090	23.1064	0.791968	IgA-specific serine endopeptidase
1499	TGME49_204490	23.1049	0.791829	hypothetical protein
1500	TGME49_233080	23.1045	0.79169	G-patch domain-containing protein
1501	TGME49_217220	23.1039	0.791551	zinc finger, C3HC4 type (RING finger) domain-containing protein
1502	TGME49_319550	23.0971	0.791412	membrane protein C17G8.08c, putative
1503	TGME49_208440	23.0505	0.791273	hypothetical protein
1504	TGME49_297395	23.0457	0.791134	hypothetical protein
1505	TGME49_320100	23.0408	0.790995	RNA recognition motif-containing protein
1506	TGME49_204540	23.0137	0.790856	DUF367 domain-containing protein
1507	TGME49_249350	23.0088	0.790717	esterase/lipase/thioesterase domain-containing protein
1508	TGME49_259940	22.9659	0.790578	hypothetical protein
1509	TGME49_310055	22.9622	0.790439	hypothetical protein
1510	TGME49_309730	22.9587	0.7903	thioredoxin reductase
1511	TGME49_206340	22.9496	0.790161	hypothetical protein
1512	TGME49_231070	22.9366	0.790022	protein kinase
1513	TGME49_271178	22.9296	0.789883	hypothetical protein
1514	TGME49_248250	22.9008	0.789744	translation initiation factor IF-2, putative
1515	TGME49_219540	22.855	0.789605	cytosolic tRNA-Ala synthetase
1516	TGME49_273490	22.8539	0.789466	glutamine synthetase, type I, putative
1517	TGME49_244100	22.8528	0.789327	snoRNA binding domain-containing protein
1518	TGME49_250350	22.823	0.789188	CRIPT, putative
1519	TGME49_225170	22.7682	0.789049	hypothetical protein
1520	TGME49_314740	22.6867	0.788911	PSP protein
1521	TGME49_305860	22.6771	0.788772	calcium-dependent protein kinase CDPK3 (CDPK3)
1522	TGME49_258560	22.661	0.788633	hypothetical protein
1523	TGME49_263580	22.6585	0.788494	bromodomain-containing protein
1524	TGME49_293630	22.6427	0.788355	hypothetical protein
1525	TGME49_316330	22.5588	0.788216	superoxide dismutase SOD2 (SOD2)
1526	TGME49_234380	22.537	0.788077	hypothetical protein
1527	TGME49_306040	22.5238	0.787938	CHY zinc finger protein
1528	TGME49_286240	22.503	0.787799	kelch repeat protein, putative
1529	TGME49_226500	22.4787	0.78766	hypothetical protein
1530	TGME49_252295	22.4719	0.787521	hypothetical protein
1531	TGME49_249360	22.4569	0.787382	RED family protein
1532	TGME49_278830	22.4439	0.787243	glucose-6-phosphate 1-dehydrogenase
1533	TGME49_282180	22.4416	0.787104	hypothetical protein
1534	TGME49_246450	22.4386	0.786965	hypothetical protein
1535	TGME49_314415	22.4204	0.786826	hypothetical protein
1536	TGME49_271960	22.419	0.786687	hypothetical protein
1537	TGME49_227570	22.4136	0.786548	transmembrane amino acid transporter protein
1538	TGME49_235140	22.4126	0.786409	hypothetical protein
1539	TGME49_284780	22.4049	0.78627	hypothetical protein
1540	TGME49_269885	22.4006	0.786131	rhoptry metalloprotease toxolysin TLN1 (TLN1)
1541	TGME49_285180	22.3775	0.785992	hypothetical protein
1542	TGME49_293470	22.3637	0.785853	hypothetical protein
1543	TGME49_248360	22.358	0.785714	hypothetical protein
1544	TGME49_248940	22.3568	0.785575	hypothetical protein
1545	TGME49_264225	22.353	0.785436	Toxoplasma gondii family B protein
1546	TGME49_272520	22.3162	0.785297	hypothetical protein
1547	TGME49_219150	22.3092	0.785158	zinc finger, zz type domain-containing protein
1548	TGME49_224050	22.2903	0.785019	AP2 domain transcription factor AP2X-4 (AP2X4)
1549	TGME49_200370	22.2816	0.78488	prenyltransferase and squalene oxidase repeat-containing protein
1550	TGME49_292190	22.2786	0.784742	hypothetical protein
1551	TGME49_280660	22.269	0.784603	HECT-domain (ubiquitin-transferase) domain-containing protein
1552	TGME49_245475	22.2643	0.784464	hypothetical protein
1553	TGME49_224250	22.2566	0.784325	hypothetical protein
1554	TGME49_215250	22.2562	0.784186	thiamin pyrophosphokinase, catalytic domain-containing protein
1555	TGME49_212210	22.2481	0.784047	hypothetical protein
1556	TGME49_235620	22.2395	0.783908	deoxyhypusine synthase
1557	TGME49_219520	22.2325	0.783769	histone arginine methyltransferase PRMT1 (PRMT1)
1558	TGME49_286260	22.2074	0.78363	tetratricopeptide repeat-containing protein
1559	TGME49_299210	22.1979	0.783491	CTP synthase
1560	TGME49_271750	22.1326	0.783352	EF hand domain-containing protein
1561	TGME49_289770	22.0847	0.783213	mu1 adaptin
1562	TGME49_305080	22.0222	0.783074	hypothetical protein
1563	TGME49_252500	22.0134	0.782935	polo kinase
1564	TGME49_255410	22.0116	0.782796	hypothetical protein
1565	TGME49_214900	22.0076	0.782657	hypothetical protein
1566	TGME49_293700	21.9945	0.782518	WD domain, G-beta repeat-containing protein
1567	TGME49_233220	21.9704	0.782379	hypothetical protein
1568	TGME49_232680	21.9464	0.78224	hypothetical protein
1569	TGME49_263530	21.9367	0.781962	chaperonin , putative
1570	TGME49_310045	21.9367	0.781962	hypothetical protein
1571	TGME49_209200	21.9357	0.781823	hypothetical protein
1572	TGME49_314830	21.9031	0.781684	pre-mRNA splicing factor subunit, putative
1573	TGME49_260205	21.8875	0.781545	hypothetical protein
1574	TGME49_290950	21.8588	0.781406	clathrin heavy chain, putative
1575	TGME49_232270	21.8411	0.781267	histidine acid phosphatase superfamily protein
1576	TGME49_215380	21.8362	0.781128	hypothetical protein
1577	TGME49_265840	21.8317	0.780989	hypothetical protein
1578	TGME49_247000	21.8222	0.78085	tetratricopeptide repeat-containing protein
1579	TGME49_267130	21.822	0.780712	SAG-related sequence SRS38A (SRS38A)
1580	TGME49_260370	21.7945	0.780573	AtPH1 family protein
1581	TGME49_237130	21.7841	0.780434	cytochrome b, putative
1582	TGME49_224520	21.7745	0.780295	alveolin domain containing intermediate filament IMC8 (ALV10)
1583	TGME49_236880	21.7659	0.780156	hypothetical protein
1584	TGME49_292330	21.7358	0.780017	hypothetical protein
1585	TGME49_289990	21.7275	0.779878	hypothetical protein
1586	TGME49_281960	21.7242	0.779739	hypothetical protein
1587	TGME49_253490	21.689	0.7796	hypothetical protein
1588	TGME49_217160	21.6871	0.779461	Der1 family protein
1589	TGME49_318580	21.6604	0.779322	glucosephosphate-mutase GPM2 (GPM2)
1590	TGME49_309040	21.6536	0.779183	hypothetical protein
1591	TGME49_263760	21.648	0.779044	hypothetical protein
1592	TGME49_264190	21.6227	0.778905	hypothetical protein
1593	TGME49_205510	21.62	0.778766	nucleolar protein 5, putative
1594	TGME49_212290	21.5966	0.778627	ribosomal protein RPS19 (RPS19)
1595	TGME49_268730	21.5879	0.778488	glutaredoxin-related protein
1596	TGME49_202040	21.5781	0.778349	hypothetical protein
1597	TGME49_300300	21.5479	0.77821	hypothetical protein
1598	TGME49_293670	21.5263	0.778071	transcription elongation factor A TFIIS (TCEA1)
1599	TGME49_216590	21.5007	0.777932	HEAT repeat-containing protein
1600	TGME49_292055	21.4633	0.777793	calcium dependent protein kinase CDPK8 (CDPK8)
1601	TGME49_306200	21.4375	0.777654	hypothetical protein
1602	TGME49_320020	21.4167	0.777515	transporter, major facilitator family protein
1603	TGME49_258770	21.4042	0.777376	polypeptide n-acetylgalactosaminyltransferase 12, putative
1604	TGME49_207900	21.3571	0.777237	transcription initiation factor TFIIIB (TFIIIB)
1605	TGME49_237260	21.3492	0.777098	Coiled-coil domain containing 124 family protein
1606	TGME49_254010	21.3407	0.776959	serine carboxypeptidase s28 protein
1607	TGME49_207240	21.3314	0.77682	hypothetical protein
1608	TGME49_245980	21.3273	0.776681	hypothetical protein
1609	TGME49_272660	21.322	0.776543	hypothetical protein
1610	TGME49_273140	21.3155	0.776404	radical SAM methylthiotransferase, MiaB/RimO family protein
1611	TGME49_200330	21.2894	0.776265	hypothetical protein
1612	TGME49_232960	21.2786	0.776126	oxidoreductase, 2OG-Fe(II) oxygenase family protein
1613	TGME49_228190	21.2679	0.775987	eukaryotic initiation factor-3, subunit 5, putative
1614	TGME49_248120	21.2679	0.775848	hypothetical protein
1615	TGME49_270530	21.2282	0.775709	ubiquitin fusion degradation protein UFD1CY (UFD1CY)
1616	TGME49_269710	21.2129	0.77557	hypothetical protein
1617	TGME49_215350	21.1904	0.775431	hypothetical protein
1618	TGME49_224350	21.1834	0.775292	aminopeptidase N, putative
1619	TGME49_315710	21.1671	0.775153	hypothetical protein
1620	TGME49_238050	21.1645	0.775014	nuclease and tudor domain-containing protein (SND1)
1621	TGME49_312280	21.1371	0.774875	pre-mRNA-splicing factor ATP-dependent RNA helicase, putative
1622	TGME49_318160	21.1294	0.774736	MSP (Major sperm protein) domain-containing protein
1623	TGME49_244412	21.1213	0.774597	hypothetical protein
1624	TGME49_293400	21.1191	0.774458	hypothetical protein
1625	TGME49_270810	21.1093	0.774319	hypothetical protein
1626	TGME49_266960	21.1062	0.77418	beta tubulin
1627	TGME49_215210	21.1035	0.774041	hypothetical protein
1628	TGME49_269180	21.0983	0.773902	MIF4G domain-containing protein
1629	TGME49_224330	21.0896	0.773763	proteasome activator pa28 beta subunit protein
1630	TGME49_220170	21.078	0.773624	hypothetical protein
1631	TGME49_289100	21.072	0.773485	hypothetical protein
1632	TGME49_312530	21.0715	0.773346	splicing factor, CC1 family protein
1633	TGME49_230570	21.0538	0.773207	transporter, major facilitator family protein
1634	TGME49_296231	21.0511	0.773068	hypothetical protein
1635	TGME49_238390	21.0442	0.772929	hypothetical protein
1636	TGME49_226640	21.0228	0.77279	zinc binding protein, putative
1637	TGME49_228400	21.0145	0.772651	WD domain, G-beta repeat-containing protein
1638	TGME49_249935	21.0136	0.772513	hypothetical protein
1639	TGME49_203080	20.9869	0.772374	RNA recognition motif-containing protein
1640	TGME49_203705	20.9702	0.772235	hypothetical protein
1641	TGME49_310750	20.97	0.772096	emp24/gp25L/p24 family protein
1642	TGME49_315910	20.9601	0.771957	hypothetical protein
1643	TGME49_231120	20.949	0.771818	ribosomal protein S11, putative
1644	TGME49_251885	20.9371	0.771679	hypothetical protein
1645	TGME49_255420	20.9258	0.77154	hypothetical protein
1646	TGME49_262490	20.9237	0.771401	alpha/beta hydrolase, putative
1647	TGME49_314240	20.9233	0.771262	general transcription factor IIIC polypeptide 3 GTF3C3 (GTF3C3)
1648	TGME49_316260	20.9228	0.771123	hypothetical protein
1649	TGME49_264680	20.92	0.770984	hypothetical protein
1650	TGME49_232780	20.8813	0.770845	hypothetical protein
1651	TGME49_244060	20.8773	0.770706	ankyrin repeat-containing protein
1652	TGME49_257150	20.8767	0.770567	NOT2 / NOT3 / NOT5 family protein
1653	TGME49_263210	20.8607	0.770428	ubiquitin interaction motif domain-containing protein
1654	TGME49_264710	20.8165	0.770289	bucentaur or craniofacial development domain-containing protein
1655	TGME49_232020	20.7865	0.77015	hypothetical protein
1656	TGME49_209170	20.7822	0.770011	hypothetical protein
1657	TGME49_289250	20.7808	0.769872	cyclophilin, putative
1658	TGME49_230880	20.7642	0.769733	hypothetical protein
1659	TGME49_224580	20.7562	0.769594	RNA recognition motif-containing protein
1660	TGME49_244180	20.7488	0.769455	microneme-like protein
1661	TGME49_266640	20.7365	0.769316	Acetyl-coenzyme A synthetase 2, putative
1662	TGME49_273640	20.6898	0.769177	hypothetical protein
1663	TGME49_316730	20.6898	0.769038	Sma protein
1664	TGME49_202430	20.678	0.768899	hypothetical protein
1665	TGME49_246600	20.6774	0.76876	ABC1 family protein
1666	TGME49_299970	20.6531	0.768621	tetratricopeptide repeat-containing protein
1667	TGME49_219310	20.6512	0.768482	DnaK family protein
1668	TGME49_311180	20.6149	0.768344	hypothetical protein
1669	TGME49_232360	20.5851	0.768205	exonuclease
1670	TGME49_318440	20.5846	0.768066	helicase associated domain (ha2) protein
1671	TGME49_212250	20.5816	0.767927	XPG N-terminal domain-containing protein
1672	TGME49_248670	20.5472	0.767788	V-type H(+)-translocating pyrophosphatase VP1
1673	TGME49_307820	20.539	0.767649	hypothetical protein
1674	TGME49_278205	20.5372	0.76751	hypothetical protein
1675	TGME49_268650	20.5358	0.767371	chaperone clpB protein, putative
1676	TGME49_290160	20.5337	0.767232	sortilin, putative
1677	TGME49_273560	20.5178	0.767093	kinesin heavy chain, putative
1678	TGME49_267670	20.4661	0.766954	hypothetical protein
1679	TGME49_231380	20.4582	0.766815	DNA-directed RNA polymerase II RPB4 (POLR2D)
1680	TGME49_217000	20.4455	0.766676	hypothetical protein
1681	TGME49_228360	20.4235	0.766537	peptidyl-prolyl isomerase FKBP12, putative
1682	TGME49_207140	20.4154	0.766398	SAG-related sequence SRS49B (SAG2X)
1683	TGME49_309885	20.4107	0.766259	hypothetical protein
1684	TGME49_220640	20.4093	0.76612	hypothetical protein
1685	TGME49_249850	20.4041	0.765981	GAP40 protein (GAP40)
1686	TGME49_236780	20.3627	0.765842	zinc finger, C3HC4 type (RING finger) domain-containing protein
1687	TGME49_220250	20.352	0.765703	Nucleotide-sensitive chloride conductance regulator (ICln) protein
1688	TGME49_233157	20.3467	0.765564	hypothetical protein
1689	TGME49_217890	20.3372	0.765425	alkyl hydroperoxide reductase/ Thiol specific antioxidant/ Mal allergen, putative
1690	TGME49_268590	20.3305	0.765286	rhomboid protease ROM4 (ROM4)
1691	TGME49_212190	20.3305	0.765147	RNA recognition motif-containing protein
1692	TGME49_236640	20.3112	0.765008	zinc finger, C3HC4 type (RING finger) domain-containing protein
1693	TGME49_286720	20.2777	0.764869	heat shock protein HSP28 (HSP28)
1694	TGME49_268840	20.2639	0.76473	N6-adenosine-methyltransferase, putative
1695	TGME49_297845	20.2598	0.764591	hypothetical protein
1696	TGME49_235690	20.2325	0.764452	hypothetical protein
1697	TGME49_260320	20.2258	0.764314	Noc2p family protein
1698	TGME49_221640	20.2201	0.764175	hypothetical protein
1699	TGME49_290170	20.2199	0.764036	kelch repeat domain containing/Serine/threonine protein phosphatase protein
1700	TGME49_272740	20.2182	0.763897	DNA-directed RNA polymerase III RPC2 (POLR3B)
1701	TGME49_264970	20.2157	0.763758	hypothetical protein
1702	TGME49_306590	20.2142	0.763619	hypothetical protein
1703	TGME49_310430	20.1949	0.76348	Hsp90 domain-containing protein
1704	TGME49_234250	20.1936	0.763341	hypothetical protein
1705	TGME49_260820	20.1762	0.763202	IMC sub-compartment protein ISP1 (ISP1)
1706	TGME49_271033	20.1569	0.763063	hypothetical protein
1707	TGME49_262930	20.1452	0.762924	hypothetical protein
1708	TGME49_314090	20.1184	0.762785	proteasome beta subunit
1709	TGME49_310080	20.1089	0.762646	AMP-binding enzyme domain-containing protein
1710	TGME49_251800	20.0787	0.762507	hypothetical protein
1711	TGME49_294750	20.0786	0.762368	hypothetical protein
1712	TGME49_285930	20.0628	0.762229	hypothetical protein
1713	TGME49_268660	20.0595	0.76209	hypothetical protein
1714	TGME49_270310	20.0048	0.761951	hypothetical protein
1715	TGME49_209450	20.0035	0.761812	TLD protein
1716	TGME49_209570	19.9916	0.761673	suppressor of mitotic defects protein (XPMC2)
1717	TGME49_224060	19.9908	0.761534	thioredoxin, putative
1718	TGME49_230890	19.9628	0.761395	PHD-finger domain-containing protein
1719	TGME49_235430	19.9558	0.761256	hypothetical protein
1720	TGME49_246330	19.9507	0.761117	CRAL/TRIO domain-containing protein
1721	TGME49_225330	19.9344	0.760978	hypothetical protein
1722	TGME49_267820	19.9223	0.760839	electron transfer flavoprotein subunit beta, putative
1723	TGME49_298020	19.8937	0.7607	DEAD-family helicase
1724	TGME49_230420	19.8912	0.760561	sarco/endoplasmic reticulum Ca2+-ATPase
1725	TGME49_293540	19.8904	0.760422	hypothetical protein
1726	TGME49_222350	19.8821	0.760283	hypothetical protein
1727	TGME49_226730	19.849	0.760145	aconitate hydratase ACN/IRP
1728	TGME49_205390	19.846	0.760006	hypothetical protein
1729	TGME49_223810	19.8413	0.759867	hypothetical protein
1730	TGME49_309140	19.8385	0.759728	transducin beta-like protein TBL1 (TBL1)
1731	TGME49_293050	19.8054	0.759589	sybindin family protein
1732	TGME49_248900	19.7989	0.75945	hypothetical protein
1733	TGME49_247350	19.7822	0.759311	thioredoxin domain-containing protein
1734	TGME49_320210	19.7782	0.759172	WD domain, G-beta repeat domain containing protein
1735	TGME49_318320	19.7264	0.759033	ATP-dependent Clp endopeptidase, proteolytic subunit ClpP domain-containing protein
1736	TGME49_271800	19.7112	0.758894	serine esterase (DUF676) protein
1737	TGME49_316350	19.7053	0.758755	hypothetical protein
1738	TGME49_242660	19.7052	0.758616	vacuolar sorting protein 35, putative
1739	TGME49_244000	19.6991	0.758477	DEAD/DEAH box helicase domain-containing protein
1740	TGME49_310770	19.6951	0.758338	hypothetical protein
1741	TGME49_246120	19.6809	0.758199	tetratricopeptide repeat-containing protein
1742	TGME49_257945	19.6425	0.75806	3'5'-cyclic nucleotide phosphodiesterase domain-containing protein
1743	TGME49_311760	19.6291	0.757921	hypothetical protein
1744	TGME49_223680	19.5983	0.757782	ubiquitin family protein
1745	TGME49_250820	19.5727	0.757643	hypothetical protein
1746	TGME49_318420	19.5537	0.757504	30S ribosomal protein S16, putative
1747	TGME49_223140	19.5481	0.757365	tRNA binding domain-containing protein
1748	TGME49_201700	19.5404	0.757226	WD domain, G-beta repeat-containing protein
1749	TGME49_203220	19.5159	0.757087	DEAD/DEAH box helicase domain-containing protein
1750	TGME49_262390	19.4812	0.756948	TLD protein
1751	TGME49_253170	19.4672	0.756809	zinc carboxypeptidase, putative
1752	TGME49_249200	19.4657	0.75667	Ctr copper transporter family protein
1753	TGME49_219170	19.4398	0.756531	hypothetical protein
1754	TGME49_226290	19.4363	0.756392	hypothetical protein
1755	TGME49_273520	19.4209	0.756253	PCI domain-containing protein
1756	TGME49_273720	19.4205	0.756115	hypothetical protein
1757	TGME49_216120	19.4104	0.755976	hypothetical protein
1758	TGME49_219470	19.402	0.755837	hypothetical protein
1759	TGME49_276920	19.3879	0.755698	protein phosphatase 2C domain-containing protein
1760	TGME49_263280	19.38	0.755559	hypothetical protein
1761	TGME49_264170	19.371	0.75542	hypothetical protein
1762	TGME49_285720	19.354	0.755281	ATP binding protein, putative
1763	TGME49_235020	19.3456	0.755142	COPI protein, putative
1764	TGME49_219850	19.3293	0.755003	prolyl-tRNA synthetase (ProRS)
1765	TGME49_299000	19.3289	0.754864	hypothetical protein
1766	TGME49_254070	19.3185	0.754725	hypothetical protein
1767	TGME49_214500	19.3087	0.754586	ankyrin repeat-containing protein
1768	TGME49_237800	19.3041	0.754447	dense granule protein GRA11. merozoite marker
1769	TGME49_237250	19.2776	0.754308	hypothetical protein
1770	TGME49_261080	19.2757	0.754169	kringle domain-containing protein
1771	TGME49_244310	19.2512	0.75403	GTP-binding protein
1772	TGME49_219800	19.234	0.753891	vacuolar ATP synthase subunit b, putative
1773	TGME49_202680	19.2275	0.753752	peptidase M16, alpha subunit, putative
1774	TGME49_268170	19.2231	0.753613	hypothetical protein
1775	TGME49_249550	19.2198	0.753474	hypothetical protein
1776	TGME49_293610	19.1953	0.753335	dihydroorotase
1777	TGME49_310760	19.1831	0.753196	protein phosphatase 2C domain-containing protein
1778	TGME49_297500	19.1584	0.753057	T-complex protein 1 eta subunit
1779	TGME49_255300	19.1204	0.752918	hypothetical protein
1780	TGME49_215920	19.1146	0.752779	hypothetical protein
1781	TGME49_201800	19.0966	0.75264	hypothetical protein
1782	TGME49_268950	19.0665	0.752501	hypothetical protein
1783	TGME49_260640	19.0628	0.752362	autophagy protein apg9 protein
1784	TGME49_286120	19.0592	0.752223	prolyl endopeptidase
1785	TGME49_211460	19.0364	0.752084	hypothetical protein
1786	TGME49_312210	19.0232	0.751946	hypothetical protein
1787	TGME49_263220	18.9922	0.751807	rhoptry kinase family protein ROP21 (ROP21)
1788	TGME49_203180	18.9868	0.751668	leucine rich repeat-containing protein
1789	TGME49_207120	18.9727	0.751529	Sad1/UNC family protein
1790	TGME49_221250	18.9693	0.75139	hypothetical protein
1791	TGME49_244460	18.9692	0.751251	hypothetical protein
1792	TGME49_273290	18.9657	0.751112	Mpv17 / PMP22 family protein
1793	TGME49_208400	18.965	0.750973	hypothetical protein
1794	TGME49_253430	18.9648	0.750834	asparagine synthetase, putative
1795	TGME49_228380	18.9563	0.750695	hypothetical protein
1796	TGME49_257685	18.9495	0.750556	hypothetical protein
1797	TGME49_242580	18.948	0.750417	iron only hydrogenase large subunit, c-terminal domain-containing protein
1798	TGME49_227440	18.9378	0.750278	WD domain, G-beta repeat-containing protein
1799	TGME49_250690	18.9065	0.750139	zinc finger (CCCH type) motif-containing protein
1800	TGME49_221500	18.9025	0.75	dual specificity phosphatase, catalytic domain-containing protein
1801	TGME49_229660	18.8945	0.749861	hypothetical protein
1802	TGME49_254030	18.8786	0.749722	zinc finger CDGSH-type domain-containing protein
1803	TGME49_315930	18.8707	0.749583	integral membrane protein, DUF56 family protein, putative
1804	TGME49_255340	18.8638	0.749444	tetratricopeptide repeat-containing protein
1805	TGME49_295662	18.8568	0.749305	hypothetical protein
1806	TGME49_270710	18.8554	0.749166	WW domain binding protein 11
1807	TGME49_221450	18.8502	0.749027	SPRY domain-containing protein
1808	TGME49_236660	18.834	0.748888	START domain-containing protein
1809	TGME49_313670	18.8237	0.748749	adaptin n terminal region domain-containing protein
1810	TGME49_207875	18.8185	0.74861	GCC2 and GCC3 domain-containing protein
1811	TGME49_239930	18.7715	0.748471	beta-catenin family protein 1, putative
1812	TGME49_234900	18.7563	0.748332	PHD-finger domain-containing protein
1813	TGME49_269450	18.7476	0.748193	hypothetical protein
1814	TGME49_297180	18.739	0.748054	hypothetical protein
1815	TGME49_253700	18.7322	0.747916	transporter, major facilitator family protein
1816	TGME49_258680	18.7255	0.747777	TATA-box binding protein TBP2 (TBP2)
1817	TGME49_268176	18.7116	0.747638	hypothetical protein
1818	TGME49_239270	18.7006	0.747499	hypothetical protein
1819	TGME49_203930	18.6808	0.74736	hypothetical protein
1820	TGME49_293040	18.6708	0.747221	hypothetical protein
1821	TGME49_298060	18.6704	0.747082	Toxoplasma gondii family C protein
1822	TGME49_222900	18.624	0.746943	phosphoserine phosphatase
1823	TGME49_211600	18.6196	0.746804	hypothetical protein
1824	TGME49_213770	18.6173	0.746665	Superkiller viralicidic activity 2 family 2, putative
1825	TGME49_239400	18.6168	0.746526	hypothetical protein
1826	TGME49_232600	18.6112	0.746387	phospholipase, patatin family protein
1827	TGME49_263860	18.6058	0.746248	hypothetical protein
1828	TGME49_279430	18.6005	0.746109	cwf18 pre-mRNA splicing factor protein
1829	TGME49_244530	18.5803	0.74597	hypothetical protein
1830	TGME49_240910	18.5718	0.745831	hypothetical protein
1831	TGME49_305990	18.5676	0.745692	hypothetical protein
1832	TGME49_304520	18.5579	0.745553	hypothetical protein
1833	TGME49_239780	18.5522	0.745414	hypothetical protein
1834	TGME49_298830	18.5409	0.745275	hypothetical protein
1835	TGME49_309800	18.5349	0.745136	RNA recognition motif-containing protein
1836	TGME49_203560	18.5324	0.744997	hypothetical protein
1837	TGME49_226050	18.5283	0.744858	hypothetical protein
1838	TGME49_238200	18.5251	0.744719	alpha/beta hydrolase fold domain-containing protein
1839	TGME49_235420	18.508	0.74458	hypothetical protein
1840	TGME49_290270	18.507	0.744441	SPRY domain-containing protein
1841	TGME49_247460	18.487	0.744302	proliferating cell nuclear antigen PCNA1 (PCNA1)
1842	TGME49_209190	18.4828	0.744163	ABC transporter transmembrane region domain-containing protein
1843	TGME49_301130	18.4795	0.744024	hypothetical protein
1844	TGME49_232750	18.477	0.743885	23S rRNA (adenine(1618)-N(6))-methyltransferase, putative
1845	TGME49_300020	18.4721	0.743747	ATP-dependent metallopeptidase HflB subfamily protein
1846	TGME49_235190	18.4504	0.743608	hypothetical protein
1847	TGME49_309100	18.4391	0.743469	hypothetical protein
1848	TGME49_296010	18.4113	0.74333	phosphatidylinositol 3- and 4-kinase
1849	TGME49_269950	18.411	0.743191	hypothetical protein
1850	TGME49_259990	18.4081	0.743052	SAC3/GANP family protein
1851	TGME49_268720	18.3956	0.742913	Hrf1 family protein
1852	TGME49_205380	18.3813	0.742774	fructose-bisphospatase I
1853	TGME49_221230	18.3788	0.742635	hypothetical protein
1854	TGME49_286730	18.3771	0.742496	SRP19 protein
1855	TGME49_211250	18.3738	0.742357	hypothetical protein
1856	TGME49_292070	18.3649	0.742218	hypothetical protein
1857	TGME49_246230	18.3633	0.742079	hypothetical protein
1858	TGME49_268970	18.3472	0.74194	hypothetical protein
1859	TGME49_308890	18.3466	0.741801	transcription elongation factor SPT6 (SPT6)
1860	TGME49_309250	18.3205	0.741662	hypothetical protein
1861	TGME49_313820	18.3049	0.741523	dynactin p25, putative
1862	TGME49_301218	18.3026	0.741384	hypothetical protein
1863	TGME49_309920	18.2796	0.741245	hypothetical protein
1864	TGME49_202890	18.231	0.741106	hypothetical protein
1865	TGME49_306450	18.2056	0.740967	short chain dehydrogenase family protein, putative
1866	TGME49_314900	18.205	0.740828	LisH protein
1867	TGME49_213520	18.203	0.740689	peptidase M20D, amidohydrolase
1868	TGME49_231200	18.1955	0.74055	hypothetical protein
1869	TGME49_318350	18.1769	0.740411	Pumilio-family RNA binding repeat-containing protein
1870	TGME49_312960	18.1718	0.740272	hypothetical protein
1871	TGME49_311800	18.1659	0.740133	endonuclease/exonuclease/phosphatase family protein
1872	TGME49_311220	18.1356	0.739994	hypothetical protein
1873	TGME49_227650	18.1247	0.739855	microtubule-associated protein RP/EB family, putative
1874	TGME49_315310	18.1164	0.739717	hypothetical protein
1875	TGME49_313310	18.1161	0.739578	DnaJ domain-containing protein
1876	TGME49_208430	18.1093	0.739439	serine proteinase inhibitor PI-2, putative
1877	TGME49_230070	18.0868	0.7393	BolA family protein
1878	TGME49_294930	18.0803	0.739161	leucine rich repeat-containing protein
1879	TGME49_261210	18.0783	0.739022	26s proteasome subunit p55, putative
1880	TGME49_247450	18.0733	0.738883	hypothetical protein
1881	TGME49_273460	18.0647	0.738744	eukaryotic translation initiation factor 3 subunit 6 interacting protein
1882	TGME49_211640	18.0309	0.738605	hypothetical protein
1883	TGME49_201380	18.0297	0.738466	chorismate synthase, putative
1884	TGME49_269900	18.0295	0.738327	WD domain, G-beta repeat-containing protein
1885	TGME49_239500	18.0226	0.738188	proteasome subunit alpha type, putative
1886	TGME49_320640	18.02	0.738049	peptidylprolyl isomerase domain-containing protein
1887	TGME49_283810	18.0037	0.73791	hypothetical protein
1888	TGME49_252430	18.0022	0.737771	hypothetical protein
1889	TGME49_255740	17.9883	0.737632	hypothetical protein
1890	TGME49_229210	17.9729	0.737493	small nuclear ribonucleoprotein polypeptide A', putative
1891	TGME49_203470	17.9622	0.737354	hypothetical protein
1892	TGME49_210430	17.9613	0.737215	DnaJ domain-containing protein
1893	TGME49_240570	17.9446	0.737076	hypothetical protein
1894	TGME49_243410	17.9406	0.736937	tetratricopeptide repeat-containing protein
1895	TGME49_300280	17.9355	0.736798	LSM domain-containing protein
1896	TGME49_312270	17.9265	0.736659	rhoptry protein ROP13 (ROP13)
1897	TGME49_289290	17.9219	0.73652	hypothetical protein
1898	TGME49_286160	17.9217	0.736381	non-specific serine/threonine protein kinase
1899	TGME49_280560	17.9217	0.736242	selenide, water dikinase
1900	TGME49_310390	17.9107	0.736103	hypothetical protein
1901	TGME49_312330	17.9039	0.735964	hypothetical protein
1902	TGME49_273920	17.8832	0.735825	aldose reductase, putative
1903	TGME49_215400	17.8803	0.735686	RNA recognition motif-containing protein
1904	TGME49_313060	17.8421	0.735548	eukaryotic translation initiation factor 2B, putative
1905	TGME49_287280	17.8279	0.735409	Toxoplasma gondii family C protein
1906	TGME49_257340	17.8226	0.73527	Ras family protein
1907	TGME49_298960	17.8163	0.735131	Toxoplasma gondii family C protein
1908	TGME49_314970	17.8162	0.734992	root hair defective 3 gtp-binding protein (rhd3) protein
1909	TGME49_283540	17.809	0.734853	hypothetical protein
1910	TGME49_295630	17.7957	0.734714	hypothetical protein
1911	TGME49_244406	17.7861	0.734575	cysteine dioxygenase type i protein
1912	TGME49_228395	17.776	0.734436	hypothetical protein
1913	TGME49_225710	17.7665	0.734297	mitochondrial inner membrane translocase subunit TIM17, putative
1914	TGME49_304900	17.7642	0.734158	hypothetical protein
1915	TGME49_233010	17.742	0.734019	cell-cycle-assocaited protein kinase ERK7, putative
1916	TGME49_200010	17.736	0.73388	hypothetical protein
1917	TGME49_283520	17.7273	0.733741	hypothetical protein
1918	TGME49_201760	17.7167	0.733602	hypothetical protein
1919	TGME49_240980	17.7096	0.733463	hypothetical protein
1920	TGME49_268960	17.7089	0.733185	5'-AMP-activated protein kinase subunit beta-1 family protein, putative
1921	TGME49_256050	17.7089	0.733185	signal recognition particle 14kd protein
1922	TGME49_256970	17.6853	0.733046	vacuolar ATP synthase subunit A, putative
1923	TGME49_266470	17.6774	0.732907	hypothetical protein
1924	TGME49_260990	17.6695	0.732768	hypothetical protein
1925	TGME49_263060	17.6665	0.732629	Proteasome/cyclosome repeat-containing protein
1926	TGME49_215300	17.6561	0.73249	hypothetical protein
1927	TGME49_209490	17.6484	0.732351	hypothetical protein
1928	TGME49_264870	17.6243	0.732212	Sodium:neurotransmitter symporter family protein
1929	TGME49_226068	17.6145	0.732073	DnaJ domain-containing protein
1930	TGME49_278050	17.611	0.731934	proteasome subunit alpha type 1, putative
1931	TGME49_244840	17.574	0.731795	zinc knuckle domain-containing protein
1932	TGME49_232650	17.5723	0.731656	hypothetical protein
1933	TGME49_294705	17.5462	0.731518	hypothetical protein
1934	TGME49_263810	17.5432	0.731379	hypothetical protein
1935	TGME49_291680	17.5333	0.73124	Sec23/Sec24 trunk domain-containing protein
1936	TGME49_202530	17.5288	0.731101	aspartate-tRNA ligase
1937	TGME49_293320	17.5016	0.730962	hypothetical protein
1938	TGME49_226430	17.4969	0.730823	reticulon protein
1939	TGME49_320270	17.4649	0.730684	hypothetical protein
1940	TGME49_268250	17.4647	0.730545	WD domain, G-beta repeat-containing protein
1941	TGME49_268370	17.4582	0.730406	non-specific serine/threonine protein kinase
1942	TGME49_297410	17.42	0.730267	hypothetical protein
1943	TGME49_224620	17.4158	0.730128	hypothetical protein
1944	TGME49_312075	17.4153	0.729989	hypothetical protein
1945	TGME49_269650	17.4047	0.72985	FFD and TFG box motifs protein
1946	TGME49_279320	17.3927	0.729711	hypothetical protein
1947	TGME49_212090	17.3872	0.729572	hypothetical protein
1948	TGME49_305540	17.3855	0.729433	hypothetical protein
1949	TGME49_210230	17.3798	0.729294	hypothetical protein
1950	TGME49_219550	17.375	0.729155	dihydrolipoyllysine-residue succinyltransferase component of oxoglutarate dehydrogenase
1951	TGME49_295040	17.3744	0.729016	HEAT repeat-containing protein
1952	TGME49_202630	17.3722	0.728877	ATP-dependent metallopeptidase HflB subfamily protein
1953	TGME49_224240	17.3698	0.728738	protein phosphatase 2C domain-containing protein
1954	TGME49_262170	17.3596	0.728599	hypothetical protein
1955	TGME49_258690	17.3595	0.72846	5-aminolevulinic acid synthase domain-containing protein
1956	TGME49_263639	17.359	0.728321	hypothetical protein
1957	TGME49_293550	17.3345	0.728182	hypothetical protein
1958	TGME49_225230	17.3296	0.728043	hypothetical protein
1959	TGME49_203610	17.3257	0.727904	3'-5' exoribonuclease csl4, putative
1960	TGME49_271888	17.3171	0.727765	3-ketoacyl-CoA reductase, putative
1961	TGME49_288190	17.2949	0.727626	hypothetical protein
1962	TGME49_236240	17.2617	0.727487	Tyrosine kinase-like (TKL) protein
1963	TGME49_310210	17.254	0.727349	hypothetical protein
1964	TGME49_212410	17.2486	0.72721	dense granule protein GRA11
1965	TGME49_264770	17.2419	0.727071	hypothetical protein
1966	TGME49_299080	17.2263	0.726932	VTC domain-containing protein
1967	TGME49_251810	17.2156	0.726793	translation initiation factor eIF-5A, putative
1968	TGME49_223510	17.2081	0.726654	hypothetical protein
1969	TGME49_265190	17.2066	0.726515	Ulp1 protease family, C-terminal catalytic domain-containing protein
1970	TGME49_240560	17.2043	0.726376	MAPEG family protein
1971	TGME49_202940	17.2041	0.726237	hypothetical protein
1972	TGME49_290570	17.204	0.726098	hypothetical protein
1973	TGME49_294550	17.1912	0.725959	dynein heavy chain
1974	TGME49_207170	17.1655	0.72582	hypothetical protein
1975	TGME49_294040	17.16	0.725681	KDEL endoplasmic reticulum proteinretention receptor 2 (KDELR2), putative
1976	TGME49_249530	17.1525	0.725542	exportin 1, putative
1977	TGME49_203358	17.1166	0.725403	hypothetical protein
1978	TGME49_215740	17.1066	0.725264	notchless, putative
1979	TGME49_273060	17.1041	0.725125	ribosomal protein S17, putative
1980	TGME49_226410	17.0977	0.724986	EF-1 guanine nucleotide exchange domain-containing protein
1981	TGME49_268830	17.0873	0.724847	hypothetical protein
1982	TGME49_212880	17.0823	0.724708	surface antigen repeat-containing protein
1983	TGME49_215960	17.0569	0.724569	hypothetical protein
1984	TGME49_271250	17.0548	0.72443	hypothetical protein
1985	TGME49_311450	17.0476	0.724291	zinc finger, c2h2 type domain-containing protein
1986	TGME49_247195	17.0356	0.724152	microneme protein MIC15 (MIC15)
1987	TGME49_236160	17.0121	0.724013	hypothetical protein
1988	TGME49_218920	17.0106	0.723874	proteasome subunit beta type, putative
1989	TGME49_217770	17.0099	0.723735	hypothetical protein
1990	TGME49_309160	17.0086	0.723596	IgA-specific metalloendopeptidase
1991	TGME49_294180	17.0072	0.723457	tRNA -methyltransferase family protein
1992	TGME49_270070	17.007	0.723319	synaptobrevin family protein
1993	TGME49_224205	16.9966	0.72318	ER lumen protein retaining receptor, putative
1994	TGME49_245470	16.9902	0.723041	mitotic checkpoint protein, BUB3 family protein
1995	TGME49_270790	16.9866	0.722902	hypothetical protein
1996	TGME49_217810	16.9866	0.722763	hypothetical protein
1997	TGME49_254150	16.969	0.722624	hypothetical protein
1998	TGME49_234300	16.9581	0.722485	hypothetical protein
1999	TGME49_319730	16.9508	0.722346	YOU2 family C2C2 zinc finger protein
[truncated: 5,198 more rows]

## Sheet: Tachy mRNA rank & percentile
	Gene IDs	ME49B7 tachy data FPKM	Percentile ranking	Description
1	TGME49_233460	14380.7	1	SAG-related sequence SRS29B (SAG1)
2	TGME49_271050	8102.47	0.999877	SAG-related sequence SRS34A (SAG2A)
3	TGME49_270250	6308.56	0.999753	dense granule protein GRA1 (GRA1)
4	TGME49_227620	4816.93	0.99963	dense granule protein GRA2 (GRA2)
5	TGME49_286450	4275.12	0.999507	dense granule protein GRA5 (GRA5)
6	TGME49_254620	4062.97	0.999384	ribosomal protein RPL39 (RPL39)
7	TGME49_259240	3848.95	0.99926	ribosomal protein RPS21 (RPS21)
8	TGME49_242330	3482.44	0.999137	ribosomal protein RPS5 (RPS5)
9	TGME49_248480	3126.64	0.999014	ribosomal protein RPS9 (RPS9)
10	TGME49_277080	2994.55	0.99889	microneme protein MIC5 (MIC5)
11	TGME49_239760	2878.12	0.998767	ribosomal protein RPL22 (RPL22)
12	TGME49_220400	2412.36	0.998644	actin depolymerizing factor ADF (ADF)
13	TGME49_316400	2127.27	0.998521	alpha tubulin TUBA1 (TUBA1)
14	TGME49_261740	2082.13	0.998397	hypothetical protein
15	TGME49_294800	1980.5	0.998274	elongation factor 1-alpha (EF-1-ALPHA), putative
16	TGME49_201390	1925.01	0.998151	hypothetical protein
17	TGME49_249250	1789.02	0.998027	ribosomal protein RPL35A (RPL35A)
18	TGME49_288650	1727.12	0.997904	dense granule protein GRA12 (GRA12)
19	TGME49_232710	1667.15	0.997781	ribosomal protein RPS3A (RPS3A)
20	TGME49_275810	1665.51	0.997658	ribosomal protein RPS10 (RPS10)
21	TGME49_242340	1662.43	0.997534	ribosomal protein RPS29 (RPS29)
22	TGME49_233480	1656.57	0.997411	SAG-related sequence SRS29C (SRS2)
23	TGME49_204020	1650.38	0.997288	ribosomal protein RPL8 (RPL8)
24	TGME49_309590	1636.69	0.997164	rhoptry protein ROP1 (ROP1)
25	TGME49_267400	1626.41	0.997041	ribosomal protein RPL32 (RPL32)
26	TGME49_254440	1584.23	0.996918	ribosomal protein RPL12 (RPL12)
27	TGME49_245460	1577.15	0.996794	ribosomal protein RPS8 (RPS8)
28	TGME49_310780	1559.6	0.996671	dense granule protein GRA4 (GRA4)
29	TGME49_231080	1545.65	0.996548	ribosomal protein RPL38 (RPL38)
30	TGME49_209910	1523.91	0.996425	histone H2Bv
31	TGME49_286420	1486.85	0.996301	elongation factor 1-alpha (EF-1-ALPHA), putative
32	TGME49_229670	1448.87	0.996178	ribosomal protein RPS23 (RPS23)
33	TGME49_305520	1445.16	0.996055	ribosomal protein RPS2 (RPS2)
34	TGME49_316255	1433.89	0.995931	hypothetical protein
35	TGME49_228470	1411.08	0.995808	ribosomal protein RPL15 (RPL15)
36	TGME49_224130	1392.09	0.995685	hypothetical protein
37	TGME49_203310	1378.96	0.995562	dense granule protein GRA7 (GRA7)
38	TGME49_207840	1364.34	0.995438	ribosomal protein RPS17 (RPS17)
39	TGME49_299050	1343.38	0.995315	ribosomal protein RPL17 (RPL17)
40	TGME49_230160	1338.69	0.995192	hypothetical protein
41	TGME49_284560	1317.25	0.995068	ribosomal protein RPL9 (RPL9)
42	TGME49_232230	1306.51	0.994945	ribosomal protein RPL30 (RPL30)
43	TGME49_258470	1305.84	0.994822	hypothetical protein
44	TGME49_232300	1229.14	0.994699	ribosomal protein RPS3 (RPS3)
45	TGME49_249850	1218.77	0.994575	GAP40 protein (GAP40)
46	TGME49_234550	1216.53	0.994452	ribosomal protein RPL29 (RPL29)
47	TGME49_213350	1212.35	0.994329	ribosomal protein RPS15 (RPS15)
48	TGME49_267060	1206.06	0.994205	ribosomal protein RPL14 (RPL14)
49	TGME49_203630	1183.12	0.994082	ribosomal protein RPL44 (RPL44)
50	TGME49_258410	1177.49	0.993959	photosensitized INA-labeled protein PHIL1 (PHIL1)
51	TGME49_257680	1155.19	0.993836	myosin light chain MLC1
52	TGME49_215530	1152.72	0.993712	hypothetical protein
53	TGME49_243570	1152.14	0.993589	ribosomal protein RPS26 (RPS26)
54	TGME49_247520	1146.45	0.993466	hypothetical protein
55	TGME49_289530	1125.62	0.993342	ribosomal protein RPL19 (RPL19)
56	TGME49_263090	1124.96	0.993219	14-3-3 protein
57	TGME49_243545	1112.57	0.993096	hypothetical protein
58	TGME49_271970	1110.05	0.992973	glideosome-associated protein with multiple-membrane spans GAPM3
59	TGME49_219270	1104.45	0.992849	multi-pass transmembrane protein
60	TGME49_234450	1101.23	0.992726	ribosomal protein RPS15A (RPS15A)
61	TGME49_242840	1081.25	0.992603	membrane protein
62	TGME49_225080	1076.67	0.992479	ribosomal protein RPS18 (RPS18)
63	TGME49_263700	1069.1	0.992356	ribosomal protein RPS14 (RPS14)
64	TGME49_311720	1067.61	0.992233	chaperonin protein BiP
65	TGME49_214220	1065.48	0.992109	hypothetical protein
66	TGME49_253690	1059.22	0.991986	hypothetical protein
67	TGME49_275440	1058.88	0.991863	dense granule protein GRA6 (GRA6)
68	TGME49_217570	1054.5	0.99174	ribosomal protein RPS27 (RPS27)
69	TGME49_236950	1033.1	0.991616	hypothetical protein
70	TGME49_270380	1028.91	0.991493	ribosomal protein RPS13 (RPS13)
71	TGME49_295350	1026.83	0.99137	nucleoside diphosphate kinase, putative
72	TGME49_266060	1025.92	0.991246	ribosomal protein RPSA (RPSA)
73	TGME49_200360	1022.53	0.991123	hypothetical protein
74	TGME49_245620	1021.48	0.991	ribosomal-ubiquitin protein RPS27A (RPS27A)
75	TGME49_289750	1001.75	0.990877	ribosomal-ubiquitin protein RPL40 (RPL40)
76	TGME49_263050	994.319	0.990753	ribosomal protein RPL13 (RPL13)
77	TGME49_215460	976.669	0.99063	ribosomal protein RPS24 (RPS24)
78	TGME49_269442	968.551	0.990507	calmodulin, putative
79	TGME49_320600	962.39	0.990383	cold-shock DNA-binding domain-containing protein
80	TGME49_266460	955.807	0.99026	small ubiquitin family modifier, putative
81	TGME49_204530	953.198	0.990137	microneme protein MIC11 (MIC11)
82	TGME49_207440	952.318	0.990014	ribosomal protein RPS4 (RPS4)
83	TGME49_227280	946.023	0.98989	dense granule protein GRA3 (GRA3)
84	TGME49_218260	944.18	0.989767	histone H3.3
85	TGME49_293360	940.793	0.989644	hypothetical protein
86	TGME49_211040	925.134	0.98952	Sec61beta family protein
87	TGME49_309810	904.785	0.989397	ribosomal protein RPP2 (RPP2)
88	TGME49_263040	897.183	0.989274	ribosomal protein RPS16 (RPS16)
89	TGME49_237880	894.565	0.989151	hypothetical protein
90	TGME49_215470	894.108	0.989027	ribosomal protein RPL10A (RPL10A)
91	TGME49_231140	893.623	0.988904	ribosomal protein RPS25 (RPS25)
92	TGME49_221210	889.362	0.988781	cyclophilin
93	TGME49_261570	865.96	0.988657	ribosomal protein RPL7A (RPL7A)
94	TGME49_213940	858.924	0.988534	CHCH domain-containing protein
95	TGME49_293740	854.103	0.988411	hypothetical protein
96	TGME49_245680	845.339	0.988288	ribosomal protein RPL21 (RPL21)
97	TGME49_213580	845.064	0.988164	hypothetical protein
98	TGME49_231630	838.926	0.988041	alveolin domain containing intermediate filament IMC4 (ALV4)
99	TGME49_257090	838.015	0.987918	NAC domain-containing protein
100	TGME49_312090	812.609	0.987794	ribosomal protein RPL23 (RPL23)
101	TGME49_262670	810.784	0.987671	ribosomal protein RPL18A (RPL18A)
102	TGME49_239740	800.362	0.987548	dense granule protein GRA14 (GRA14)
103	TGME49_209030	798.326	0.987424	actin ACT1 (ACT1)
104	TGME49_316310	794.227	0.987301	superoxide dismutase (SOD)
105	TGME49_210690	792.209	0.987178	ribosomal protein RPS6 (RPS6)
106	TGME49_262620	790.564	0.987055	RNA recognition motif-containing protein
107	TGME49_211680	790.401	0.986931	protein disulfide isomerase
108	TGME49_205170	761.467	0.986808	hypothetical protein
109	TGME49_310490	761.243	0.986685	ribosomal protein RPL27A (RPL27A)
110	TGME49_266070	760.042	0.986561	ribosomal protein RPL31 (RPL31)
111	TGME49_231850	756.223	0.986438	serine-threonine phosophatase 2C (PP2C)
112	TGME49_248340	732.863	0.986315	GTP-binding nuclear protein ran/tc4
113	TGME49_291890	724.515	0.986192	microneme protein MIC1 (MIC1)
114	TGME49_273760	723.277	0.986068	heat shock protein HSP70 (HSP70)
115	TGME49_217890	719.314	0.985945	alkyl hydroperoxide reductase/ Thiol specific antioxidant/ Mal allergen, putative
116	TGME49_293870	709.346	0.985822	thioredoxin, putative
117	TGME49_271930	692.341	0.985698	hypothetical protein
118	TGME49_216880	691.279	0.985575	guanine nucleotide-binding protein
119	TGME49_231640	687.687	0.985452	alveolin domain containing intermediate filament IMC1 (ALV1)
120	TGME49_230380	687.057	0.985329	protein translocation complex, SEC61 gamma subunit
121	TGME49_231160	684.778	0.985205	hypothetical protein
122	TGME49_295110	684.342	0.985082	rhoptry protein ROP7 (ROP7)
123	TGME49_260260	683.421	0.984959	ribosomal protein RPP1 (RPP1)
124	TGME49_232030	681.668	0.984835	hypothetical protein
125	TGME49_218820	676.703	0.984712	alba 2
126	TGME49_239100	665.187	0.984589	ribosomal protein RPS7 (RPS7)
127	TGME49_300190	664.694	0.984466	ribosomal protein RPL37A (RPL37A)
128	TGME49_212290	660.342	0.984342	ribosomal protein RPS19 (RPS19)
129	TGME49_202500	654.637	0.984219	GAPM1a
130	TGME49_232350	649.024	0.984096	lactate dehydrogenase LDH1 (LDH1)
131	TGME49_314810	630.016	0.983972	ribosomal protein RPL7 (RPL7)
132	TGME49_297060	627.243	0.983849	phosphoglycerate mutase PGMII (PGMII)
133	TGME49_249720	625.661	0.983726	ATP synthase F0 subunit 9, putative
134	TGME49_229250	624.471	0.983603	ribosomal protein RPL28 (RPL28)
135	TGME49_316340	616.893	0.983479	hypothetical protein
136	TGME49_300000	616.74	0.983356	ribosomal protein RPL18 (RPL18)
137	TGME49_262690	606.895	0.983233	ribosomal protein RPL27 (RPL27)
138	TGME49_309820	605.253	0.983109	ribosomal protein RPL11 (RPL11)
139	TGME49_201780	599.476	0.982986	microneme protein MIC2 (MIC2)
140	TGME49_313380	594.117	0.982863	hypothetical protein
141	TGME49_233350	593.64	0.982739	nuclear transport factor 2, putative
142	TGME49_266960	590.463	0.982616	beta tubulin
143	TGME49_248700	588.822	0.982493	alveolin domain containing intermediate filament IMC12 (IMC12)
144	TGME49_249900	583.635	0.98237	adenine nucleotide translocator, putative
145	TGME49_237015	581.877	0.982246	hypothetical protein
146	TGME49_286090	578.661	0.982123	translation initiation factor SUI1, putative
147	TGME49_312160	576.401	0.982	hypothetical protein
148	TGME49_292130	564.202	0.981876	ribosomal protein RPL13A (RPL13A)
149	TGME49_270240	560.152	0.981753	unspecified product (MAG1)
150	TGME49_239330	560.105	0.98163	ribosomal protein RPL37 (RPL37)
151	TGME49_201860	559.622	0.981507	hypothetical protein
152	TGME49_210408	559.015	0.981383	HMG (high mobility group) box domain-containing protein
153	TGME49_205470	553.309	0.98126	translation elongation factor 2 family protein, putative
154	TGME49_227360	552.073	0.981137	ribosomal protein RPL3 (RPL3)
155	TGME49_214940	551.337	0.981013	MIC2-associated protein M2AP
156	TGME49_238010	549.415	0.98089	ribosomal protein RPL23A (RPL23A)
157	TGME49_310420	544.847	0.980767	hypothetical protein
158	TGME49_259630	534.063	0.980644	hypothetical protein
159	TGME49_226970	531.347	0.98052	ribosomal protein RPS11 (RPS11)
160	TGME49_249370	530.554	0.980397	translation initiation factor SUI1, putative
161	TGME49_209945	523.838	0.980274	hypothetical protein
162	TGME49_212310	519.457	0.98015	vacuolar ATP synthetase
163	TGME49_205340	518.854	0.980027	ribosomal protein RPS12 (RPS12)
164	TGME49_270520	517.099	0.979904	hypothetical protein
165	TGME49_305050	516.49	0.979781	calmodulin, putative
166	TGME49_236870	515.282	0.979657	hypothetical protein
167	TGME49_249240	512.789	0.979534	calmodulin, putative
168	TGME49_215775	511.199	0.979411	rhoptry protein ROP8 (ROP8)
169	TGME49_280380	509.604	0.979287	poly(ADP-ribose) glycohydrolase
170	TGME49_279430	509.162	0.979164	cwf18 pre-mRNA splicing factor protein
171	TGME49_227600	508.396	0.979041	ribosomal protein RPL34 (RPL34)
172	TGME49_242845	506.717	0.978918	hypothetical protein
173	TGME49_215610	495.921	0.978794	hypothetical protein
174	TGME49_313640	493.528	0.978671	hypothetical protein
175	TGME49_263630	492.822	0.978548	hypothetical protein
176	TGME49_238250	492.359	0.978424	ribosomal protein RPL36 (RPL36)
177	TGME49_270830	489.733	0.978301	small nuclear ribonucleoprotein
178	TGME49_219320	486.85	0.978178	acid phosphatase GAP50 (GAP50)
179	TGME49_251810	480.911	0.978054	translation initiation factor eIF-5A, putative
180	TGME49_262050	480.64	0.977931	rhoptry kinase family protein ROP39 (ROP39)
181	TGME49_213280	479.584	0.977808	SAG-related sequence SRS25 (SRS25)
182	TGME49_300200	479.301	0.977685	histone H2AZ
183	TGME49_289690	477.479	0.977561	glyceraldehyde-3-phosphate dehydrogenase GAPDH1 (GAPDH1)
184	TGME49_255260	477.319	0.977438	apical membrane antigen AMA1
185	TGME49_216000	474.245	0.977315	alveolin domain containing intermediate filament IMC3 (ALV3)
186	TGME49_201170	465.984	0.977191	hypothetical protein
187	TGME49_258660	463.079	0.977068	rhoptry protein ROP6 (ROP6)
188	TGME49_258580	457.145	0.976945	rhoptry protein ROP17 (ROP17)
189	TGME49_204050	455.367	0.976822	subtilisin SUB1 (SUB1)
190	TGME49_254030	453.783	0.976698	zinc finger CDGSH-type domain-containing protein
191	TGME49_208030	453.16	0.976575	microneme protein MIC4 (MIC4)
192	TGME49_310030	451.936	0.976452	cyclase-associated protein, putative
193	TGME49_260500	447.679	0.976328	COPI associated protein, putative
194	TGME49_211290	444.837	0.976205	rhoptry protein ROP15 (ROP15)
195	TGME49_306390	440.529	0.976082	hypothetical protein
196	TGME49_293690	437.794	0.975959	profilin PRF (PRF)
197	TGME49_244280	437.511	0.975835	hypothetical protein
198	TGME49_294230	436.415	0.975712	hypothetical protein
199	TGME49_226410	431.522	0.975589	EF-1 guanine nucleotide exchange domain-containing protein
200	TGME49_263530	429.206	0.975465	chaperonin , putative
201	TGME49_276140	427.77	0.975342	ADP ribosylation factor ARF1 (ARF1)
202	TGME49_236890	415.448	0.975219	hypothetical protein
203	TGME49_205700	410.145	0.975096	cyclophilin precursor
204	TGME49_212270	408.993	0.974972	hypothetical protein
205	TGME49_221620	408.929	0.974849	beta-tubulin, putative
206	TGME49_319560	406.57	0.974726	microneme protein MIC3 (MIC3)
207	TGME49_321520	406.46	0.974602	hypothetical protein
208	TGME49_226570	404.878	0.974479	hypothetical protein
209	TGME49_297070	404.796	0.974356	hypothetical protein
210	TGME49_201880	402.387	0.974233	hypothetical protein
211	TGME49_297810	401.093	0.974109	hypothetical protein
212	TGME49_243730	400.274	0.973986	rhoptry protein ROP9 (ROP9)
213	TGME49_320050	396.828	0.973863	ribosomal protein RPL5 (RPL5)
214	TGME49_250770	395.113	0.973739	eukaryotic initiation factor-4A, putative
215	TGME49_223940	390.438	0.973616	GAP45
216	TGME49_227330	389.959	0.973493	hypothetical protein
217	TGME49_223050	386.759	0.973369	ribosomal protein RPS20 (RPS20)
218	TGME49_226500	385.944	0.973246	hypothetical protein
219	TGME49_232410	385.506	0.973123	PDI family protein
220	TGME49_286530	384.486	0.973	hypothetical protein
221	TGME49_267500	383.566	0.972876	hypothetical protein
222	TGME49_260820	382.45	0.972753	IMC sub-compartment protein ISP1 (ISP1)
223	TGME49_205250	379.558	0.97263	rhoptry protein ROP18 (ROP18)
224	TGME49_205330	371.882	0.972506	hypothetical protein
225	TGME49_237230	370.097	0.972383	hypothetical protein
226	TGME49_232940	365.636	0.97226	heat shock protein HSP20 (HSP20)
227	TGME49_268850	362.039	0.972137	enolase 2
228	TGME49_230210	360.066	0.972013	alveolin domain containing intermediate filament IMC10 (ALV12)
229	TGME49_247030	359.902	0.97189	hypothetical protein
230	TGME49_291960	356.062	0.971767	rhoptry kinase family protein ROP40 (incomplete catalytic triad) (ROP40)
231	TGME49_218520	356.01	0.971643	microneme protein MIC6 (MIC6)
232	TGME49_309210	350.884	0.97152	peroxiredoxin 6, putative
233	TGME49_269980	350.517	0.971397	preprotein translocase Sec61, putative
234	TGME49_313390	350.16	0.971274	ribosomal protein RPL6 (RPL6)
235	TGME49_294790	349.807	0.97115	hypothetical protein
236	TGME49_244320	349.053	0.971027	ribosomal protein RPL24 (RPL24)
237	TGME49_294200	347.292	0.970904	glucose-6-phosphate 1-dehydrogenase
238	TGME49_269438	346.947	0.97078	hypothetical protein
239	TGME49_216860	345.643	0.970657	DEAD (Asp-Glu-Ala-Asp) box polypeptide DDX39 (DDX39)
240	TGME49_235690	345.461	0.970534	hypothetical protein
241	TGME49_268980	345.408	0.970411	hypothetical protein
242	TGME49_261780	344.687	0.970287	microneme protein MIC7 (MIC7)
243	TGME49_208450	344.42	0.970164	protease inhibitor PI2 (PI2)
244	TGME49_209290	344.049	0.970041	ribosomal protein RPS28 (RPS28)
245	TGME49_223590	341.502	0.969917	proteasome subunit
246	TGME49_279100	340.861	0.969794	hypothetical protein
247	TGME49_256030	339.987	0.969671	hypothetical protein
248	TGME49_248390	339.77	0.969548	ribosomal protein RPL26 (RPL26)
249	TGME49_251680	339.665	0.969424	histamine-releasing factor, putative
250	TGME49_250350	339.661	0.969301	CRIPT, putative
251	TGME49_214250	335.945	0.969178	hypothetical protein
252	TGME49_297880	335.759	0.969054	dense granule protein DG32
253	TGME49_285870	333.88	0.968931	SAG-related sequence SRS20A (SRS20A)
254	TGME49_216180	331.11	0.968808	hypothetical protein
255	TGME49_264990	330.359	0.968685	hypothetical protein
256	TGME49_267420	327.902	0.968561	mago nashi family protein 2, putative
257	TGME49_257380	325.883	0.968438	hypothetical protein
258	TGME49_283540	322.037	0.968315	hypothetical protein
259	TGME49_264040	321.036	0.968191	hypothetical protein
260	TGME49_219140	320.215	0.968068	EF-1 guanine nucleotide exchange domain-containing protein
261	TGME49_211420	320.045	0.967945	RNA recognition motif-containing protein
262	TGME49_250810	319.897	0.967821	ribosomal protein RPL35 (RPL35)
263	TGME49_254720	319.84	0.967698	dense granule protein GRA8 (GRA8)
264	TGME49_283800	319.111	0.967575	hypothetical protein
265	TGME49_276940	317.908	0.967452	ribosome associated membrane protein RAMP4, putative
266	TGME49_247220	312.651	0.967328	nudix -type motif 9 isoform a family protein
267	TGME49_200310	311.085	0.967205	hypothetical protein
268	TGME49_236550	310.331	0.967082	hypothetical protein
269	TGME49_233140	310.064	0.966958	deoxyuridine 5'-triphosphate nucleotidohydrolase, putative
270	TGME49_257685	309.516	0.966835	hypothetical protein
271	TGME49_247350	308.965	0.966712	thioredoxin domain-containing protein
272	TGME49_263520	308.87	0.966589	microtubule associated protein SPM1 (SPM1)
273	TGME49_290700	307.898	0.966465	hypothetical protein
274	TGME49_217510	307.598	0.966342	hypothetical protein
275	TGME49_306670	305.459	0.966219	hypothetical protein
276	TGME49_309120	302.85	0.966095	ribosomal protein RPL4 (RPL4)
277	TGME49_284630	301.98	0.965972	hypothetical protein
278	TGME49_201785	301.257	0.965849	hypothetical protein
279	TGME49_257530	300.815	0.965726	transporter, major facilitator family protein
280	TGME49_230480	300.394	0.965602	hypothetical protein
281	TGME49_308840	299.172	0.965479	SAG-related sequence SRS51 (SRS3)
282	TGME49_310790	298.708	0.965356	hypothetical protein
283	TGME49_222220	297.954	0.965232	alveolin domain containing intermediate filament IMC7 (IMC7)
284	TGME49_264080	297.201	0.965109	acyl carrier protein ACP (ACP)
285	TGME49_288720	292.21	0.964986	ribosomal protein RPL10 (RPL10)
286	TGME49_224460	291.716	0.964863	aminopeptidase n, putative
287	TGME49_291840	291.521	0.964739	hypothetical protein
288	TGME49_258730	291.004	0.964616	hypothetical protein
289	TGME49_240060	290.604	0.964493	hypothetical protein
290	TGME49_266080	290.559	0.964369	hypothetical protein
291	TGME49_229480	288.806	0.964246	calcium binding protein precursor, putative
292	TGME49_256760	285.704	0.964123	pyruvate kinase PyK1 (PYKI)
293	TGME49_305250	285.113	0.964	hypothetical protein
294	TGME49_250710	281.368	0.963876	microneme protein MIC10 (MIC10)
295	TGME49_315610	278.332	0.963753	hypothetical protein
296	TGME49_262730	278.204	0.96363	rhoptry protein ROP16 (ROP16)
297	TGME49_200700	277.939	0.963506	Toxoplasma gondii family C protein
298	TGME49_318430	276.947	0.963383	malate dehydrogenase MDH (MDH)
299	TGME49_238150	274.059	0.96326	hypothetical protein
300	TGME49_226710	273.994	0.963136	hypothetical protein
301	TGME49_256000	273.682	0.963013	endoplasmic reticulum retention receptor
302	TGME49_221510	273.427	0.96289	hypothetical protein
303	TGME49_249270	273.28	0.962767	protein disulfide isomerase-related protein (provisional), putative
304	TGME49_205558	272.698	0.962643	NAC domain-containing protein
305	TGME49_246550	270.899	0.96252	aspartyl protease ASP3 (ASP3)
306	TGME49_315320	269.486	0.962397	SAG-related sequence SRS52A (SRS52A)
307	TGME49_219750	267.654	0.962273	cytochrome c, putative
308	TGME49_312600	267.073	0.96215	heat shock protein HSP21 (HSP21)
309	TGME49_248880	266.945	0.962027	GTPase RAB7 (RAB7)
310	TGME49_211260	263.899	0.961904	rhoptry kinase family protein ROP26 (incomplete catalytic triad) (ROP26)
311	TGME49_319870	262.56	0.96178	ubiquitin-conjugating enzyme subfamily protein
312	TGME49_263300	261.551	0.961657	eukaryotic porin protein
313	TGME49_244250	261.116	0.961534	hypothetical protein
314	TGME49_290040	261.048	0.96141	macrophage migration inhibitory factor, putative
315	TGME49_312940	259.649	0.961287	hypothetical protein
316	TGME49_226430	259.316	0.961164	reticulon protein
317	TGME49_268760	258.868	0.961041	hypothetical protein
318	TGME49_278050	258.825	0.960917	proteasome subunit alpha type 1, putative
319	TGME49_207060	258.617	0.960794	ribonucleoside-diphosphate reductase small subunit
320	TGME49_217550	257.846	0.960671	hypothetical protein
321	TGME49_254120	257.668	0.960547	autophagy-related protein 8 atg8, putative
322	TGME49_215960	256.939	0.960424	hypothetical protein
323	TGME49_308090	254.444	0.960301	rhoptry protein ROP5 (ROP5)
324	TGME49_294670	254.387	0.960178	translation initiation factor 3 subunit
325	TGME49_214790	254.156	0.960054	glycoprotein
326	TGME49_225730	253.408	0.959931	membrane protein, putative
327	TGME49_316250	253.347	0.959808	hypothetical protein
328	TGME49_223010	253.078	0.959684	hypothetical protein
329	TGME49_310470	252.612	0.959561	cytochrome C oxidase subunit IIb, putative
330	TGME49_218410	252.451	0.959438	ribosomal protein RPP0 (RPP0)
331	TGME49_220950	251.737	0.959315	hypothetical protein
332	TGME49_226030	249.869	0.959191	AGC kinase
333	TGME49_262500	248.168	0.959068	hypothetical protein
334	TGME49_314820	247.648	0.958945	atp synthase F1, epsilon subunit, putative
335	TGME49_289830	247.465	0.958821	eukaryotic initiation factor-3, delta subunit, putative
336	TGME49_248990	245.86	0.958698	hypothetical protein
337	TGME49_245490	244.169	0.958575	microneme protein MIC8 (MIC8)
338	TGME49_244560	243.918	0.958451	heat shock protein 90, putative
339	TGME49_264600	243.818	0.958328	hypothetical protein
340	TGME49_293430	243.137	0.958205	hypothetical protein
341	TGME49_225555	243.023	0.958082	hypothetical protein
342	TGME49_289370	241.755	0.957958	hypothetical protein
343	TGME49_290200	239.94	0.957835	NAD/NADP octopine/nopaline dehydrogenase, alpha-helical domain-containing protein
344	TGME49_253820	239.693	0.957712	hypothetical protein
345	TGME49_265370	239.609	0.957588	hypothetical protein
346	TGME49_202620	238.594	0.957465	hypothetical protein
347	TGME49_258820	238.417	0.957342	hypothetical protein
348	TGME49_289920	238.354	0.957219	hypothetical protein
349	TGME49_209260	237.672	0.957095	cytochrome c oxidase subunit, putative
350	TGME49_229920	237.042	0.956972	hypothetical protein
351	TGME49_213570	235.205	0.956849	hypothetical protein
352	TGME49_226860	234.848	0.956725	SAG-related sequence SRS67 (SRS67)
353	TGME49_244110	234.299	0.956602	nucleosome assembly protein (nap) protein
354	TGME49_220900	233.48	0.956479	hypothetical protein
355	TGME49_300140	233.358	0.956356	elongation factor 1-gamma, putative
356	TGME49_232130	231.47	0.956232	hypothetical protein
357	TGME49_247530	230.174	0.956109	hypothetical protein
358	TGME49_233380	229.723	0.955986	hypothetical protein
359	TGME49_246940	228.954	0.955862	hypothetical protein
360	TGME49_214440	228.759	0.955739	4'-phosphopantetheinyl transferase superfamily protein
361	TGME49_235930	228.245	0.955616	domain K- type RNA binding proteins family protein
362	TGME49_254600	227.11	0.955493	ubiquitin family protein
363	TGME49_203290	225.796	0.955369	hypothetical protein
364	TGME49_227810	224.43	0.955246	rhoptry kinase family protein ROP11 (incomplete catalytic triad) (ROP11)
365	TGME49_239890	224.349	0.955123	SCP family extracellular subfamily protein
366	TGME49_237150	224.252	0.954999	minor histocompatibility antigen h13, putative
367	TGME49_278270	222.371	0.954876	nucleolar protein, structural component of H/ACA snoRNPs, putative
368	TGME49_278530	222.369	0.954753	multiprotein bridging factor type 1 family transcriptional co-activator, putative
369	TGME49_294990	221.567	0.95463	hypothetical protein
370	TGME49_262640	220.686	0.954506	Cg8 family protein
371	TGME49_219690	220.59	0.954383	hypothetical protein
372	TGME49_288245	218.427	0.95426	hypothetical protein
373	TGME49_256050	216.66	0.954136	signal recognition particle 14kd protein
374	TGME49_321500	215.132	0.954013	RNA recognition motif-containing protein
375	TGME49_232630	212.803	0.95389	hypothetical protein
376	TGME49_260440	211.706	0.953766	nuclear factor NF3
377	TGME49_278990	211.386	0.953643	phosphate carrier, putative
378	TGME49_230970	211.361	0.95352	hypothetical protein
379	TGME49_204400	211.07	0.953397	ATPase synthase subunit alpha, putative
380	TGME49_308020	210.566	0.953273	SAG-related sequence SRS57 (SAG3)
381	TGME49_215220	209.185	0.95315	hypothetical protein
382	TGME49_215425	208.765	0.953027	hypothetical protein
383	TGME49_315750	208.174	0.952903	hypothetical protein
384	TGME49_246130	207.709	0.95278	serpin (serine proteinase inhibitor) superfamily protein
385	TGME49_232250	206.659	0.952657	catalase
386	TGME49_215430	206.645	0.952534	hypothetical protein
387	TGME49_288380	206.392	0.95241	heat shock protein HSP90 (HSP90)
388	TGME49_232440	205.405	0.952287	Brf1p family coiled coil protein
389	TGME49_211710	205.278	0.952164	TB2/DP1, HVA22 family protein
390	TGME49_203990	204.643	0.95204	rhoptry protein ROP12 (ROP12)
391	TGME49_217520	203.838	0.951917	hypothetical protein
392	TGME49_268790	203.098	0.951794	hypothetical protein
393	TGME49_265790	202.5	0.951671	hypothetical protein
394	TGME49_208830	201.628	0.951547	hypothetical protein
395	TGME49_263850	200.608	0.951424	hypothetical protein
396	TGME49_274060	200.322	0.951301	2-oxoglutarate/malate translocase OMT (OMT)
397	TGME49_277920	199.748	0.951177	hypothetical protein
398	TGME49_262480	199.14	0.951054	dynein light chain roadblock-type 2, putative
399	TGME49_295360	198.685	0.950931	hypothetical protein
400	TGME49_207420	198.409	0.950808	hypothetical protein
401	TGME49_252390	197.607	0.950684	hypothetical protein
402	TGME49_275750	197.425	0.950561	small nuclear ribonucleoprotein E, putative
403	TGME49_249590	197.213	0.950438	proteasome subunit alpha type 5-2, putative
404	TGME49_310640	196.967	0.950314	phosphorylase family protein
405	TGME49_260180	196.627	0.950191	hypothetical protein
406	TGME49_237560	195.494	0.950068	iron-sulfur cluster protein ISCU (ISCU)
407	TGME49_233450	194.588	0.949945	SAG-related sequence SRS29A (SRS1)
408	TGME49_228760	193.352	0.949821	hypothetical protein
409	TGME49_207400	192.632	0.949698	hypothetical protein
410	TGME49_266300	191.839	0.949575	hypothetical protein
411	TGME49_320140	191.576	0.949451	ubiquinol-cytochrome c reductase hinge protein, putative
412	TGME49_230410	191.495	0.949328	peroxiredoxin PRX3 (PRX3)
413	TGME49_222860	190.132	0.949205	eukaryotic translation initiation factor, putative
414	TGME49_209600	189.31	0.949081	hypothetical protein
415	TGME49_230705	189.309	0.948958	hypothetical protein
416	TGME49_280710	187.062	0.948835	20S proteasome subunit beta 7, putative
417	TGME49_229930	186.791	0.948712	p25-alpha family protein
418	TGME49_230180	186.492	0.948588	hypothetical protein
419	TGME49_240090	183.515	0.948465	rhoptry kinase family protein ROP34, putative
420	TGME49_290030	183.344	0.948342	hypothetical protein
421	TGME49_297430	182.324	0.948218	hypothetical protein
422	TGME49_227920	182.177	0.948095	hypothetical protein
423	TGME49_207170	182.088	0.947972	hypothetical protein
424	TGME49_202830	180.967	0.947849	Elicitor-responsive protein, putative
425	TGME49_319340	180.962	0.947725	hypothetical protein
426	TGME49_278540	180.467	0.947602	hypothetical protein
427	TGME49_251540	180.216	0.947479	dense granule protein GRA9 (GRA9)
428	TGME49_321680	180.196	0.947355	hypothetical protein
429	TGME49_247510	180.071	0.947232	fructose-bisphospatase II
430	TGME49_239820	179.575	0.947109	D-3-phosphoglycerate dehydrogenase
431	TGME49_238100	179.299	0.946986	transmembrane protein
432	TGME49_217555	178.852	0.946862	hypothetical protein
433	TGME49_261950	177.769	0.946739	ATP synthase beta subunit ATP-B (ATPB)
434	TGME49_314080	177.712	0.946616	hypothetical protein
435	TGME49_249990	177.443	0.946492	hypothetical protein
436	TGME49_262710	176.746	0.946369	Ctr copper transporter family protein
437	TGME49_273460	176.735	0.946246	eukaryotic translation initiation factor 3 subunit 6 interacting protein
438	TGME49_235540	176.182	0.946123	eukaryotic initiation factor-2 beta, putative
439	TGME49_321590	175.826	0.945999	hypothetical protein
440	TGME49_233030	173.982	0.945876	gliding-associated protein GAP70 (GAP70)
441	TGME49_231410	173.14	0.945753	hypothetical protein
442	TGME49_294870	173.076	0.945629	universal stress family protein
443	TGME49_243690	172.38	0.945506	hypothetical protein
444	TGME49_262930	172.118	0.945383	hypothetical protein
445	TGME49_235470	171.53	0.94526	myosin A
446	TGME49_254365	171.404	0.945136	phosphatidate cytidylyltransferase
447	TGME49_316540	170.255	0.945013	IMC sub-compartment protein ISP3 (ISP3)
448	TGME49_286600	170.109	0.94489	hypothetical protein
449	TGME49_316710	169.61	0.944766	hypothetical protein
450	TGME49_320220	169.492	0.944643	ubiquinol cytochrome c oxidoreductase, putative
451	TGME49_289600	169.195	0.94452	heat shock protein HSP29 (HSP29)
452	TGME49_242290	168.144	0.944396	proteasome subunit alpha1, putative
453	TGME49_257160	168.043	0.944273	hypothetical protein
454	TGME49_221380	167.871	0.94415	alba 1
455	TGME49_263323	166.358	0.944027	tetratricopeptide repeat protein 11, putative
456	TGME49_280370	165.848	0.943903	hypothetical protein
457	TGME49_239770	165.812	0.94378	alveolin domain containing intermediate filament IMC11 (ALV7)
458	TGME49_279390	165.547	0.943657	proliferation-associated protein 2G4, putative
459	TGME49_229950	164.224	0.943533	26S proteasome regulatory subunit 6b, putative
460	TGME49_313910	163.813	0.94341	RNA recognition motif 2 protein
461	TGME49_265420	163.728	0.943287	hypothetical protein
462	TGME49_216230	162.44	0.943164	hypothetical protein
463	TGME49_216820	162.006	0.94304	transporter, major facilitator family protein
464	TGME49_273860	161.352	0.942917	hypothetical protein
465	TGME49_220240	159.792	0.942794	hypothetical protein
466	TGME49_293340	159.64	0.94267	ran binding family protein 1, putative
467	TGME49_230520	159.635	0.942547	cyclophilin 1, putative
468	TGME49_280670	158.844	0.942424	hypothetical protein
469	TGME49_223410	158.838	0.942301	eukaryotic initiation factor-4E, putative
470	TGME49_295340	158.589	0.942177	UV excision repair protein Rad23 protein
471	TGME49_212300	158.315	0.942054	hypothetical protein
472	TGME49_270510	158.15	0.941931	asparaginyl-tRNA synthetase (NOB+tRNA synthase)
473	TGME49_290005	157.863	0.941807	proteasome subunit beta type 1, putative
474	TGME49_235140	157.714	0.941684	hypothetical protein
475	TGME49_270350	157.565	0.941561	hypothetical protein
476	TGME49_213590	157.559	0.941438	hypothetical protein
477	TGME49_273960	156.838	0.941314	chaperonin GroS protein
478	TGME49_201380	156.58	0.941191	chorismate synthase, putative
479	TGME49_269190	156.285	0.941068	glyceraldehyde-3-phosphate dehydrogenase GAPDH2 (GAPDH2)
480	TGME49_252360	156.059	0.940944	rhoptry kinase family protein ROP24 (incomplete catalytic triad) (ROP24)
481	TGME49_318230	155.643	0.940821	phosphoglycerate kinase PGKI (PGKI)
482	TGME49_222840	154.673	0.940698	Ser/Thr phosphatase family protein
483	TGME49_269950	154.551	0.940575	hypothetical protein
484	TGME49_226020	154.106	0.940451	transporter, major facilitator family protein
485	TGME49_311840	153.474	0.940328	hypothetical protein
486	TGME49_270320	153.197	0.940205	protein phosphatase 2C domain-containing protein
487	TGME49_270360	152.713	0.940081	hypothetical protein
488	TGME49_289910	152.051	0.939958	hypothetical protein
489	TGME49_262720	151.682	0.939835	eukaryotic initiation factor-1A, putative
490	TGME49_266920	151.39	0.939712	3'5'-cyclic nucleotide phosphodiesterase domain-containing protein
491	TGME49_236910	151.316	0.939588	U2 snRNP auxiliary factor, putative
492	TGME49_201760	151.194	0.939465	hypothetical protein
493	TGME49_200290	151.14	0.939342	rhomboid protease ROM1 (ROM1)
494	TGME49_272660	151.039	0.939218	hypothetical protein
495	TGME49_214290	150.929	0.939095	DJ-1 family protein
496	TGME49_245475	150.755	0.938972	hypothetical protein
497	TGME49_263080	150.65	0.938848	hypothetical protein
498	TGME49_282180	150.608	0.938725	hypothetical protein
499	TGME49_316270	150.598	0.938602	Rab geranylgeranyl transferase type II beta subunit, putative
500	TGME49_283780	150.195	0.938479	glucose-6-phosphate isomerase GPI (GPI)
501	TGME49_289970	150.098	0.938355	hypothetical protein
502	TGME49_220270	149.814	0.938232	alveolin domain containing intermediate filament IMC6 (IMC6)
503	TGME49_269340	149.747	0.938109	hypothetical protein
504	TGME49_223070	149.264	0.937985	hypothetical protein
505	TGME49_255450	149.203	0.937862	hypothetical protein
506	TGME49_289620	149.088	0.937739	cathepsin CPC1 (CPC1)
507	TGME49_314260	148.321	0.937616	hypothetical protein
508	TGME49_315802	148.256	0.937492	hypothetical protein
509	TGME49_258462	147.947	0.937369	hypothetical protein
510	TGME49_223040	147.739	0.937246	hypothetical protein
511	TGME49_232550	147.647	0.937122	hypothetical protein
512	TGME49_286470	147.527	0.936999	AGC kinase
513	TGME49_286590	146.875	0.936876	microtubule associated protein SPM2 (SPM2)
514	TGME49_232035	146.859	0.936753	hypothetical protein
515	TGME49_309730	146.501	0.936629	thioredoxin reductase
516	TGME49_265330	146.443	0.936506	cell-cycle-associated protein kinase GSK, putative
517	TGME49_290600	146.319	0.936383	succinyl-CoA-synthetase alpha SCSA (SCSA)
518	TGME49_213410	146.026	0.936259	small nuclear ribonucleoprotein f (snrnp-f), putative
519	TGME49_221590	145.688	0.936136	dual specificity phosphatase, catalytic domain-containing protein
520	TGME49_212770	145.583	0.936013	hypothetical protein
521	TGME49_230850	145.186	0.93589	hypothetical protein
522	TGME49_307830	145.02	0.935766	hypothetical protein
523	TGME49_285240	144.887	0.935643	3-oxo-5-alpha-steroid 4-dehydrogenase
524	TGME49_273930	144.732	0.93552	DNA topoisomerase domain-containing protein
525	TGME49_212980	144.296	0.935396	hypothetical protein
526	TGME49_244530	143.735	0.935273	hypothetical protein
527	TGME49_237180	143.191	0.93515	hypothetical protein
528	TGME49_214080	143.144	0.935027	toxofilin
529	TGME49_273070	142.842	0.934903	GTPase activating protein for adp ribosylation factor, putative
530	TGME49_294290	142.602	0.93478	Der1ER1
531	TGME49_242080	142.485	0.934657	hypothetical protein
532	TGME49_306930	142.422	0.934533	proteasome subunit beta type 7 precursor, putative
533	TGME49_227030	141.874	0.93441	hypothetical protein
534	TGME49_227910	141.712	0.934287	hypothetical protein
535	TGME49_235970	141.478	0.934163	eukaryotic initiation factor-2 gamma, putative
536	TGME49_233500	141.129	0.93404	triose-phosphate isomerase TPI-II (TPI-II)
537	TGME49_226380	141.059	0.933917	hypothetical protein
538	TGME49_211850	139.953	0.933794	hypothetical protein
539	TGME49_461480	139.608	0.93367	hypothetical protein
540	TGME49_211030	139.505	0.933547	hypothetical protein
541	TGME49_227380	138.165	0.933424	hypothetical protein
542	TGME49_218780	137.753	0.9333	phosphoserine aminotransferase, putative
543	TGME49_258940	137.571	0.933177	acylphosphatase family protein
544	TGME49_229010	136.951	0.933054	rhoptry neck protein RON4 (RON4)
545	TGME49_231950	136.463	0.932931	hypothetical protein
546	TGME49_206340	136.37	0.932807	hypothetical protein
547	TGME49_254470	136.306	0.932684	hypothetical protein
548	TGME49_288750	136.28	0.932561	ubiquinol-cytochrome c reductase
549	TGME49_236040	136.176	0.932437	fructose-1,6-bisphosphate aldolase
550	TGME49_226250	135.855	0.932314	DEAD (Asp-Glu-Ala-Asp) box polypeptide DDX3X (DDX3X)
551	TGME49_258870	135.728	0.932191	hypothetical protein
552	TGME49_203815	134.738	0.932068	hypothetical protein
553	TGME49_273770	134.671	0.931944	hypothetical protein
554	TGME49_201520	134.649	0.931821	protein phosphatase 2C domain-containing protein
555	TGME49_226000	134.494	0.931698	ATP synthase, putative
556	TGME49_254606	134.181	0.931574	hypothetical protein
557	TGME49_219730	134.154	0.931451	hypothetical protein
558	TGME49_234530	134.146	0.931328	hypothetical protein
559	TGME49_249570	133.185	0.931205	hypothetical protein
560	TGME49_249180	132.862	0.931081	bifunctional dihydrofolate reductase-thymidylate synthase
561	TGME49_262040	132.837	0.930958	SAC3/GANP family protein
562	TGME49_245485	132.825	0.930835	microneme protein MIC9 (MIC9)
563	TGME49_236210	132.811	0.930711	peptidase M16 family potein, putative
564	TGME49_255900	132.226	0.930588	Bax inhibitor-1, putative
565	TGME49_316280	132.082	0.930465	transporter, major facilitator family protein
566	TGME49_203790	131.937	0.930342	hypothetical protein
567	TGME49_227870	131.82	0.930218	Tim10/DDP family zinc finger superfamily protein
568	TGME49_200010	131.366	0.930095	hypothetical protein
569	TGME49_211020	130.865	0.929972	RNA recognition motif-containing protein
570	TGME49_273520	130.448	0.929848	PCI domain-containing protein
571	TGME49_249300	130.439	0.929725	hypothetical protein
572	TGME49_232660	130.334	0.929602	Hsp70 interacting protein HIP (HIP)
573	TGME49_318410	130.278	0.929478	TCP-1 chaperonin, putative
574	TGME49_314090	129.854	0.929355	proteasome beta subunit
575	TGME49_269140	129.18	0.929232	transport protein particle component, Bet3 domain-containing protein
576	TGME49_223000	128.466	0.929109	dynein light chain DLC
577	TGME49_311010	127.698	0.928985	hypothetical protein
578	TGME49_224520	127.479	0.928862	alveolin domain containing intermediate filament IMC8 (ALV10)
579	TGME49_247440	127.385	0.928739	hypothetical protein
580	TGME49_219520	127.233	0.928615	histone arginine methyltransferase PRMT1 (PRMT1)
581	TGME49_288360	127.139	0.928492	tryptophanyl-tRNA synthetase (TrpRS2)
582	TGME49_221180	126.771	0.928369	hypothetical protein
583	TGME49_249935	126.498	0.928246	hypothetical protein
584	TGME49_293180	126.27	0.928122	NADP-specific glutamate dehydrogenase
585	TGME49_279360	126.175	0.927999	hypothetical protein
586	TGME49_247770	126.098	0.927876	hypothetical protein
587	TGME49_209120	125.973	0.927752	hypothetical protein
588	TGME49_217560	125.963	0.927629	DNA-directed RNA polymerase II RPB10 (POLR2L)
589	TGME49_262560	125.919	0.927506	hypothetical protein
590	TGME49_279380	125.872	0.927383	hypothetical protein
591	TGME49_310180	125.803	0.927259	hypothetical protein
592	TGME49_308075	125.492	0.927136	hypothetical protein
593	TGME49_295450	125.425	0.927013	sjoegren syndrome nuclear autoantigen 1 family protein
594	TGME49_225150	125.29	0.926889	hypothetical protein
595	TGME49_258150	125.2	0.926766	proteasome subunit alpha type 7, putative
596	TGME49_235450	125.007	0.926643	ubiquitin-conjugating enzyme subfamily protein
597	TGME49_250340	124.993	0.92652	centrin 2
598	TGME49_240460	124.887	0.926396	AP2 domain transcription factor AP2VI-1 (AP2VI1)
599	TGME49_218270	124.692	0.926273	hypothetical protein
600	TGME49_261440	123.76	0.92615	ARM repeats containing protein
601	TGME49_283710	123.658	0.926026	longevity-assurance protein (LAG1) domain-containing protein
602	TGME49_262490	123.368	0.925903	alpha/beta hydrolase, putative
603	TGME49_258930	122.781	0.92578	peptidylprolyl isomerase
604	TGME49_262400	122.724	0.925657	lipase
605	TGME49_300040	122.602	0.925533	ubiquitin-conjugating enzyme subfamily protein
606	TGME49_236920	122.59	0.92541	hypothetical protein
607	TGME49_261400	122.306	0.925287	hypothetical protein
608	TGME49_253430	122.146	0.925163	asparagine synthetase, putative
609	TGME49_289800	122.076	0.92504	hypothetical protein
610	TGME49_267430	121.825	0.924917	DnaJ domain-containing protein
611	TGME49_232000	121.537	0.924793	hypothetical protein
612	TGME49_232670	121.26	0.92467	hypothetical protein
613	TGME49_215490	121.061	0.924547	transporter, major facilitator family protein
614	TGME49_218940	120.821	0.924424	hypothetical protein
615	TGME49_205350	120.599	0.9243	integral membrane protein, GNS1/SUR4 family protein, putative
616	TGME49_289650	120.569	0.924177	PEP-carboxykinase I
617	TGME49_290300	120.237	0.924054	hypothetical protein
618	TGME49_315490	120.146	0.92393	rhoptry protein ROP10 (ROP10)
619	TGME49_237820	119.837	0.923807	IMC sub-compartment protein ISP2 (ISP2)
620	TGME49_259700	119.467	0.923684	hypothetical protein
621	TGME49_262010	119.264	0.923561	calmodulin CAM2 (CAM2)
622	TGME49_211630	119.013	0.923437	hypothetical protein
623	TGME49_258458	118.843	0.923314	hypothetical protein
624	TGME49_251780	118.456	0.923191	heat shock protein
625	TGME49_304500	117.951	0.923067	hypothetical protein
626	TGME49_316260	117.764	0.922944	hypothetical protein
627	TGME49_219810	117.76	0.922821	hypothetical protein
628	TGME49_293580	117.524	0.922698	prefoldin subunit protein
629	TGME49_286630	117.473	0.922574	redoxin domain-containing protein
630	TGME49_227960	117.409	0.922451	PCI domain-containing protein
631	TGME49_310360	116.912	0.922328	hypothetical protein
632	TGME49_233100	116.832	0.922204	SPFH domain / Band 7 family protein
633	TGME49_270370	116.707	0.922081	clathrin assembly protein AP19, putative
634	TGME49_225120	116.249	0.921958	hypothetical protein
635	TGME49_215060	116.065	0.921835	small GTP-binding protein sar1, putative
636	TGME49_236570	115.863	0.921711	lysine decarboxylase family protein
637	TGME49_232280	115.629	0.921588	hypothetical protein
638	TGME49_212210	115.41	0.921465	hypothetical protein
639	TGME49_275860	115.359	0.921341	hypothetical protein
640	TGME49_273130	115.34	0.921218	SAG-related sequence SRS30A (SRS30A)
641	TGME49_225930	115.334	0.921095	triose-phosphate isomerase TPI-I (TPI-I)
642	TGME49_252630	115.304	0.920972	hypothetical protein
643	TGME49_200320	115.019	0.920848	hypoxanthine-xanthine-guanine phosphoribosyl transferase HXGPRT (HXGPRT)
644	TGME49_256970	114.982	0.920725	vacuolar ATP synthase subunit A, putative
645	TGME49_258360	114.719	0.920602	hypothetical protein
646	TGME49_233230	114.631	0.920478	RNA-binding protein 8A family protein
647	TGME49_320570	114.463	0.920355	elongation factor Tu, putative
648	TGME49_208440	114.229	0.920232	hypothetical protein
649	TGME49_203930	114.109	0.920108	hypothetical protein
650	TGME49_207690	113.707	0.919985	programmed cell death 5 protein (PDCD5)
651	TGME49_284540	113.258	0.919862	ATP synthase F1, delta subunit protein
652	TGME49_310235	112.651	0.919739	hypothetical protein
653	TGME49_316330	112.394	0.919615	superoxide dismutase SOD2 (SOD2)
654	TGME49_240640	110.918	0.919492	casein kinase I
655	TGME49_314450	110.862	0.919369	hypothetical protein
656	TGME49_213050	110.784	0.919245	hypothetical protein
657	TGME49_240800	110.579	0.919122	MORN repeat-containing protein
658	TGME49_314790	110.568	0.918999	small nuclear ribonucleoprotein G, putative
659	TGME49_240490	110.558	0.918876	hypothetical protein
660	TGME49_283850	110.405	0.918752	peptidyl-prolyl cis-trans isomerase
661	TGME49_200250	110.282	0.918629	microneme protein MIC17A (MIC17A)
662	TGME49_299780	110.081	0.918506	hypothetical protein
663	TGME49_254610	109.979	0.918382	Tim10/DDP family zinc finger superfamily protein
664	TGME49_260240	109.943	0.918259	ccr4-associated factor family protein
665	TGME49_214770	109.932	0.918136	small GTP binding protein rab1a, putative
666	TGME49_259550	109.811	0.918013	dihydropteroate synthase
667	TGME49_259660	108.965	0.917889	orotate phosphoribosyltransferase
668	TGME49_222090	108.813	0.917766	hypothetical protein
669	TGME49_244690	108.776	0.917643	hypothetical protein
670	TGME49_284660	108.706	0.917519	mitochondrial ribosomal protein s6-2, putative
671	TGME49_229140	108.489	0.917396	MaoC family domain-containing protein
672	TGME49_215350	108.076	0.917273	hypothetical protein
673	TGME49_263810	107.957	0.91715	hypothetical protein
674	TGME49_261010	107.738	0.917026	tat-binding family protein, putative
675	TGME49_277270	107.551	0.916903	NTPase II
676	TGME49_278600	107.405	0.91678	hypothetical protein
677	TGME49_310700	107.283	0.916656	serine/threonine phosophatase PP1
678	TGME49_280740	107.159	0.916533	signal peptidase
679	TGME49_256770	107.051	0.91641	eukaryotic translation initiation factor 4A, isoform 3, putative
680	TGME49_241820	106.241	0.916287	membrane protein, putative
681	TGME49_270640	106.084	0.916163	RNA recognition motif-containing protein
682	TGME49_261710	106.025	0.91604	ankyrin repeat-containing protein
683	TGME49_312270	105.944	0.915917	rhoptry protein ROP13 (ROP13)
684	TGME49_224900	105.67	0.915793	adenylate kinase, putative
685	TGME49_313780	105.643	0.91567	hypothetical protein
686	TGME49_243950	105.485	0.915547	prohibitin, putative
687	TGME49_319640	105.339	0.915423	hypothetical protein
688	TGME49_216770	105.256	0.9153	hypothetical protein
689	TGME49_297500	105.111	0.915177	T-complex protein 1 eta subunit
690	TGME49_203560	105.065	0.915054	hypothetical protein
691	TGME49_304770	104.943	0.91493	ubiquitin-conjugating enzyme subfamily protein
692	TGME49_214350	104.734	0.914807	GTP-binding protein, putative
693	TGME49_305510	104.603	0.914684	hypothetical protein
694	TGME49_244440	104.574	0.91456	nucleoside transporter protein
695	TGME49_202970	104.414	0.914437	hypothetical protein
696	TGME49_321570	104.198	0.914314	beta-hydroxyacyl-acyl carrier protein dehydratase (FABZ)
697	TGME49_311470	103.876	0.914191	rhoptry neck protein RON5 (RON5)
698	TGME49_236070	103.661	0.914067	pyrroline-5-carboxylate reductase
699	TGME49_260825	103.629	0.913944	hypothetical protein
700	TGME49_225240	103.601	0.913821	50S ribosomal protein L13, putative
701	TGME49_268810	103.419	0.913697	ck2 beta subunit
702	TGME49_249200	103.311	0.913574	Ctr copper transporter family protein
703	TGME49_253130	103.11	0.913451	transporter, major facilitator family protein
704	TGME49_240590	103.003	0.913328	DNA-directed RNA polymerase II RPB5 (POLR2E)
705	TGME49_202680	102.839	0.913204	peptidase M16, alpha subunit, putative
706	TGME49_214210	102.525	0.913081	rRNA pseudouridine synthase
707	TGME49_319350	102.197	0.912958	SAG-related sequence SRS17B (SRS17B)
708	TGME49_297120	102.179	0.912834	hypothetical protein
709	TGME49_216130	102.148	0.912711	ubiquitin conjugating enzyme E2, putative
710	TGME49_229650	101.798	0.912588	josephin protein
711	TGME49_219310	101.777	0.912465	DnaK family protein
712	TGME49_277265	101.517	0.912341	hypothetical protein
713	TGME49_249740	101.387	0.912218	translation machinery associated tma7 protein
714	TGME49_229360	101.32	0.912095	transaldolase
715	TGME49_203060	101.31	0.911971	hypothetical protein
716	TGME49_229990	101.255	0.911848	T-complex protein 1 subunit alpha, putative
717	TGME49_266750	101.222	0.911725	transporter/permease protein, putative
718	TGME49_309560	101.191	0.911602	nmda receptor glutamate-binding chain
719	TGME49_247410	101.026	0.911478	hypothetical protein
720	TGME49_285980	100.886	0.911355	glucosephosphate-mutase GPM1 (GPM1)
721	TGME49_254690	100.555	0.911232	phospholipase/carboxylesterase
722	TGME49_226960	100.269	0.911108	phosphofructokinase PFKII (PFKII)
723	TGME49_226640	100.238	0.910985	zinc binding protein, putative
724	TGME49_211250	100.224	0.910862	hypothetical protein
725	TGME49_308860	100.062	0.910739	hypothetical protein
726	TGME49_250115	100.028	0.910615	hypothetical protein
727	TGME49_259710	99.9889	0.910492	protein kinase
728	TGME49_310150	99.9207	0.910369	AMP-binding enzyme domain-containing protein
729	TGME49_269010	99.8585	0.910245	AP2 domain transcription factor AP2VIII-7 (AP2VIII7)
730	TGME49_230940	99.8346	0.910122	hypothetical protein
731	TGME49_255410	99.4727	0.909999	hypothetical protein
732	TGME49_269250	99.3553	0.909875	Mov34/MPN/PAD-1 family protein
733	TGME49_309740	99.3548	0.909752	LSM domain-containing protein
734	TGME49_243580	99.2471	0.909629	Hit family protein involved in cell-cycle regulation, putative
735	TGME49_204370	98.8114	0.909506	WD-40 repeat protein
736	TGME49_318660	98.4308	0.909382	PP2C, putative
737	TGME49_267610	98.3711	0.909259	hypothetical protein
738	TGME49_260620	98.1792	0.909136	hypothetical protein
739	TGME49_280750	98.0269	0.909012	rudimentary enhancer, putative
740	TGME49_225560	97.9914	0.908889	hypothetical protein
741	TGME49_213830	97.7795	0.908766	Ufm1-conjugating enzyme 1, putative
742	TGME49_206480	97.1776	0.908643	hypothetical protein
743	TGME49_271610	97.121	0.908519	pyrroline-5-carboxylate reductase
744	TGME49_245450	97.0785	0.908396	hypothetical protein
745	TGME49_263320	96.8337	0.908273	hypothetical protein
746	TGME49_243200	96.5883	0.908149	hypothetical protein
747	TGME49_237250	96.3586	0.908026	hypothetical protein
748	TGME49_242820	96.276	0.907903	hypothetical protein
749	TGME49_223660	95.8292	0.90778	50S ribosomal protein L4, putative
750	TGME49_318650	95.8267	0.907656	transhydrogenase
751	TGME49_226590	95.6222	0.907533	cytochrome C oxidase subunit IIa, putative
752	TGME49_294340	95.3683	0.90741	hypothetical protein
753	TGME49_281955	94.679	0.907286	hypothetical protein
754	TGME49_267050	94.4471	0.907163	hydrolase, alpha/beta fold family protein
755	TGME49_301890	94.4418	0.90704	Toxoplasma gondii family B protein
756	TGME49_269970	94.4325	0.906917	hypothetical protein
757	TGME49_261470	94.2077	0.906793	U6 snRNA-associated Sm family protein LSm6, putative
758	TGME49_273090	94.1224	0.90667	cell division protein CDC48CY (CDC48CY)
759	TGME49_229420	94.0711	0.906547	cytochrome c, putative
760	TGME49_269425	93.8799	0.906423	hypothetical protein
761	TGME49_321620	93.6411	0.9063	dynamin-related protein DRPB (DRPB)
762	TGME49_259940	93.5489	0.906177	hypothetical protein
763	TGME49_254520	93.4602	0.906054	mediator complex subunit MED11 (MED11)
764	TGME49_278450	93.4544	0.90593	hypothetical protein
765	TGME49_301440	93.3329	0.905807	calcium-dependent protein kinase CDPK1 (CDPK1)
766	TGME49_314400	93.2568	0.905684	pyruvate dehydrogenase E1 component, beta subunit, putative
767	TGME49_237200	93.2236	0.90556	sphingolipid delta 4 desaturase/c-4 hydroxylase protein des2 family protein
768	TGME49_257520	92.9752	0.905437	synaptobrevin protein
769	TGME49_248600	92.8802	0.905314	aspartate aminotransferase
770	TGME49_295125	92.808	0.90519	rhoptry protein ROP4 (ROP4)
771	TGME49_315770	92.77	0.905067	cytochrome p450 superfamily protein
772	TGME49_228000	92.7554	0.904944	splicing factor 3A subunit 2, putative
773	TGME49_241180	92.735	0.904821	hypothetical protein
774	TGME49_242680	92.7099	0.904697	ribosomal protein RPL24e (RPL24E)
775	TGME49_233470	92.6749	0.904574	hypothetical protein
776	TGME49_214320	92.5558	0.904451	facilitative glucose transporter GT1 (GT1)
777	TGME49_269690	92.4355	0.904327	hypothetical protein
778	TGME49_221470	92.3781	0.904204	hypothetical protein
779	TGME49_261070	92.3474	0.904081	apicoplast triosephosphate translocator APT1 (APT1)
780	TGME49_232260	92.3115	0.903958	hypothetical protein
781	TGME49_300285	92.2222	0.903834	hypothetical protein
782	TGME49_252500	92.1982	0.903711	polo kinase
783	TGME49_229220	92.1847	0.903588	hypothetical protein
784	TGME49_318575	91.9689	0.903464	hypothetical protein
785	TGME49_312220	91.9507	0.903341	mitochondrial inner membrane translocase subunit TIM17, putative
786	TGME49_257750	91.862	0.903218	homocysteine s-methyltransferase domain-containing protein
787	TGME49_313400	91.8367	0.903095	DnaJ domain-containing protein
788	TGME49_316600	91.7361	0.902971	hypothetical protein
789	TGME49_264610	91.7281	0.902848	RNA recognition motif-containing protein
790	TGME49_219800	91.5787	0.902725	vacuolar ATP synthase subunit b, putative
791	TGME49_238070	91.5465	0.902601	glutaredoxin domain-containing protein
792	TGME49_254660	91.5438	0.902478	ankyrin repeat-containing protein
793	TGME49_278830	91.5046	0.902355	glucose-6-phosphate 1-dehydrogenase
794	TGME49_209720	91.4716	0.902232	hypothetical protein
795	TGME49_269840	91.1997	0.902108	proteasome regulatory subunit
796	TGME49_226650	91.0169	0.901985	hypothetical protein
797	TGME49_232830	90.9563	0.901862	vacuolar proton translocating ATPase subunit A, putative
798	TGME49_232960	90.9305	0.901738	oxidoreductase, 2OG-Fe(II) oxygenase family protein
799	TGME49_259260	90.8497	0.901615	membrane protein FtsH1
800	TGME49_268950	90.7301	0.901492	hypothetical protein
801	TGME49_292920	90.4753	0.901369	heat shock protein 75, putative
802	TGME49_224020	89.94	0.901245	hypothetical protein
803	TGME49_210420	89.9342	0.901122	hypothetical protein
804	TGME49_235880	89.9046	0.900999	brain protein 44 family protein
805	TGME49_286480	89.714	0.900875	hypothetical protein
806	TGME49_293720	89.5874	0.900752	hypothetical protein
807	TGME49_312640	89.5712	0.900629	hypothetical protein
808	TGME49_249425	89.5589	0.900505	hypothetical protein
809	TGME49_202200	89.5421	0.900382	hypothetical protein
810	TGME49_207240	89.5339	0.900259	hypothetical protein
811	TGME49_313010	89.3753	0.900136	DEAD (Asp-Glu-Ala-Asp) box polypeptide DDX6 (DDX6)
812	TGME49_311100	89.3622	0.900012	zinc finger (CCCH type) motif-containing protein
813	TGME49_224850	89.2664	0.899889	polyadenylate binding protein, putative
814	TGME49_267390	89.1879	0.899766	DNA-directed RNA polymerase I RPAC1 (POLR1C)
815	TGME49_311110	89.1272	0.899642	Ubiquitin-fold modifier 1 precursor family protein, putative
816	TGME49_306190	89.1126	0.899519	hypothetical protein
817	TGME49_217820	89.1092	0.899396	PCI domain-containing protein
818	TGME49_203740	88.9763	0.899273	hypothetical protein
819	TGME49_289210	88.9191	0.899149	prefoldin subunit protein
820	TGME49_228210	88.7574	0.899026	26S proteasome regulatory subunit
821	TGME49_291930	88.6457	0.898903	RNA recognition motif-containing protein
822	TGME49_221910	88.2559	0.898779	AN1 family Zinc finger domain-containing protein
823	TGME49_228360	88.171	0.898656	peptidyl-prolyl isomerase FKBP12, putative
824	TGME49_290660	88.1621	0.898533	RNA recognition motif-containing protein
825	TGME49_231910	88.1564	0.89841	ATP synthase F1 gamma subunit
826	TGME49_251760	88.0317	0.898286	subunit of proteaseome activator complex, putative
827	TGME49_227970	87.8678	0.898163	histone family DNA-binding protein
828	TGME49_216930	87.7134	0.89804	cholinephosphate cytidylyltransferase
829	TGME49_200375	87.4563	0.897916	hypothetical protein
830	TGME49_255195	87.2428	0.897793	hypothetical protein
831	TGME49_221270	87.0474	0.89767	oxidoreductase, 2OG-Fe(II) oxygenase family protein
832	TGME49_218730	86.9456	0.897547	hypothetical protein
833	TGME49_278510	86.9324	0.897423	protein phosphatase 2C domain-containing protein
834	TGME49_313230	86.8559	0.8973	eukaryotic initiation factor-2, alpha subunit
835	TGME49_268830	86.7724	0.897177	hypothetical protein
836	TGME49_315510	86.7406	0.897053	hypothetical protein
837	TGME49_213030	86.7206	0.89693	hypothetical protein
838	TGME49_222850	86.5465	0.896807	stress responsive a/b barrel domain-containing protein
839	TGME49_216970	86.4838	0.896684	coronin, putative
840	TGME49_275460	86.438	0.89656	hypothetical protein
841	TGME49_225160	86.4214	0.896437	hypothetical protein
842	TGME49_220500	86.4041	0.896314	UBX domain-containing protein
843	TGME49_299970	86.3174	0.89619	tetratricopeptide repeat-containing protein
844	TGME49_244080	86.2195	0.896067	hypothetical protein
845	TGME49_231380	86.1982	0.895944	DNA-directed RNA polymerase II RPB4 (POLR2D)
846	TGME49_273060	85.9429	0.89582	ribosomal protein S17, putative
847	TGME49_306280	85.9389	0.895697	mediator complex subunit MED7 (MED7)
848	TGME49_312150	85.9014	0.895574	hypothetical protein
849	TGME49_232720	85.8998	0.895451	Lsm12, putative
850	TGME49_238240	85.7779	0.895327	bystin protein
851	TGME49_243930	85.7475	0.895204	hypothetical protein
852	TGME49_205440	85.6891	0.895081	CCT chaperonin gamma subunit
853	TGME49_268220	85.6622	0.894957	hypothetical protein
854	TGME49_242070	85.5871	0.894834	cAMP-dependent protein kinase regulatory subunit
855	TGME49_300310	85.4992	0.894711	26S proteasome regulatory subunit, S6a family AAA ATpase
856	TGME49_271790	85.4807	0.894588	hypothetical protein
857	TGME49_203030	85.2967	0.894464	N-methyl-D-aspartate receptor-associated protein
858	TGME49_301420	85.1537	0.894341	hypothetical protein
859	TGME49_315210	84.8374	0.894218	rhoptry protein, putative
860	TGME49_310040	84.4258	0.894094	ubiquitin conjugating enzyme E2, putative
861	TGME49_247360	84.2751	0.893971	PAP2 superfamily protein
862	TGME49_238073	84.1696	0.893848	hypothetical protein
863	TGME49_260370	84.1651	0.893725	AtPH1 family protein
864	TGME49_257350	84.095	0.893601	eukaryotic translation initiation factor, putative
865	TGME49_208718	83.9214	0.893478	protein tyrosine phosphatase type IVA A, putative
866	TGME49_257040	83.8128	0.893355	TB2/DP1, HVA22 family protein
867	TGME49_258720	83.7973	0.893231	Ubiquitin family protein, putative
868	TGME49_282055	83.7875	0.893108	protein phosphatase PP2C-hn (PP2CHN)
869	TGME49_260870	83.7713	0.892985	zinc finger cdgsh type protein
870	TGME49_211015	83.6821	0.892862	hypothetical protein
871	TGME49_239490	83.4742	0.892738	dehydrogenase E1 component family protein
872	TGME49_293470	83.4499	0.892615	hypothetical protein
873	TGME49_292220	83.3986	0.892492	PCI domain-containing protein
874	TGME49_222920	83.3273	0.892368	mbp-1 interacting protein-2a family protein
875	TGME49_217750	83.222	0.892245	hypothetical protein
876	TGME49_233695	83.2066	0.892122	hypothetical protein
877	TGME49_225790	83.1666	0.891999	PDI family protein
878	TGME49_223485	83.1065	0.891875	hypothetical protein
879	TGME49_224530	82.9846	0.891752	alveolin domain containing intermediate filament IMC5 (ALV11)
880	TGME49_243460	82.8821	0.891629	hypothetical protein
881	TGME49_205280	82.8537	0.891505	hypothetical protein
882	TGME49_223140	82.7043	0.891382	tRNA binding domain-containing protein
883	TGME49_226580	82.6851	0.891259	hypothetical protein
884	TGME49_268210	82.2999	0.891135	AGC kinase
885	TGME49_258170	82.0927	0.891012	hypothetical protein
886	TGME49_209890	81.9756	0.890889	hypothetical protein
887	TGME49_225420	81.8796	0.890766	histidine triad domain-containing protein
888	TGME49_204130	81.8512	0.890642	perforin-like protein PLP1 (PLP1)
889	TGME49_242090	81.7609	0.890519	zinc finger (CCCH type) motif-containing protein
890	TGME49_290670	81.7239	0.890396	leucyl aminopeptidase LAP (LAP)
891	TGME49_320020	81.697	0.890272	transporter, major facilitator family protein
892	TGME49_240600	81.537	0.890149	chaperonin cpn60, putative
893	TGME49_247460	81.4238	0.890026	proliferating cell nuclear antigen PCNA1 (PCNA1)
894	TGME49_297650	81.341	0.889903	Ser/Thr phosphatase family protein
895	TGME49_271935	81.1948	0.889779	hypothetical protein
896	TGME49_279400	81.1199	0.889656	glutaredoxin, putative
897	TGME49_315780	80.9498	0.889533	myosin regulatory light chain, putative
898	TGME49_236630	80.9318	0.889409	hypothetical protein
899	TGME49_283510	80.8814	0.889286	hypothetical protein
900	TGME49_239800	80.6902	0.889163	hypothetical protein
901	TGME49_263070	80.646	0.88904	CMGC kinase, CK2 family
902	TGME49_205490	80.1946	0.888916	integral membrane protein, putative
903	TGME49_233110	80.1766	0.888793	IMP dehydrogenas (IMPDH)
904	TGME49_314430	80.0526	0.88867	serine/threonine specific protein phosphatase
905	TGME49_280500	79.9867	0.888546	inorganic anion transporter, sulfate permease (SulP) family protein
906	TGME49_215160	79.8759	0.888423	hypothetical protein
907	TGME49_237170	79.822	0.8883	hypothetical protein
908	TGME49_314830	79.7123	0.888177	pre-mRNA splicing factor subunit, putative
909	TGME49_279410	79.59	0.888053	hypothetical protein
910	TGME49_210370	79.5478	0.88793	hypothetical protein
911	TGME49_246540	79.4942	0.887807	cytochrome c1, heme protein
912	TGME49_270270	79.4704	0.887683	hypothetical protein
913	TGME49_226730	79.3704	0.88756	aconitate hydratase ACN/IRP
914	TGME49_231230	79.2712	0.887437	hypothetical protein
915	TGME49_210810	79.228	0.887314	hypothetical protein
916	TGME49_207770	79.1848	0.88719	PCI domain-containing protein
917	TGME49_231920	79.1769	0.887067	oxidoreductase, short chain dehydrogenase/reductase family protein
918	TGME49_309600	79.0546	0.886944	hypothetical protein
919	TGME49_224205	78.9994	0.88682	ER lumen protein retaining receptor, putative
920	TGME49_286120	78.9701	0.886697	prolyl endopeptidase
921	TGME49_286070	78.9378	0.886574	hypothetical protein
922	TGME49_306650	78.9172	0.88645	hypothetical protein
923	TGME49_258780	78.7743	0.886327	OTU family cysteine protease
924	TGME49_300100	78.736	0.886204	rhoptry neck protein RON2 (RON2)
925	TGME49_251500	78.721	0.886081	eukaryotic initiation factor-3, subunit 3, putative
926	TGME49_251470	78.7094	0.885957	hypothetical protein
927	TGME49_261540	78.4692	0.885834	DNA-directed RNA polymerase I RPAC2
928	TGME49_240630	78.3645	0.885711	ULK kinase
929	TGME49_218880	78.3619	0.885587	SF-assemblin, putative
930	TGME49_223920	78.2497	0.885464	rhoptry neck protein RON3 (RON3)
931	TGME49_255420	78.1332	0.885341	hypothetical protein
932	TGME49_216650	78.0674	0.885218	S15 sporozoite-expressed protein
933	TGME49_241160	78.0037	0.885094	hemolysin-III related subfamily protein
934	TGME49_201680	77.9028	0.884971	eukaryotic initiation factor-3 subunit 10, putative
935	TGME49_300260	77.8023	0.884848	threonyl-tRNA synthetase family protein
936	TGME49_205180	77.7206	0.884724	RNA recognition motif-containing protein
937	TGME49_287500	77.6473	0.884601	T complex chaperonin, putative
938	TGME49_222930	77.643	0.884478	hypothetical protein
939	TGME49_310005	77.5478	0.884355	hypothetical protein
940	TGME49_209420	77.4096	0.884231	hypothetical protein
941	TGME49_305850	77.0859	0.884108	RNA recognition motif-containing protein
942	TGME49_313385	77.0499	0.883985	hypothetical protein
943	TGME49_230820	77.0016	0.883861	hypothetical protein
944	TGME49_219820	76.9988	0.883738	polyubiquitin UbC, putative
945	TGME49_310770	76.9881	0.883615	hypothetical protein
946	TGME49_259010	76.8168	0.883492	vacuolar ATP synthase subunit d, putative
947	TGME49_254140	76.7146	0.883368	DNA-directed RNA polymerase II RPABC4 (POLR2K)
948	TGME49_249970	76.4829	0.883245	hypothetical protein
949	TGME49_255660	76.405	0.883122	EF hand domain-containing protein
950	TGME49_270170	76.4048	0.882998	hypothetical protein
951	TGME49_207820	76.3815	0.882875	cell-cycle-associated protein kinase MAPK, putative
952	TGME49_216450	76.3619	0.882752	peptidase, T1 family protein
953	TGME49_234190	76.2184	0.882629	serine hydroxymethyltransferase 2, putative
954	TGME49_206470	76.0297	0.882505	pyruvate dehydrogenase complex subunit PDH-E3II (PDHE3II)
955	TGME49_236540	75.9267	0.882382	RNA recognition motif-containing protein
956	TGME49_221905	75.923	0.882259	hypothetical protein
957	TGME49_248630	75.9014	0.882135	actin-related protein ARP1 (ARP1)
958	TGME49_277685	75.8596	0.882012	hypothetical protein
959	TGME49_285930	75.4058	0.881889	hypothetical protein
960	TGME49_246560	75.3851	0.881766	vacuolar ATP synthase subunit g, putative
961	TGME49_235370	75.3622	0.881642	hypothetical protein
962	TGME49_248400	75.2026	0.881519	glyoxalase I, putative
963	TGME49_247550	74.8207	0.881396	heat shock protein HSP60 (HSP60)
964	TGME49_227840	74.62	0.881272	Memo family protein
965	TGME49_240690	74.5557	0.881149	S-adenosyl methionine synthetase
966	TGME49_226068	74.4613	0.881026	DnaJ domain-containing protein
967	TGME49_259880	74.2949	0.880902	hypothetical protein
968	TGME49_266100	74.0526	0.880779	rhoptry kinase family protein ROP41 (ROP41)
969	TGME49_233170	73.907	0.880656	hypothetical protein
970	TGME49_229000	73.8621	0.880533	kelch repeat-containing protein
971	TGME49_268590	73.8468	0.880409	rhomboid protease ROM4 (ROM4)
972	TGME49_271270	73.8036	0.880286	hypothetical protein
973	TGME49_224110	73.6503	0.880163	adhesion regulating molecule region protein, putative
974	TGME49_289720	73.6126	0.880039	hypothetical protein
975	TGME49_294980	73.6081	0.879916	hypothetical protein
976	TGME49_236650	73.3703	0.879793	DEAD (Asp-Glu-Ala-Asp) box polypeptide 17 (DDX17)
977	TGME49_238110	73.3661	0.87967	replication factor a protein 3 protein
978	TGME49_304460	73.3443	0.879546	zinc finger, C3HC4 type (RING finger) domain-containing protein
979	TGME49_266090	73.2168	0.879423	hypothetical protein
980	TGME49_249390	73.153	0.8793	glutamate/leucine/phenylalanine/valine dehydrogenase family protein
981	TGME49_293310	73.0246	0.879176	ribosomal protein L20, putative
982	TGME49_222170	72.8253	0.879053	dense-granule antigen DG32
983	TGME49_260540	72.7901	0.87893	alveolin domain containing intermediate filament IMC14 (ALV9)
984	TGME49_219230	72.6691	0.878807	AMP-binding enzyme domain-containing protein
985	TGME49_210255	72.6045	0.878683	hypothetical protein
986	TGME49_218220	72.4001	0.87856	cell-cycle-associated protein kinase CDK, putative
987	TGME49_217460	72.3943	0.878437	glutaminyl-tRNA synthetase (GlnRS)
988	TGME49_312420	72.3627	0.878313	hypothetical protein
989	TGME49_248280	72.3305	0.87819	hypothetical protein
990	TGME49_263500	72.2445	0.878067	vacuolar protein sorting-associated protein 26, putative
991	TGME49_280375	72.1891	0.877944	hypothetical protein
992	TGME49_272600	72.1489	0.87782	adaptin c-terminal domain-containing protein
993	TGME49_268720	71.9651	0.877697	Hrf1 family protein
994	TGME49_288500	71.86	0.877574	FAD Malate-dehydrogenase (MDH-FAD)
995	TGME49_276110	71.6097	0.87745	cytochrome b5 family heme/steroid binding domain-containing protein
996	TGME49_282070	71.5896	0.877327	hypothetical protein
997	TGME49_286580	71.3888	0.877204	hypothetical protein
998	TGME49_311260	71.3529	0.877081	myosin light chain MLC1, putative
999	TGME49_236960	71.2726	0.876957	transporter, major facilitator family protein
1000	TGME49_266620	71.1423	0.876834	thioredoxin domain-containing protein
1001	TGME49_305010	70.8618	0.876711	pre-mRNA branch site protein p14, putative
1002	TGME49_313140	70.7386	0.876587	isocitrate dehydrogenase
1003	TGME49_280460	70.7263	0.876464	AP2 domain transcription factor AP2VIIa-2 (AP2VIIA2)
1004	TGME49_253100	70.5225	0.876341	hypothetical protein
1005	TGME49_307810	70.4125	0.876217	hypothetical protein
1006	TGME49_261750	70.371	0.876094	rhoptry neck protein RON10 (RON10)
1007	TGME49_229030	70.2192	0.875971	hypothetical protein
1008	TGME49_254900	70.2171	0.875848	proteasome subunit beta type 2, putative
1009	TGME49_270140	70.1337	0.875724	splicing factor DIM1, putative (DIM1)
1010	TGME49_252210	70.113	0.875601	pentatricopeptide repeat domain-containing protein
1011	TGME49_201800	70.008	0.875478	hypothetical protein
1012	TGME49_223930	69.8292	0.875354	RNA recognition motif-containing protein
1013	TGME49_242660	69.8163	0.875231	vacuolar sorting protein 35, putative
1014	TGME49_258790	69.7431	0.875108	zinc finger, C3HC4 type (RING finger) domain-containing protein
1015	TGME49_209250	69.7174	0.874985	hypothetical protein
1016	TGME49_208790	69.5964	0.874861	MC family transporter, putative
1017	TGME49_255190	69.351	0.874738	myosin C
1018	TGME49_291330	69.3258	0.874615	RNA recognition motif-containing protein
1019	TGME49_258130	69.1889	0.874491	Rab1 protein
1020	TGME49_206350	69.1854	0.874368	ER-retrevial receptor Ter1p, putative
1021	TGME49_225050	69.0308	0.874245	adenosylhomocysteinase, putative
1022	TGME49_295310	68.988	0.874122	tubulin binding cofactor A protein
1023	TGME49_219170	68.9846	0.873998	hypothetical protein
1024	TGME49_249780	68.9838	0.873875	hypothetical protein
1025	TGME49_273490	68.8968	0.873752	glutamine synthetase, type I, putative
1026	TGME49_265310	68.8886	0.873628	heat shock protein 40, putative
1027	TGME49_218550	68.8692	0.873505	PIK3R4 kinase-related protein
1028	TGME49_226740	68.8273	0.873382	zinc finger, C3HC4 type (RING finger) domain-containing protein
1029	TGME49_216460	68.7979	0.873259	hypothetical protein
1030	TGME49_217740	68.6472	0.873135	3-ketoacyl-(acyl-carrier-protein) reductase
1031	TGME49_271450	68.551	0.873012	hypothetical protein
1032	TGME49_214950	68.426	0.872889	hypothetical protein
1033	TGME49_205380	68.2468	0.872765	fructose-bisphospatase I
1034	TGME49_246490	68.2127	0.872642	hypothetical protein
1035	TGME49_249670	68.1607	0.872519	cathepsin B
1036	TGME49_268890	68.0917	0.872396	citrate synthase I
1037	TGME49_208550	68.0776	0.872272	hypothetical protein
1038	TGME49_245640	68.0673	0.872149	hypothetical protein
1039	TGME49_268610	67.9889	0.872026	hypothetical protein
1040	TGME49_315110	67.9889	0.871902	prefoldin, alpha subunit protein
1041	TGME49_266810	67.8897	0.871779	hypothetical protein
1042	TGME49_215785	67.6892	0.871656	rhoptry protein ROP2A (ROP2A)
1043	TGME49_234310	67.6516	0.871532	hypothetical protein
1044	TGME49_205670	67.5968	0.871409	SF-assemblin/beta giardin protein
1045	TGME49_246930	67.5509	0.871286	calmodulin CAM1 (CAM1)
1046	TGME49_203700	67.4968	0.871163	SFT2 family protein
1047	TGME49_270700	67.3849	0.871039	hypothetical protein
1048	TGME49_237190	67.0938	0.870916	hypothetical protein
1049	TGME49_299980	66.9064	0.870793	hypothetical protein
1050	TGME49_305270	66.85	0.870669	hypothetical protein
1051	TGME49_315500	66.8371	0.870546	hypothetical protein
1052	TGME49_306380	66.7508	0.870423	U1 zinc finger protein
1053	TGME49_293900	66.7162	0.8703	sporozoite protein with an altered thrombospondin repeat SPATR
1054	TGME49_209950	66.6569	0.870176	thioredoxin, putative
1055	TGME49_241310	66.6448	0.870053	hypothetical protein
1056	TGME49_290150	66.5348	0.86993	hypothetical protein
1057	TGME49_201260	66.5144	0.869806	sugar transporter ST3 (ST3)
1058	TGME49_214970	66.4178	0.869683	DNA replication licensing factor, putative
1059	TGME49_221460	66.3087	0.86956	phosphoglycerate mutase family protein
1060	TGME49_215420	66.2087	0.869437	SNARE protein
1061	TGME49_202390	66.095	0.869313	S15 sporozoite-expressed protein
1062	TGME49_267620	66.0889	0.86919	multi-pass transmembrane protein
1063	TGME49_261520	66.0857	0.869067	nucleolar GTP-binding protein 1, putative
1064	TGME49_212950	66.0609	0.868943	ADP-ribosylation factor family protein 2, putative
1065	TGME49_232690	66.0574	0.86882	DP-fucose transporter, putative
1066	TGME49_262920	66.0235	0.868697	trypsin domain-containing protein
1067	TGME49_263180	65.9695	0.868574	myosin D
1068	TGME49_258680	65.8651	0.86845	TATA-box binding protein TBP2 (TBP2)
1069	TGME49_288840	65.839	0.868327	hypothetical protein
1070	TGME49_285290	65.5892	0.868204	hypothetical protein
1071	TGME49_245480	65.4666	0.86808	hypothetical protein
1072	TGME49_215590	65.316	0.867957	flavoprotein subunit of succinate dehydrogenase
1073	TGME49_269920	65.138	0.867834	phosphatidylserine decarboxylase
1074	TGME49_263020	65.1169	0.867711	50S ribosomal protein L33, putative
1075	TGME49_258950	64.9769	0.867587	lectin family protein
1076	TGME49_220890	64.6817	0.867464	hypothetical protein
1077	TGME49_209700	64.6473	0.867341	hypothetical protein
1078	TGME49_285710	64.4939	0.867217	hypothetical protein
1079	TGME49_268170	64.4754	0.867094	hypothetical protein
1080	TGME49_315930	64.4054	0.866971	integral membrane protein, DUF56 family protein, putative
1081	TGME49_263560	64.3345	0.866847	hypothetical protein
1082	TGME49_232760	64.3272	0.866724	protein phosphatase inhibitor IPP2 (IPP2)
1083	TGME49_204340	64.2997	0.866601	hypothetical protein
1084	TGME49_242800	64.2867	0.866478	ribosome biogenesis protein NSA2, putative
1085	TGME49_319920	64.2226	0.866354	2-oxo acid dehydrogenases acyltransferase (catalytic domain) domain-containing protein
1086	TGME49_216410	64.2205	0.866231	hypothetical protein
1087	TGME49_235440	64.1879	0.866108	hypothetical protein
1088	TGME49_288630	63.9535	0.865984	nucleosome assembly protein (NAP), putative
1089	TGME49_320120	63.9419	0.865861	diadenosine tetraphosphatase family protein
1090	TGME49_235340	63.8975	0.865738	hypothetical protein
1091	TGME49_249760	63.8387	0.865615	vitamin k epoxide reductase family protein
1092	TGME49_229210	63.6036	0.865491	small nuclear ribonucleoprotein polypeptide A', putative
1093	TGME49_209900	63.4315	0.865368	hypothetical protein
1094	TGME49_209800	63.3725	0.865245	formate/nitrite transporter protein
1095	TGME49_228630	63.2989	0.865121	hypothetical protein
1096	TGME49_280480	63.0281	0.864998	EF hand domain-containing protein
1097	TGME49_212250	63.026	0.864875	XPG N-terminal domain-containing protein
1098	TGME49_293760	63.0072	0.864752	EF hand domain-containing protein
1099	TGME49_202510	62.9285	0.864628	multi-pass transmembrane protein
1100	TGME49_226520	62.8918	0.864505	hypothetical protein
1101	TGME49_293570	62.8521	0.864382	translocation protein sec62, putative
1102	TGME49_293270	62.8223	0.864258	hypothetical protein
1103	TGME49_250880	62.733	0.864135	kinase, pfkB family protein
1104	TGME49_218920	62.6976	0.864012	proteasome subunit beta type, putative
1105	TGME49_284615	62.6547	0.863889	hypothetical protein
1106	TGME49_236060	62.2831	0.863765	hypothetical protein
1107	TGME49_239500	62.2497	0.863642	proteasome subunit alpha type, putative
1108	TGME49_225490	62.1734	0.863519	calcium-dependent protein kinase CDPK2 (CDPK2)
1109	TGME49_293770	62.1246	0.863395	chitinase-like protein CLP1 (CLP1)
1110	TGME49_271888	62.112	0.863272	3-ketoacyl-CoA reductase, putative
1111	TGME49_215150	62.0129	0.863149	AP2 domain transcription factor AP2X-9 (AP2X9)
1112	TGME49_300280	62.0094	0.863026	LSM domain-containing protein
1113	TGME49_289810	61.9819	0.862902	hypothetical protein
1114	TGME49_267080	61.9444	0.862779	26S protease regulatory subunit 4, putative
1115	TGME49_248490	61.9312	0.862656	hypothetical protein
1116	TGME49_299670	61.8843	0.862532	hypothetical protein
1117	TGME49_263590	61.6834	0.862409	hypothetical protein
1118	TGME49_261980	61.6378	0.862286	gorasp2-prov protein
1119	TGME49_225810	61.5827	0.862162	BIR protein
1120	TGME49_315130	61.5801	0.862039	L-isoaspartyl protein carboxyl methyltransferase family protein
1121	TGME49_219540	61.5266	0.861916	cytosolic tRNA-Ala synthetase
1122	TGME49_225098	61.4906	0.861793	hypothetical protein
1123	TGME49_234180	61.4409	0.861669	hypothetical protein
1124	TGME49_260660	61.4319	0.861546	50S ribosomal protein L23, putative
1125	TGME49_226980	61.3858	0.861423	hypothetical protein
1126	TGME49_311680	61.379	0.861299	FUN14 family protein
1127	TGME49_267340	61.3745	0.861176	hypothetical protein
1128	TGME49_263240	61.3693	0.861053	hypothetical protein
1129	TGME49_286560	61.2484	0.86093	U6 snRNA-associated Sm family protein
1130	TGME49_203540	61.2414	0.860806	RNA binding protein, putative
1131	TGME49_219550	60.9074	0.860683	dihydrolipoyllysine-residue succinyltransferase component of oxoglutarate dehydrogenase
1132	TGME49_271280	60.8935	0.86056	60S ribosome subunit biogenesis protein NIP7, putative
1133	TGME49_237570	60.843	0.860436	leucine carboxyl methyltransferase
1134	TGME49_319730	60.821	0.860313	YOU2 family C2C2 zinc finger protein
1135	TGME49_255245	60.78	0.86019	hypothetical protein
1136	TGME49_301250	60.6711	0.860067	hypothetical protein
1137	TGME49_255650	60.6409	0.859943	DHHC zinc finger domain-containing protein
1138	TGME49_261970	60.5957	0.85982	hypothetical protein
1139	TGME49_295030	60.584	0.859697	hypothetical protein
1140	TGME49_305060	60.5493	0.859573	CAP-Gly domain-containing protein
1141	TGME49_230350	60.5081	0.85945	hypothetical protein
1142	TGME49_320630	60.4955	0.859327	phosphotransferase enzyme family protein
1143	TGME49_220100	60.4486	0.859204	phosphoribosylpyrophosphate synthetase
1144	TGME49_240500	60.3224	0.85908	hypothetical protein
1145	TGME49_213800	60.3204	0.858957	protein phosphatase 2b regulatory subunit, putative
1146	TGME49_241155	60.234	0.858834	hypothetical protein
1147	TGME49_203390	60.1748	0.85871	CRAL/TRIO domain-containing protein
1148	TGME49_241240	60.1748	0.858587	hypothetical protein
1149	TGME49_318570	60.1025	0.858464	SFT2 family protein
1150	TGME49_248360	59.9543	0.858341	hypothetical protein
1151	TGME49_236190	59.8727	0.858217	hypothetical protein
1152	TGME49_208970	59.839	0.858094	RNA recognition motif-containing protein
1153	TGME49_271960	59.828	0.857971	hypothetical protein
1154	TGME49_228230	59.7267	0.857847	hypothetical protein
1155	TGME49_314800	59.6156	0.857724	hypothetical protein
1156	TGME49_228490	59.5688	0.857601	hypothetical protein
1157	TGME49_267070	59.4431	0.857477	aquaporin 2
1158	TGME49_292080	59.4028	0.857354	leucyl-tRNA synthetase
1159	TGME49_299200	59.3662	0.857231	Bet3 transport protein, putative
1160	TGME49_230070	59.2374	0.857108	BolA family protein
1161	TGME49_218192	59.233	0.856984	hypothetical protein
1162	TGME49_286710	59.2252	0.856861	zinc finger, c2h2 type domain-containing protein
1163	TGME49_261210	59.0178	0.856738	26s proteasome subunit p55, putative
1164	TGME49_223680	58.9768	0.856614	ubiquitin family protein
1165	TGME49_230190	58.9245	0.856491	hypothetical protein
1166	TGME49_206690	58.8585	0.856368	glideosome-associated protein with multiple-membrane spans GAPM2B (GAPM2B)
1167	TGME49_284598	58.8132	0.856245	haloacid dehalogenase family hydrolase domain-containing protein
1168	TGME49_255400	58.7778	0.856121	hypothetical protein
1169	TGME49_293200	58.722	0.855998	hypothetical protein
1170	TGME49_208370	58.718	0.855875	myosin heavy chain, putative
1171	TGME49_304955	58.6943	0.855751	serine/threonine specific protein phosphatase
1172	TGME49_248250	58.5381	0.855628	translation initiation factor IF-2, putative
1173	TGME49_226260	58.4608	0.855505	hypothetical protein
1174	TGME49_219860	58.4504	0.855382	replication licensing factor, putative
1175	TGME49_320740	58.418	0.855258	hypothetical protein
1176	TGME49_266120	58.4142	0.855135	thioredoxin-dependent peroxidase TPX1/2 (TPX1)
1177	TGME49_264030	58.3345	0.855012	aminotransferase, putative
1178	TGME49_311240	58.2999	0.854888	DnaJ family chaperone, putative
1179	TGME49_294640	58.2296	0.854765	ribonucleoside-diphosphate reductase large chain
1180	TGME49_235380	58.2013	0.854642	hypothetical protein
1181	TGME49_297400	58.1688	0.854519	hypothetical protein
1182	TGME49_253470	58.0566	0.854395	alveolin domain containing intermediate filament IMC13 (ALV8)
1183	TGME49_286770	58.0544	0.854272	hypothetical protein
1184	TGME49_315220	58.0019	0.854149	rhoptry protein ROP14 (ROP14)
1185	TGME49_266366	57.9687	0.854025	BT1 family protein
1186	TGME49_200130	57.9431	0.853902	Toxoplasma gondii family C protein
1187	TGME49_216800	57.941	0.853779	flagellar/basal body protein
1188	TGME49_258110	57.931	0.853656	N-acetylglucosaminylphosphatidylinositoldeacetylase
1189	TGME49_313080	57.8545	0.853532	hypothetical protein
1190	TGME49_237260	57.8074	0.853409	Coiled-coil domain containing 124 family protein
1191	TGME49_317720	57.7778	0.853286	eukaryotic translation initiation factor 3 subunit 7, putative
1192	TGME49_287460	57.7463	0.853162	hypothetical protein
1193	TGME49_258060	57.5972	0.853039	myosin heavy chain, putative
1194	TGME49_291850	57.5892	0.852916	ribosomal protein RPS30 (RPS30)
1195	TGME49_219700	57.5826	0.852793	DNA replication licensing factor MCM4, putative
1196	TGME49_214400	57.4937	0.852669	hypothetical protein
1197	TGME49_269330	57.4397	0.852546	hypothetical protein
1198	TGME49_290980	57.4009	0.852423	glycine C-acetyltransferase, putative
1199	TGME49_223530	57.3165	0.852299	hypothetical protein
1200	TGME49_294610	57.3094	0.852176	histone lysine methyltransferase, SET, putative
1201	TGME49_258070	57.3061	0.852053	hypothetical protein
1202	TGME49_310750	57.2441	0.851929	emp24/gp25L/p24 family protein
1203	TGME49_208590	57.2242	0.851806	vacuolar ATP synthase subunit 54kD, putative
1204	TGME49_204440	57.214	0.851683	cyclic nucleotide-binding domain-containing protein
1205	TGME49_208740	57.1334	0.85156	microneme protein, putative
1206	TGME49_205510	57.1332	0.851436	nucleolar protein 5, putative
1207	TGME49_309040	57.132	0.851313	hypothetical protein
1208	TGME49_312390	57.1229	0.85119	hypothetical protein
1209	TGME49_220930	56.8542	0.851066	hypothetical protein
1210	TGME49_226420	56.8279	0.850943	peptidase family M3 protein
1211	TGME49_232780	56.812	0.85082	hypothetical protein
1212	TGME49_297470	56.7008	0.850697	myosin light chain 2, putative
1213	TGME49_273320	56.5917	0.850573	hypothetical protein
1214	TGME49_254870	56.5749	0.85045	hypothetical protein
1215	TGME49_248460	56.4941	0.850327	ubiquitin, putative
1216	TGME49_291310	56.4225	0.850203	V-ATPase subunit c' proteolipid, putative
1217	TGME49_260670	56.4127	0.85008	centrin, putative
1218	TGME49_247470	56.4118	0.849957	nucleolar protein, putative
1219	TGME49_266640	56.3804	0.849834	Acetyl-coenzyme A synthetase 2, putative
1220	TGME49_266470	56.3659	0.84971	hypothetical protein
1221	TGME49_304740	56.3581	0.849587	rhoptry kinase family protein ROP35 (ROP35)
1222	TGME49_276930	56.335	0.849464	hypothetical protein
1223	TGME49_309830	56.2999	0.84934	hypothetical protein
1224	TGME49_220250	56.2458	0.849217	Nucleotide-sensitive chloride conductance regulator (ICln) protein
1225	TGME49_263570	56.188	0.849094	hypothetical protein
1226	TGME49_265510	56.1634	0.848971	hypothetical protein
1227	TGME49_242380	56.1525	0.848847	fatty acid elongase
1228	TGME49_251690	56.1096	0.848724	seryl-tRNA synthetase, cytoplasmic, putative
1229	TGME49_253170	55.9782	0.848601	zinc carboxypeptidase, putative
1230	TGME49_255910	55.9712	0.848477	PfMNL-2 CISD1 family iron-sulfur protein, putative
1231	TGME49_272900	55.9511	0.848354	DNA repair protein RAD51, putative
1232	TGME49_223110	55.8376	0.848231	glycolipid transfer protein GLTP (GLTP)
1233	TGME49_225940	55.8113	0.848108	hypothetical protein
1234	TGME49_268680	55.7942	0.847984	hypothetical protein
1235	TGME49_286720	55.7826	0.847861	heat shock protein HSP28 (HSP28)
1236	TGME49_245630	55.7184	0.847738	hypothetical protein
1237	TGME49_270070	55.6529	0.847614	synaptobrevin family protein
1238	TGME49_202370	55.5299	0.847491	T-complex protein 1, epsilon subunit (TCP-1-epsilon), putative
1239	TGME49_221522	55.5016	0.847368	adaptor complexes medium subunit family protein
1240	TGME49_232050	55.4678	0.847244	DnaJ domain-containing protein
1241	TGME49_268200	55.3442	0.847121	RNA recognition motif-containing protein
1242	TGME49_266630	55.3252	0.846998	hypothetical protein
1243	TGME49_251880	55.1715	0.846875	tRNA synthetases class I family protein
1244	TGME49_273400	55.1492	0.846751	hypothetical protein
1245	TGME49_231070	55.1211	0.846628	protein kinase
1246	TGME49_294970	55.0305	0.846505	hypothetical protein
1247	TGME49_246580	55.0297	0.846381	hypothetical protein
1248	TGME49_314720	54.9982	0.846258	Sedlin, N-terminal region protein, putative
1249	TGME49_239795	54.9343	0.846135	hypothetical protein
1250	TGME49_306895	54.8642	0.846012	hypothetical protein
1251	TGME49_307020	54.7911	0.845888	hypothetical protein
1252	TGME49_259570	54.7548	0.845765	CMP/dCMP deaminase, zinc-binding, putative
1253	TGME49_209090	54.735	0.845642	proteasome maturation factor ump1 protein
1254	TGME49_313880	54.7061	0.845518	nuclear protein-like family protein
1255	TGME49_297465	54.6943	0.845395	hypothetical protein
1256	TGME49_240960	54.5815	0.845272	AIG2 family protein
1257	TGME49_243910	54.4923	0.845149	Cof family hydrolase subfamily protein
1258	TGME49_202820	54.4828	0.845025	ubiquitin-conjugating enzyme subfamily protein
1259	TGME49_318700	54.234	0.844902	eukaryotic initiation factor-6, putative
1260	TGME49_244650	54.2095	0.844779	eukaryotic initiation factor-5, putative
1261	TGME49_230340	54.202	0.844655	hypothetical protein
1262	TGME49_262140	54.137	0.844532	chain a, pp2a-specific methylesterase apo form (pme), putative
1263	TGME49_237240	54.0915	0.844409	hypothetical protein
1264	TGME49_310050	53.9097	0.844286	RNA recognition motif-containing protein
1265	TGME49_254880	53.8853	0.844162	Alpha-galactosidase
1266	TGME49_268880	53.7496	0.844039	hypothetical protein
1267	TGME49_244540	53.739	0.843916	mitochondrial carrier superfamily protein
1268	TGME49_220640	53.7175	0.843792	hypothetical protein
1269	TGME49_226040	53.6769	0.843669	EF hand domain-containing protein
1270	TGME49_240250	53.6627	0.843546	macro domain-containing protein
1271	TGME49_305290	53.4853	0.843423	vacuolar atp synthase subunit e, putative
1272	TGME49_263990	53.3784	0.843299	hypothetical protein
1273	TGME49_288620	53.2519	0.843176	Erv1 / Alr family protein
1274	TGME49_223690	52.9279	0.843053	hypothetical protein
1275	TGME49_235150	52.9232	0.842929	transporter, major facilitator family protein
1276	TGME49_273310	52.9127	0.842806	hypothetical protein
1277	TGME49_218420	52.8442	0.842683	WD domain, G-beta repeat-containing protein
1278	TGME49_304900	52.7636	0.842559	hypothetical protein
1279	TGME49_260600	52.7616	0.842436	Pumilio-family RNA binding repeat-containing protein
1280	TGME49_237140	52.7228	0.842313	ethylene inducible protein, putative
1281	TGME49_270200	52.7185	0.84219	hypothetical protein
1282	TGME49_231020	52.5645	0.842066	hypothetical protein
1283	TGME49_301130	52.4133	0.841943	hypothetical protein
1284	TGME49_253640	52.4105	0.84182	hypothetical protein
1285	TGME49_293440	52.4055	0.841696	hypothetical protein
1286	TGME49_261220	52.3897	0.841573	transcription elongation factor SPT4 (SPT4)
1287	TGME49_207620	52.3527	0.84145	pyridine nucleotide-disulfide oxidoreductase domain-containing protein
1288	TGME49_294940	52.2873	0.841327	hypothetical protein
1289	TGME49_227570	52.2578	0.841203	transmembrane amino acid transporter protein
1290	TGME49_266140	52.2071	0.84108	peptidase, M50 family protein
1291	TGME49_267300	52.1717	0.840957	hypothetical protein
1292	TGME49_248445	52.1472	0.840833	hypothetical protein
1293	TGME49_258230	52.1455	0.84071	rhoptry kinase family protein ROP20 (ROP20)
1294	TGME49_286730	52.0067	0.840587	SRP19 protein
1295	TGME49_318160	51.7262	0.840464	MSP (Major sperm protein) domain-containing protein
1296	TGME49_246182	51.7015	0.84034	hypothetical protein
1297	TGME49_202770	51.6921	0.840217	RNA recognition motif-containing protein
1298	TGME49_310460	51.4875	0.840094	Rab6
1299	TGME49_229500	51.4634	0.83997	hypothetical protein
1300	TGME49_263680	51.4029	0.839847	hypothetical protein
1301	TGME49_265530	51.3403	0.839724	RNA recognition motif-containing protein
1302	TGME49_263720	51.3311	0.839601	HMG (high mobility group) box domain-containing protein
1303	TGME49_228110	51.314	0.839477	hypothetical protein
1304	TGME49_244200	51.2422	0.839354	2-oxoglutarate dehydrogenase e1 component, mitochondrial precursor, putative
1305	TGME49_210840	51.2326	0.839231	arginyl-tRNA synthetase family protein
1306	TGME49_286440	51.2258	0.839107	malic enzyme
1307	TGME49_262950	51.1678	0.838984	hypothetical protein
1308	TGME49_305860	51.1471	0.838861	calcium-dependent protein kinase CDPK3 (CDPK3)
1309	TGME49_308050	51.1313	0.838738	thioredoxin domain-containing protein
1310	TGME49_291810	51.0993	0.838614	thioredoxin domain-containing protein
1311	TGME49_261380	51.0622	0.838491	ribosomal protein S8, putative
1312	TGME49_244390	51.0267	0.838368	coatomer epsilon subunit protein
1313	TGME49_311870	51.0186	0.838244	WD domain, G-beta repeat-containing protein
1314	TGME49_262860	50.9918	0.838121	ADP-ribosylation factor family protein 1, putative
1315	TGME49_310610	50.9775	0.837998	hypothetical protein
1316	TGME49_226870	50.9628	0.837874	tubulin gamma chain
1317	TGME49_249340	50.8507	0.837751	hypothetical protein
1318	TGME49_318310	50.8497	0.837628	transketolase
1319	TGME49_231100	50.8212	0.837505	hypothetical protein
1320	TGME49_238180	50.7483	0.837381	26s proteasome regulatory complex subunit, putative
1321	TGME49_265070	50.7024	0.837258	hypothetical protein
1322	TGME49_311480	50.6843	0.837135	hypothetical protein
1323	TGME49_213690	50.6561	0.837011	ring box protein 1 family protein
1324	TGME49_214880	50.6348	0.836888	hypothetical protein
1325	TGME49_209140	50.6256	0.836765	anti-silencing protein, ASF1 family protein
1326	TGME49_204055	50.5707	0.836642	hypothetical protein
1327	TGME49_247780	50.5557	0.836518	hypothetical protein
1328	TGME49_270310	50.5202	0.836395	hypothetical protein
1329	TGME49_205680	50.4815	0.836272	hypothetical protein
1330	TGME49_261720	50.4426	0.836148	metal cation transporter, ZIP family protein
1331	TGME49_202380	50.422	0.836025	rab GDI alpha, putative
1332	TGME49_214150	50.3963	0.835902	mitochondrial inner membrane translocase subunit TIM17, putative
1333	TGME49_264770	50.3897	0.835779	hypothetical protein
1334	TGME49_260680	50.2898	0.835655	small subunit DNA primase, putative
1335	TGME49_243465	50.2502	0.835532	hypothetical protein
1336	TGME49_246450	50.1167	0.835409	hypothetical protein
1337	TGME49_296015	50.0111	0.835285	hypothetical protein
1338	TGME49_292610	49.9876	0.835162	Toxoplasma gondii family C protein
1339	TGME49_312200	49.9597	0.835039	serine/threonine protein phosphatase
1340	TGME49_272680	49.9474	0.834916	hypothetical protein
1341	TGME49_311290	49.8558	0.834792	protein tyrosine phosphatase family protein, ptpla protein
1342	TGME49_294050	49.8251	0.834669	hypothetical protein
1343	TGME49_320110	49.7782	0.834546	proliferating cell nuclear antigen PCNA2 (PCNA2)
1344	TGME49_238380	49.777	0.834422	hypothetical protein
1345	TGME49_219190	49.7645	0.834299	nuclear movement protein domain containing protein
1346	TGME49_261500	49.7378	0.834176	hydrolase
1347	TGME49_268570	49.6892	0.834053	zinc finger (CCCH type) motif-containing protein
1348	TGME49_313530	49.6518	0.833929	transmembrane protein 167, putative
1349	TGME49_319530	49.571	0.833806	splicing factor SF2 (SF2)
1350	TGME49_209150	49.5248	0.833683	non-proton pumping type-II NADH dehydrogenase I (NDH2-I)
1351	TGME49_221295	49.4976	0.833559	hypothetical protein
1352	TGME49_251520	49.493	0.833436	hypothetical protein
1353	TGME49_278670	49.478	0.833313	ubiquitin-conjugating enzyme subfamily protein
1354	TGME49_232600	49.3816	0.833189	phospholipase, patatin family protein
1355	TGME49_202890	49.3787	0.833066	hypothetical protein
1356	TGME49_260020	49.3756	0.832943	hypothetical protein
1357	TGME49_271260	49.3688	0.83282	hypothetical protein
1358	TGME49_297845	49.3635	0.832696	hypothetical protein
1359	TGME49_292960	49.3087	0.832573	hypothetical protein
1360	TGME49_320490	49.2628	0.83245	N-acyl-phosphatidylethanolamine-hydrolyzing phospholipase D family protein
1361	TGME49_248670	49.2103	0.832326	V-type H(+)-translocating pyrophosphatase VP1
1362	TGME49_240580	49.1658	0.832203	hypothetical protein
1363	TGME49_207930	49.1594	0.83208	phosphatidylethanolamine-binding protein
1364	TGME49_236580	49.1086	0.831957	Prp31-15.5k-U4 Snrna Complex family protein
1365	TGME49_219760	49.0242	0.831833	N-acetyltransferase family protein
1366	TGME49_228190	48.912	0.83171	eukaryotic initiation factor-3, subunit 5, putative
1367	TGME49_221250	48.8338	0.831587	hypothetical protein
1368	TGME49_293510	48.8297	0.831463	poly(ADP-ribose) polymerase and DNA-Ligase Zn-finger region domain-containing protein
1369	TGME49_247280	48.7811	0.83134	hypothetical protein
1370	TGME49_227290	48.7436	0.831217	histone deacetylase HDAC3 (HDAC3)
1371	TGME49_240810	48.7144	0.831094	hypothetical protein
1372	TGME49_214540	48.6323	0.83097	hypothetical protein
1373	TGME49_293780	48.5886	0.830847	hypothetical protein
1374	TGME49_218280	48.5809	0.830724	eukaryotic porin, putative
1375	TGME49_310070	48.5596	0.8306	methyltransferase, putative
1376	TGME49_295910	48.5381	0.830477	ATP-dependent Clp protease adaptor protein ClpS protein
1377	TGME49_297960	48.5118	0.830354	rhoptry neck protein RON6 (RON6)
1378	TGME49_253680	48.4866	0.830231	hypothetical protein
1379	TGME49_239690	48.4702	0.830107	hypothetical protein
1380	TGME49_239530	48.4112	0.829984	alanine-glyoxylate aminotransferase
1381	TGME49_222245	48.3804	0.829861	hypothetical protein
1382	TGME49_268960	48.3694	0.829737	5'-AMP-activated protein kinase subunit beta-1 family protein, putative
1383	TGME49_272520	48.3422	0.829614	hypothetical protein
1384	TGME49_230610	48.3356	0.829491	transmembrane protein TMEM222 (TMEM222)
1385	TGME49_268765	48.3301	0.829368	hypothetical protein
1386	TGME49_228170	48.2992	0.829244	inner membrane complex protein IMC2A (IMC2A)
1387	TGME49_313560	48.1969	0.829121	60S ribosomal protein L7a, putative
1388	TGME49_257490	48.1824	0.828998	prefoldin subunit superfamily protein
1389	TGME49_272910	48.1695	0.828874	T-complex protein 1 delta subunit
1390	TGME49_287040	48.1348	0.828751	hypothetical protein
1391	TGME49_229450	48.1076	0.828628	hypothetical protein
1392	TGME49_270805	48.0304	0.828505	hypothetical protein
1393	TGME49_264060	47.9798	0.828381	PCI domain-containing protein
1394	TGME49_289900	47.9635	0.828258	n-acetyltransferase family protein
1395	TGME49_239420	47.9256	0.828135	protein kinase
1396	TGME49_207680	47.905	0.828011	suppressor of kinetochore protein 1, putative
1397	TGME49_319850	47.8633	0.827888	splicing factor U2AF family SnRNP auxilary factor large subunit, RRM domain-containing protein
1398	TGME49_275690	47.8554	0.827765	ClpB, putative
1399	TGME49_231960	47.8215	0.827641	omega secalin, putative
1400	TGME49_283585	47.7932	0.827518	hypothetical protein
1401	TGME49_260205	47.7841	0.827395	hypothetical protein
1402	TGME49_222870	47.756	0.827272	hypothetical protein
1403	TGME49_319550	47.7349	0.827148	membrane protein C17G8.08c, putative
1404	TGME49_262170	47.7324	0.827025	hypothetical protein
1405	TGME49_262070	47.5757	0.826902	ribosomal rna assembly protein mis3, putative
1406	TGME49_215360	47.5427	0.826778	hypothetical protein
1407	TGME49_300290	47.5038	0.826655	SNARE domain-containing protein
1408	TGME49_254770	47.4849	0.826532	Ser/Thr phosphatase family protein
1409	TGME49_204480	47.4154	0.826409	thioredoxin domain-containing protein
1410	TGME49_244310	47.3623	0.826285	GTP-binding protein
1411	TGME49_253290	47.2941	0.826162	valyl-tRNA synthetase
1412	TGME49_238950	47.2847	0.826039	fatty acyl-CoA desaturase, putative
1413	TGME49_236010	47.2731	0.825915	prenylcysteine oxidase
1414	TGME49_213660	47.2547	0.825792	zinc finger (CCCH type) motif-containing protein
1415	TGME49_295630	47.1357	0.825669	hypothetical protein
1416	TGME49_314000	47.1157	0.825546	peptide methionine sulfoxide reductase msrB, putative
1417	TGME49_220390	47.0857	0.825422	hypothetical protein
1418	TGME49_217450	46.9401	0.825299	general transcription factor IIH polypeptide 5 GTF2H5 (GTF2H5)
1419	TGME49_236030	46.9325	0.825176	hypothetical protein
1420	TGME49_237070	46.9258	0.825052	hypothetical protein
1421	TGME49_257510	46.9209	0.824929	CDP-alcohol phosphatidyltransferase superfamily protein
[truncated: 6,692 more rows]

## Sheet: Cyst-Tachy top mRNAs
Rank	Gene IDs	ME49EW Cyst RNA-seq data. FPKM	Percentile ranking	Description	Rank	Gene IDs	ME49B7 tachy data FPKM	Percentile ranking	Description
[truncated: 216 more rows]

[truncated: 2 more sheets: UNCs Cyst vs Tachy, CC mRNA heat map]
