# Supplementary material for: An ex vivo model of Toxoplasma recrudescence reveals developmental plasticity of the bradyzoite stage
Source: mBio. 2023 Sep 7;14(5):e01836-23. doi: 10.1128/mbio.01836-23 (PMC10653814; doi:10.1128/mbio.01836-23)
Supplement: Database S2 — Single cell RNA-sequencing. [file mbio.01836-23-s0002.xlsx]

## Sheet: D2-Astrocytes scRNA-seq
FeatureID	Product Description	Cluster 1 Average	Cluster 1 P-Value	Cluster 2 Average	Cluster 2 P-Value	Cluster 3 Average	Cluster 3 P-Value	Cluster 4 Average	Cluster 4 P-Value	Cluster 5 Average	Cluster 5 P-Value	Cluster 6 Average	Cluster 6 P-Value	Cluster 7 Average	Cluster 7 P-Value	Cluster 8 Average	Cluster 8 P-Value
TGME49_268280	'chromo' (CHRromatin Organization MOdifier) domain-containing protein	0.062541	0.0818806	0.0330708	0.183063	0.064598	0.307435	0.0374512	0.697358	0.0271042	0.193392	0.0274464	0.413449	0.048544	1	0.0891434	0.58564
TGME49_269760	'chromo' (CHRromatin Organization MOdifier) domain-containing protein	0	1	0.000601288	0.566433	0.00064598	0.722402	0	1	0	1	0	1	0	1	0	1
TGME49_214850	1-deoxy-D-xylulose 5-phosphate reductoisomerase, putative	0.00455597	0.0232081	0.000601288	0.484172	0.00193794	1	0	0.562929	0	0.543497	0.0017154	1	0	1	0.0148572	0.340417
TGME49_208820	1-deoxy-D-xylulose-5-phosphate synthase	0.0215373	0.0819954	0.0138296	0.974776	0.0200254	0.555737	0.0147834	1	0.00542085	0.124168	0.00857701	0.691792	0	0.0487794	0.0148572	1
TGME49_278110	1,3-beta-glucan synthase component protein	0.00165672	0.224252	0.000601288	1	0	0.941899	0	1	0	1	0	1	0	1	0.0148572	0.122139
TGME49_316520	1,4-alpha-glucan-branching enzyme	0.02775	0.000497874	0.0138296	0.979439	0.0142116	1	0.00887002	0.469738	0.00433668	0.0765983	0.00686161	0.536089	0.00220654	0.185726	0.0297145	0.664955
TGME49_263090	14-3-3 protein	4.52656	0.0412977	2.20372	0.00695489	4.16205	0.62005	6.19818	0.00282088	1.39858	0.000715987	2.92991	0.761895	0.72816	0.000490999	3.08288	1
TGME49_227952	14-3-3 superfamily protein	0.00952611	8.07874e-17	0.0120258	1.14213e-09	0.0264852	0.00283587	0.00985558	3.43826e-06	0.114922	0.0131093	0.228148	2.80885e-08	0.483233	3.19665e-24	0	0.429996
TGME49_269960	14-3-3 superfamily protein	0	1	0.000601288	0.395399	0	1	0	1	0	1	0	1	0	1	0	1
TGME49_321310	16S rRNA processing protein RimM domain-containing protein	0.0132537	0.185009	0.0162348	0.0517079	0.00775176	0.944655	0.000985558	0.0223698	0.00650502	0.826109	0	0.0873085	0.00441309	0.805901	0.0222859	0.616984
TGME49_232390	18S rRNA biogenesis protein RCL1 protein	0.00704104	0.187	0.0102219	0.0142145	0.00129196	0.321714	0.000985558	0.318999	0.00325251	1	0	0.474358	0	0.57267	0	1
TGME49_255690	2-C-methyl-D-erythritol 2,4-cyclodiphosphate synthase domain-containing protein	0.00372761	0.00699041	0.000601288	0.916735	0.00064598	0.989287	0	0.681603	0.00108417	1	0	1	0	1	0	1
TGME49_319920	2-oxo acid dehydrogenases acyltransferase (catalytic domain) domain-containing protein	0.157802	0.0946061	0.102219	0.406489	0.11563	0.947696	0.0887002	0.332103	0.14311	0.724634	0.0909163	0.628855	0.17211	0.395084	0.170858	0.825046
TGME49_244200	2-oxoglutarate dehydrogenase e1 component, mitochondrial precursor, putative	0.0923619	0.249459	0.0685469	0.735143	0.0981889	0.429284	0.0660324	0.832355	0.050956	0.307071	0.0703315	1	0.0463374	0.486065	0.104001	0.828063
TGME49_274060	2-oxoglutarate/malate translocase OMT	0.348324	0.336745	0.285612	0.916984	0.304257	1	0.460256	0.047432	0.171299	0.0647518	0.209279	0.491566	0.0750225	0.00442768	0.69829	0.283905
TGME49_292100	2-oxoisovalerate dehydrogenase subunit alpha, putative	0.304421	0.239359	0.395046	0.00306844	0.286815	0.819623	0.1774	0.247856	0.161541	0.150159	0.0994933	0.0238391	0.0661963	0.00627145	0.118858	1
TGME49_226300	2,4-dienoyl CoA reductase 2, peroxisomal family protein	0	0.640548	0.00120258	0.562762	0.00193794	0.441051	0	1	0	1	0.0017154	0.555872	0	1	0	1
TGME49_280710	20S proteasome subunit beta 7, putative	0.177269	0.0680766	0.0835791	0.01203	0.148575	0.941899	0.210909	0.0637033	0.0628818	0.0150894	0.173256	0.547858	0.0750225	0.289748	0.148572	1
TGME49_232750	23S rRNA (adenine(1618)-N(6))-methyltransferase, putative	0.0335485	0.409113	0.0456979	0.0177559	0.0239013	0.877292	0.0128123	0.106039	0.0281884	1	0.0120078	0.255429	0.00220654	0.0224731	0.059429	0.527918
TGME49_267080	26S protease regulatory subunit 4, putative	0.378145	0.31123	0.218268	0.0422921	0.333326	1	0.559797	0.00512329	0.145279	0.00773691	0.433997	0.363982	0.156665	0.152122	0.319431	1
TGME49_238180	26s proteasome regulatory complex subunit, putative	0.15863	8.90343e-05	0.0745597	0.196165	0.0923751	0.943883	0.118267	0.653347	0.0422826	0.011958	0.0703315	0.588958	0.0375113	0.0804829	0.16343	0.654006
TGME49_228210	26S proteasome regulatory subunit	0.280399	0.395238	0.137695	0.00214566	0.256454	1	0.359729	0.0867802	0.129016	0.0351115	0.454581	0.0213006	0.169904	0.599527	0.297145	0.905186
TGME49_229950	26S proteasome regulatory subunit 6b, putative	0.492459	0.0359865	0.180988	6.01057e-05	0.377898	1	0.65244	0.0047053	0.166962	0.00587203	0.560936	0.178339	0.145632	0.0456867	0.386288	1
TGME49_277500	26S proteasome regulatory subunit 7, putative	0.0646119	0.967994	0.0246528	9.50422e-05	0.0613681	1	0.123195	0.00166785	0.0271042	0.030612	0.137232	0.00725718	0.0308916	0.312197	0.126287	0.499029
TGME49_300310	26S proteasome regulatory subunit, S6a family AAA ATpase	0.291168	0.0391934	0.114846	0.000457978	0.279063	0.429477	0.372541	0.0123446	0.0791444	0.000899377	0.228148	1	0.0617832	0.0101054	0.274859	0.889387
TGME49_261210	26s proteasome subunit p55, putative	0.057985	0.0434294	0.0306657	0.2825	0.0465106	0.914188	0.0522346	0.573337	0.0249359	0.26332	0.0360234	1	0.00882618	0.0464007	0.059429	0.815893
TGME49_266850	3-demethylubiquinone-9 3-O-methyltransferase	0.050944	0.00665624	0.0306657	0.873083	0.0471565	0.287786	0.0197112	0.246352	0.01301	0.0398556	0.0102924	0.0813082	0.00441309	0.0259445	0.0891434	0.325795
TGME49_232090	3-hydroxyacyl-CoA dehydrogenase, NAD binding domain-containing protein	0.00248507	0.28226	0.00180386	0.744597	0.00129196	1	0	0.912951	0.00108417	1	0	1	0	1	0	1
TGME49_263430	3-hydroxyisobutyrate dehydrogenase	0.0157388	0.00263019	0.00841803	1	0.00516784	0.662653	0.00394223	0.47364	0.00216834	0.221854	0.0034308	0.70864	0.00220654	0.619758	0.0297145	0.395083
TGME49_217740	3-ketoacyl-(acyl-carrier-protein) reductase	0.00538432	0.194467	0.00180386	0.628506	0.00581382	0.45049	0	0.283391	0.00216834	1	0	0.565437	0	0.955035	0.0148572	0.477468
TGME49_271888	3-ketoacyl-CoA reductase, putative	0.0252649	0.000399544	0.00661417	0.0551134	0.0122736	0.982011	0.0128123	1	0.00542085	0.169288	0.0051462	0.321522	0.00661963	0.663067	0.0668576	0.0743441
TGME49_257050	3-methyl-2-oxobutanoate hydroxymethyltransferase	0.0157388	0.119869	0.00841803	0.624202	0.0109817	1	0.0137978	0.706709	0.00542085	0.376922	0.0102924	1	0.00220654	0.354432	0.0222859	0.690909
TGME49_272180	3-oxo-5-alpha-steroid 4-dehydrogenase	0.00994029	0.840102	0.0162348	0.0440425	0.00839774	1	0.00492779	0.575519	0.00975753	0.990055	0	0.0837188	0	0.205182	0.0148572	0.836966
TGME49_285240	3-oxo-5-alpha-steroid 4-dehydrogenase	0.185552	0.717599	0.138296	0.0743374	0.19121	1	0.214852	0.874721	0.238517	0.54946	0.255595	0.465023	0.30671	0.187073	0.393717	0.434646
TGME49_304480	3-oxo-5-alpha-steroid 4-dehydrogenase	0.00124254	0.399301	0.000601288	1	0.00129196	0.71	0	1	0	1	0	1	0	1	0	1
TGME49_293590	3-oxoacyl-acyl-carrier protein synthase I/II, putative	0.18141	2.58661e-06	0.0390837	2.44216e-06	0.133718	0.500682	0.157689	0.123373	0.0357776	0.00166981	0.0360234	0.0212308	0.0176524	0.00244949	0.148572	0.801355
TGME49_202750	3' exoribonuclease family, domain 1 domain-containing protein	0.0526007	0.500698	0.0535146	0.595961	0.0394048	0.827013	0.033509	0.522287	0.0607135	0.406523	0.0308772	0.62784	0.0397178	1	0.0297145	1
TGME49_213930	3' exoribonuclease family, domain 1 domain-containing protein	0.0111828	0.647992	0.0210451	0.074851	0.00775176	0.408675	0.00492779	0.1559	0.0216834	0.194124	0.00686161	0.62921	0.0198589	0.533163	0.0297145	0.579308
TGME49_231040	3' exoribonuclease family, domain 1 domain-containing protein	0.0057985	1	0.0144309	0.00102251	0.00193794	0.313526	0.000985558	0.193428	0.00542085	1	0.0034308	1	0	0.486206	0.0148572	0.668131
TGME49_306610	3' exoribonuclease family, domain 1 domain-containing protein	0.00497015	0.996119	0.00841803	0.127099	0.00387588	1	0.000985558	0.302911	0.00542085	0.896323	0.0017154	0.845301	0	0.556144	0.0148572	0.579308
TGME49_319650	3' exoribonuclease family, domain 1 domain-containing protein	0.0173955	1	0.0246528	0.2257	0.0187334	1	0.0197112	0.890058	0.00867336	0.280476	0.0188694	0.978569	0.0110327	0.8588	0	1
TGME49_246970	3'-5' exonuclease domain-containing protein	0.0194664	0.492521	0.0234502	0.198671	0.0251932	0.228325	0.00197112	0.00543978	0.00542085	0.121864	0.0120078	1	0.00220654	0.175825	0.0222859	0.858715
TGME49_250890	3'-5' exonuclease domain-containing protein	0.0078694	0.00850218	0.00420902	1	0.00258392	0.893651	0.00197112	0.737402	0.00108417	0.549311	0	0.419324	0	0.723815	0.00742862	0.887853
TGME49_273100	3'-5' exonuclease domain-containing protein	0.000414179	0.671636	0.00300644	0.0770314	0.00064598	1	0.000985558	1	0.00108417	0.886542	0	1	0	1	0	1
TGME49_203610	3'-5' exoribonuclease csl4, putative	0.0815932	0.592429	0.116049	0.00489919	0.0775176	0.996981	0.0354801	0.0319422	0.0693868	1	0.0308772	0.0927698	0.0176524	0.0220887	0.096572	0.854912
TGME49_223672	3'(2'),5'-bisphosphate nucleotidase	0.046388	9.5161e-05	0.0198425	0.409701	0.0251932	1	0.0187256	0.558208	0.0140942	0.24126	0.0034308	0.015915	0.00882618	0.234783	0.096572	0.142206
TGME49_202540	3'5'-cyclic nucleotide phosphodiesterase domain-containing protein	0.116798	0.56405	0.0883894	0.529447	0.127904	0.550972	0.123195	0.648804	0.057461	0.0844941	0.132086	0.561365	0.0595767	0.379059	0.133715	0.876525
TGME49_220420	3'5'-cyclic nucleotide phosphodiesterase domain-containing protein	0	0.0890525	0	0.353192	0.00129196	1	0.000985558	1	0.00108417	1	0.0051462	0.172611	0.0132393	0.000832883	0	1
TGME49_224840	3'5'-cyclic nucleotide phosphodiesterase domain-containing protein	0.00745522	0.000620602	0.00420902	0.000103023	0.0135656	0.669824	0.0551913	4.57769e-07	0.00542085	0.0441297	0.0686161	4.13498e-06	0.0264785	0.483818	0.0148572	1
TGME49_226755	3'5'-cyclic nucleotide phosphodiesterase domain-containing protein	0.00455597	0.226593	0.000601288	0.00535853	0.0129196	0.496533	0.0256245	0.00404722	0.00542085	0.935723	0.0154386	0.366439	0.00441309	1	0	1
TGME49_229405	3'5'-cyclic nucleotide phosphodiesterase domain-containing protein	0	0.528059	0.000601288	1	0	0.932419	0.00197112	0.301404	0	1	0	1	0	1	0.0148572	0.0743441
TGME49_233040	3'5'-cyclic nucleotide phosphodiesterase domain-containing protein	0	1	0	1	0	1	0	1	0	1	0	1	0	1	0.00742862	0.204174
TGME49_241880	3'5'-cyclic nucleotide phosphodiesterase domain-containing protein	0.034791	0.587471	0.0216464	0.29266	0.0529704	0.0201051	0.0206967	0.481626	0.01301	0.0839552	0.0291618	1	0.0198589	0.793255	0.0742862	0.412422
TGME49_257080	3'5'-cyclic nucleotide phosphodiesterase domain-containing protein	0.0057985	0.342191	0.00601288	0.391972	0.0032299	1	0.00295667	1	0.00325251	1	0	0.609684	0	0.750948	0	1
TGME49_257945	3'5'-cyclic nucleotide phosphodiesterase domain-containing protein	0.00207089	0.774194	0.00240515	0.596693	0	0.585363	0.000985558	1	0	0.930041	0.0017154	0.869287	0.00220654	0.764862	0.0148572	0.306193
TGME49_258508	3'5'-cyclic nucleotide phosphodiesterase domain-containing protein	0	1	0.000601288	0.58308	0	1	0	1	0	1	0	1	0	1	0.00742862	0.29598
TGME49_266920	3'5'-cyclic nucleotide phosphodiesterase domain-containing protein	0.294895	0.0658113	0.392641	1	0.341723	0.829386	0.313408	0.613675	0.572441	0.0820616	0.416843	0.909379	0.805389	0.00943104	0.364002	1
TGME49_272650	3'5'-cyclic nucleotide phosphodiesterase domain-containing protein	0.00372761	1	0	0.0145709	0.00387588	1	0.00788447	0.215093	0.00433668	1	0.0102924	0.116372	0.00220654	1	0	1
TGME49_280410	3'5'-cyclic nucleotide phosphodiesterase domain-containing protein	0.0575709	0.203592	0.0456979	1	0.0620141	0.351745	0.0591335	0.477527	0.0173467	0.0183081	0.0291618	0.526835	0.00220654	0.00159172	0.0371431	1
TGME49_293000	3'5'-cyclic nucleotide phosphodiesterase domain-containing protein	0.0559141	0.838345	0.0673443	0.273472	0.0497405	1	0.0305523	0.158606	0.0661343	0.522961	0.0394542	0.793821	0.0507505	1	0.0297145	1
TGME49_310520	3'5'-cyclic nucleotide phosphodiesterase domain-containing protein	0.00414179	0.913014	0.00300644	0.632937	0.00581382	0.865569	0.00394223	1	0.00216834	0.781399	0.0017154	0.868577	0.0110327	0.234751	0.0445717	0.0321359
TGME49_318675	3'5'-cyclic nucleotide phosphodiesterase domain-containing protein	0.00289925	0.66495	0.00180386	1	0	0.26334	0.00295667	0.787779	0.00108417	0.969715	0	0.931518	0.00441309	0.518021	0.0297145	0.0238754
TGME49_219770	30S ribosomal protein S12, putative	0.0281642	0.589009	0.0276593	0.776452	0.0264852	0.986997	0.0226678	1	0.0151784	0.406545	0.0188694	0.967334	0.0110327	0.442745	0.0742862	0.285405
TGME49_216040	30S ribosomal protein S15, putative	0.0658544	0.0577296	0.0571224	0.598094	0.0394048	0.647583	0.0394223	0.700768	0.0444509	1	0.0325926	0.579896	0.0198589	0.177937	0.096572	0.543327
TGME49_318420	30S ribosomal protein S16, putative	0.0753805	0.0598047	0.0661417	0.567764	0.0665359	0.741887	0.0354801	0.220455	0.0563768	1	0.0240156	0.117656	0.00661963	0.00348518	0.0222859	1
TGME49_285970	30S ribosomal protein S5, putative	0.0140821	0.8373	0.0180386	0.285614	0.0180874	0.488523	0.00394223	0.0720725	0.0151784	0.811835	0.0034308	0.229477	0.00220654	0.20687	0.0148572	0.965891
TGME49_263550	39S ribosomal protein L47, mitochondrial precursor, putative	0.0724813	0.931192	0.117251	0.00611545	0.0755796	1	0.0197112	0.000109306	0.0856494	0.748852	0.0394542	0.231608	0.0617832	1	0.178287	0.314636
TGME49_262430	4-hydroxy-3-methylbut-2-en-1-yl diphosphate synthase	0.00704104	0.0544454	0.00420902	0.902948	0.00193794	0.822163	0.000985558	0.612948	0.00108417	0.594038	0.0017154	1	0.00220654	1	0.0148572	0.529243
TGME49_227420	4-hydroxy-3-methylbut-2-enyl diphosphate reductase	0.0335485	0.00798943	0.0234502	0.854493	0.0271312	0.648169	0.0108411	0.217782	0.00542085	0.0227626	0.00686161	0.197331	0.00661963	0.27572	0.0297145	0.834559
TGME49_259130	4-hydroxybenzoate polyprenyl transferase	0.00124254	0.0750338	0	1	0	1	0	1	0	1	0	1	0	1	0	1
TGME49_203420	4'-phosphopantetheinyl transferase domain-containing protein	0.0103545	0.295275	0.00901932	0.810988	0.00775176	1	0.00394223	0.497213	0.00867336	0.967401	0.0051462	1	0.00220654	0.573567	0	1
TGME49_214440	4'-phosphopantetheinyl transferase superfamily protein	0.549615	0.114337	0.639169	0.0190522	0.482547	0.897699	0.273985	0.0929299	0.341513	0.485071	0.161248	0.0121339	0.152252	0.0233351	0.237716	1
TGME49_209430	40S ribosomal protein S4, putative	0.0318918	0.094774	0.0444953	0.000581758	0.0129196	0.183288	0.0118267	0.190896	0.0205992	1	0	0.0019459	0.00441309	0.0963444	0.0222859	1
TGME49_258690	5-aminolevulinic acid synthase domain-containing protein	0.0211231	0.374022	0.0186399	0.89461	0.0187334	0.970343	0.00591335	0.0631512	0.0184309	0.989431	0.0102924	0.723616	0.0264785	0.395516	0	1
TGME49_208090	5-formyltetrahydrofolate cyclo-ligase	0.00372761	0.243359	0.00120258	0.824766	0.00129196	0.932419	0.00197112	1	0.00108417	0.976794	0.0051462	0.366439	0	1	0.00742862	0.749263
TGME49_284010	5'-3' exonuclease, N-terminal resolvase family domain-containing protein	0.00994029	0.00342603	0.00420902	1	0.00452186	1	0.000985558	0.249198	0.00216834	0.646673	0.0017154	0.857453	0.00220654	1	0	1
TGME49_305780	5'-3' exoribonuclease, putative	0.039347	0.240849	0.0324696	1	0.032945	1	0.0285812	1	0.0346934	0.900583	0.017154	0.405975	0.00441309	0.0322041	0.0445717	0.853617
TGME49_268960	5'-AMP-activated protein kinase subunit beta-1 family protein, putative	0.0931902	0.0544034	0.101016	0.0448638	0.0820394	0.741887	0.0473068	0.304294	0.0357776	0.0686169	0.0154386	0.00541705	0.0110327	0.00508065	0.059429	1
TGME49_216810	5'-nucleotidase, C-terminal domain-containing protein	0.0724813	1	0.07937	0.69537	0.0813935	0.782935	0.0384368	0.0745866	0.076976	0.890733	0.0274464	0.0626401	0.072816	1	0.260002	0.0470334
TGME49_239620	5'-nucleotidase, C-terminal domain-containing protein	0.00289925	0.16773	0.00601288	1	0.00258392	0.486421	0.0137978	0.0514455	0.01301	0.11751	0.0051462	1	0.00441309	1	0	1
TGME49_289230	50S ribosomal protein L12, putative	0.00414179	0.506439	0.00240515	1	0.00258392	1	0.00492779	0.51611	0.00325251	0.997599	0	0.738865	0	0.948692	0	1
TGME49_225240	50S ribosomal protein L13, putative	0.211231	0.00434382	0.122663	0.420829	0.217695	0.0616854	0.142906	1	0.0617977	0.0064148	0.0446004	0.00733195	0.024272	0.00109565	0.208001	0.783889
TGME49_220150	50S ribosomal protein L16, putative	0.0248507	0.0622621	0.0138296	0.614397	0.0148575	0.912678	0.0137978	0.827035	0.00867336	0.260428	0.0291618	0.242859	0.0176524	1	0.00742862	1
TGME49_217590	50S ribosomal protein L17, putative	0.0169813	0.0958466	0.0102219	0.881523	0.0122736	1	0.00985558	1	0.00650502	0.46478	0.0102924	1	0.00441309	0.588659	0.0222859	0.724848
TGME49_297170	50S ribosomal protein L17, putative	0.0111828	0.202334	0.00781675	1	0.0116276	0.508991	0.00394223	0.533853	0.00108417	0.109574	0.0017154	0.436834	0.00220654	0.748494	0.0297145	0.364297
TGME49_202350	50S ribosomal protein L21, putative	0.0136679	0.831714	0.0150322	0.669787	0.0142116	0.935228	0.00689891	0.414878	0.0140942	0.949663	0.0017154	0.12539	0.00220654	0.254615	0.0668576	0.0542281
TGME49_288610	50S ribosomal protein L21, putative	0.00331343	0.0371336	0.000601288	0.925978	0.00064598	0.996981	0.000985558	1	0.00108417	1	0	1	0	1	0	1
TGME49_260660	50S ribosomal protein L23, putative	0.00248507	0.646612	0.00420902	0.874116	0.00258392	0.958658	0.00492779	0.705697	0.00216834	1	0.0051462	0.759988	0.00882618	0.225344	0	1
TGME49_239720	50S ribosomal protein l24, putative	0.0468022	0.0764293	0.035476	1	0.0419887	0.721791	0.0187256	0.164292	0.0249359	0.564884	0.00857701	0.0356631	0.0198589	0.597293	0.118858	0.144537
TGME49_230050	50S ribosomal protein L3, putative	0.000828358	1	0.00120258	0.867321	0	0.782935	0.000985558	1	0.00216834	0.44091	0.0017154	0.707532	0	1	0	1
TGME49_243480	50S ribosomal protein L3, putative	0.0190522	0.163283	0.0222477	0.0798884	0.00775176	0.319347	0.00394223	0.0631512	0.0162625	0.837317	0.0051462	0.34279	0.00441309	0.391074	0.0371431	0.470217
TGME49_263020	50S ribosomal protein L33, putative	0.0149104	0.0211785	0.0114245	0.567556	0.0109817	0.836447	0.00394223	0.337384	0.00108417	0.052456	0.0017154	0.287561	0	0.194294	0.0148572	0.838653
TGME49_308930	50S ribosomal protein L33, putative	0.0712388	0.0147359	0.0607301	0.443106	0.0529704	1	0.0226678	0.0355277	0.0390301	0.690188	0.017154	0.0635392	0.0110327	0.0328338	0.104001	0.463442
TGME49_223660	50S ribosomal protein L4, putative	0.875988	0.00199456	0.669835	0.790822	0.446372	0.235636	0.421819	0.209415	0.687363	0.767438	0.164679	0.000846474	0.425863	0.571531	1.23315	0.403538
TGME49_240890	6-phosphofructokinase	0.0418321	0.000372597	0.0174374	0.321489	0.032945	0.45	0.00887002	0.0412719	0.0151784	0.437448	0.0017154	0.00762432	0	0.00852928	0.0891434	0.151127
TGME49_307850	6-phosphogluconate dehydrogenase	0.0198806	0.908955	0.0150322	0.3602	0.0303611	0.289255	0.0285812	0.443199	0.0162625	0.811551	0.0240156	0.868105	0.00220654	0.0493504	0.0520003	0.444197
TGME49_305800	6-pyruvoyl tetrahydrobiopterin synthase	0.023194	0.015583	0.0156335	0.925486	0.0167955	0.894598	0.00394223	0.0491387	0.00216834	0.0170323	0.0034308	0.196296	0	0.0636532	0.096572	0.00953947
TGME49_285750	6,7-dihydropteridine reductase	0.0182239	0.210243	0.0180386	0.40976	0.0109817	0.884909	0.0157689	0.844435	0.00867336	0.627207	0.0034308	0.220174	0.00441309	0.470438	0.00742862	1
TGME49_312680	60S ribosomal protein L27, putative	0.00165672	0.41383	0	0.615422	0.00064598	1	0.000985558	1	0	1	0	1	0	1	0.0148572	0.144537
TGME49_250730	60S ribosomal protein L7-B, putative	0.222414	0.856508	0.355361	0.000188871	0.169247	0.537096	0.134036	0.135609	0.269958	0.389462	0.0531774	0.00137755	0.0750225	0.037831	0.252573	0.919497
TGME49_313560	60S ribosomal protein L7a, putative	0.259276	1	0.304853	0.366499	0.291983	0.726577	0.213866	0.708883	0.299231	0.615323	0.138948	0.165313	0.12136	0.147646	0.237716	1
TGME49_271280	60S ribosome subunit biogenesis protein NIP7, putative	0.0240224	0.403068	0.0414889	6.12331e-05	0.00839774	0.046204	0.00492779	0.0124926	0.0238517	0.735546	0.0017154	0.0230236	0.00220654	0.0690047	0.0445717	0.52041
TGME49_290970	8-amino-7-oxononanoate synthase	0.00248507	0.0171826	0.00360773	0.260633	0.0032299	0.405292	0.00591335	1	0.00650502	1	0.0034308	0.857338	0.00441309	1	0.274859	2.04096e-14
TGME49_294880	8-oxoguanine DNA glycosylase, N-terminal domain-containing protein	0.016153	0.109872	0.0114245	1	0.0148575	0.601654	0.00492779	0.339604	0.00650502	0.637811	0.0051462	0.699163	0	0.171033	0.0148572	0.895148
TGME49_211690	AAA family protein	0.0248507	0.472018	0.0240515	0.704614	0.031653	0.213314	0.00591335	0.0221872	0.01301	0.513647	0.00857701	0.314786	0.0110327	0.657825	0.059429	0.361046
TGME49_314280	AAR2 protein	0.018638	0.109134	0.0168361	0.485255	0.0161495	0.789291	0.00689891	0.394139	0.00975753	0.891418	0.0017154	0.118817	0.00220654	0.229495	0	1
TGME49_313830	AARP2CN (NUC121) domain-containing protein	0.0269216	0.636459	0.0306657	0.363504	0.0290691	0.714442	0.0167545	0.589149	0.0162625	0.601833	0.0051462	0.0662373	0.00882618	0.315259	0.0742862	0.254923
TGME49_269000	ABC transporter family protein	0.00207089	0.942729	0.00180386	1	0.00064598	0.778589	0.00394223	0.351275	0	0.715756	0.0034308	0.577704	0.00441309	0.443759	0	1
TGME49_209190	ABC transporter transmembrane region domain-containing protein	0.0227798	0.00205408	0.0192412	0.167616	0.00581382	0.17974	0.00394223	0.103163	0.00325251	0.0819741	0.00686161	0.728467	0.00220654	0.281219	0.0445717	0.305859
TGME49_239020	ABC transporter transmembrane region domain-containing protein	0.00455597	1	0.00180386	0.353183	0.00452186	1	0.0128123	0.0394249	0	0.258775	0.00857701	0.396402	0.00220654	1	0.00742862	0.887853
TGME49_263740	ABC transporter transmembrane region domain-containing protein	0.00124254	0.278626	0.00120258	0.469505	0	0.932419	0	1	0	1	0	1	0	1	0	1
TGME49_273360	ABC transporter transmembrane region domain-containing protein	0.00207089	0.275796	0.000601288	1	0.00064598	1	0.000985558	1	0.00108417	1	0	1	0	1	0	1
TGME49_305590	ABC transporter transmembrane region domain-containing protein	0.0285783	0.000248884	0.0132283	5.39905e-08	0.0794555	0.173598	0.146848	2.25523e-07	0.0260201	0.0525032	0.14924	0.000262112	0.0419243	0.926727	0	0.475272
TGME49_320460	ABC transporter transmembrane region domain-containing protein	0.00207089	0.134599	0.00120258	0.873907	0.00064598	1	0	1	0	1	0	1	0	1	0	1
TGME49_226790	ABC transporter, ATP-binding domain-containing protein	0.0136679	0.0792696	0.00841803	1	0.0103357	0.941899	0.00887002	1	0.00325251	0.301868	0.0051462	0.853394	0	0.202559	0.0148572	0.837059
TGME49_305770	ABC transporter, ATP-binding domain-containing protein	0.00331343	1	0.00481031	0.670951	0.00839774	0.0697816	0.000985558	0.606401	0.00108417	0.716203	0	0.604946	0	0.972057	0	1
TGME49_314330	ABC transporter, ATP-binding domain-containing protein	0.000828358	1	0.00180386	0.472547	0.00129196	0.969471	0	0.895189	0.00216834	0.502595	0	1	0	1	0	1
TGME49_208050	ABC transporter, putative	0.0173955	0.12182	0.00601288	0.120539	0.0251932	0.00732455	0.00492779	0.211878	0.00325251	0.0888193	0.0034308	0.286301	0.00441309	0.521985	0.0371431	0.410703
TGME49_202160	ABC1 family protein	0.0244365	0.196349	0.0294631	0.0496544	0.0155035	0.868313	0.00591335	0.0383525	0.0173467	1	0.00857701	0.403877	0.00661963	0.366718	0.0222859	1
TGME49_213620	ABC1 family protein	0.0124254	0.355039	0.0120258	0.597527	0.0096897	1	0.00689891	0.843617	0.00758919	0.999402	0.0034308	0.519134	0.00441309	0.81452	0.00742862	1
TGME49_246600	ABC1 family protein	0.0302351	0.702446	0.0186399	0.0387664	0.0478025	0.211558	0.0463212	0.303323	0.01301	0.0387882	0.0531774	0.219063	0.0529571	0.292483	0.0148572	1
TGME49_259115	ABC1 family protein	0.0128395	0.663482	0.00901932	0.770382	0.0122736	0.963039	0.0147834	0.585019	0.01301	0.866306	0.0034308	0.398126	0	0.121916	0.0297145	0.513457
TGME49_203940	ABC1 protein	0.00952611	0.712448	0.00962061	0.776871	0.0064598	0.940899	0.00492779	0.732508	0.00758919	1	0	0.149242	0.0110327	0.771031	0.0520003	0.0799499
TGME49_301120	acetyl-CoA acetyltransferase	0.0178097	0.0725758	0.0198425	0.393325	0.0290691	0.94816	0.0167545	0.381035	0.0184309	0.564884	0.0926317	1.01756e-05	0.0573702	0.0516795	0.00742862	1
TGME49_273740	acetyl-CoA acyltransferase B, putative	0	1	0.000601288	0.582724	0	1	0	1	0.00108417	0.433243	0	1	0	1	0	1
TGME49_221320	acetyl-CoA carboxylase ACC1	0.081179	3.93125e-06	0.0174374	0.000139405	0.0607221	0.397191	0.0384368	0.816552	0.0205992	0.050605	0.0188694	0.126412	0.00661963	0.0121559	0.126287	0.251802
TGME49_218560	acetyl-coA carboxylase ACC2	0.0451455	0.0023484	0.0156335	0.051627	0.033591	0.777695	0.0266101	1	0.0108417	0.0535034	0.0154386	0.450245	0.00661963	0.119151	0.111429	0.0938362
TGME49_266640	Acetyl-coenzyme A synthetase 2, putative	0.0699962	0.1019	0.0998138	9.76951e-05	0.0342369	0.17974	0.0197112	0.00648243	0.0542085	1	0.0137232	0.0180789	0.00661963	0.0056362	0.0742862	0.841301
TGME49_215940	Acetyl-coenzyme A transporter, putative	0.0550858	0.0493743	0.0144309	0.000127903	0.0697658	0.00936893	0.0630757	0.111048	0.0140942	0.0169368	0.017154	0.174286	0.00220654	0.00316076	0.0371431	1
TGME49_219180	acetyltransferase, GNAT family protein	0.00538432	0.0919282	0.00420902	0.0913314	0.00452186	0.297909	0.000985558	0.0223698	0.0140942	0.469417	0.0274464	0.0135473	0.0617832	3.65705e-08	0	1
TGME49_219250	acetyltransferase, GNAT family protein	0.0650261	0.0773342	0.0613314	0.365731	0.0452186	0.954723	0.0404079	0.752494	0.0411984	0.822239	0.0274464	0.34125	0.0220654	0.250098	0.0222859	1
TGME49_221160	acetyltransferase, GNAT family protein	0.00704104	0.325148	0.00721546	0.438361	0.00064598	0.0737188	0.00394223	1	0.00650502	0.777715	0.0034308	1	0	0.581202	0.0148572	0.608604
TGME49_230060	acetyltransferase, GNAT family protein	0.0501156	1.16177e-05	0.0186399	0.233246	0.0303611	0.932419	0.0216823	0.763618	0.00975753	0.0442111	0.0051462	0.0294743	0.00661963	0.126378	0.0520003	0.597158
TGME49_243600	acetyltransferase, GNAT family protein	0.202533	0.00568554	0.186399	0.164654	0.11563	0.566901	0.114325	0.59027	0.0791444	0.0699569	0.0531774	0.0265242	0.0948814	0.556846	0.230287	0.661853
TGME49_259070	acetyltransferase, GNAT family protein	0.00745522	0.0304183	0.00180386	0.368814	0.00258392	0.897699	0.00197112	0.745077	0.00433668	1	0.0034308	1	0	0.735173	0.0148572	0.533977
TGME49_260010	acetyltransferase, GNAT family protein	0.00745522	0.301491	0.00841803	0.256932	0.00581382	1	0.00197112	0.486823	0.00216834	0.680413	0.0017154	0.882067	0	0.611	0	1
TGME49_260550	acetyltransferase, GNAT family protein	0	0.317506	0.00180386	0.473372	0.00064598	1	0	1	0.00108417	0.874137	0.0017154	0.721602	0.00441309	0.232027	0.00742862	0.547369
TGME49_305450	acetyltransferase, GNAT family protein	0.0666828	0.00899227	0.0571224	0.360495	0.0394048	0.835249	0.0216823	0.0511775	0.0455351	1	0.0137232	0.0407885	0.0176524	0.188074	0.0668576	0.834827
TGME49_228160	acid phosphatase	0.000414179	0.284235	0.00120258	1	0.0032299	0.346238	0	0.68451	0.00542085	0.0514095	0	1	0	1	0	1
TGME49_219320	acid phosphatase GAP50	0.357436	9.15234e-10	0.151525	2.5322e-17	0.588488	0.109512	1.23195	0.15312	0.919376	0.943356	2.94191	5.12398e-09	4.03136	7.61109e-13	0.141144	0.427766
TGME49_226730	aconitate hydratase ACN/IRP	0.124668	0.471008	0.0781675	0.12145	0.119506	0.922945	0.153747	0.188691	0.0617977	0.093479	0.147525	0.404988	0.0750225	0.628585	0.178287	0.639908
TGME49_251490	ACR, COG2135 domain-containing protein	0.0294067	0.953808	0.0432927	0.113493	0.0374668	0.664594	0.0344945	0.83299	0.01301	0.0753984	0.0188694	0.573924	0.00882618	0.138783	0.0445717	0.838917
TGME49_205150	ACR, YagE family COG1723 domain-containing protein	0.00911193	0.530297	0.00721546	1	0.0122736	0.274099	0.00295667	0.411595	0.00975753	0.662016	0	0.152047	0	0.304134	0	1
TGME49_216275	ACR, YggU family COG1872 domain-containing protein	0.00124254	0.521513	0.00180386	1	0.0032299	0.785557	0.000985558	0.963153	0.00542085	0.163722	0	0.927708	0	1	0.0148572	0.339876
TGME49_209030	actin ACT1	3.52093	0.0039442	2.94391	0.000992038	3.94112	0.309825	6.31053	0.512597	9.28049	0.00459181	9.33007	0.0304016	12.0499	0.00225503	2.74859	1
TGME49_220400	actin depolymerizing factor ADF	0.0426604	0.062021	0.0715533	0.409996	0.0290691	0.0120968	0.0384368	0.279898	0.149615	5.56454e-06	0.0291618	0.196093	0.12798	0.0167809	0.0148572	0.867028
TGME49_219280	actin like protein ALP1	0.0534291	0.883533	0.0607301	0.822757	0.0562003	1	0.0473068	0.820755	0.0780602	0.266209	0.042885	0.816022	0.0595767	0.952844	0.0371431	1
TGME49_258050	actin like protein ALP2a	0.00704104	0.619491	0.00661417	0.859131	0.00710578	0.893449	0.00295667	0.729231	0.00542085	1	0.0034308	1	0.00441309	1	0	1
TGME49_234670	actin-like family protein	0.00704104	0.0017877	0.00120258	0.746055	0.00129196	0.953164	0.000985558	1	0	0.655023	0	0.974585	0.00220654	0.920445	0	1
TGME49_269240	actin-like family protein	0.00828358	1	0.00841803	0.969682	0.00839774	1	0.00492779	0.692763	0.00650502	1	0.0051462	0.944733	0.0176524	0.144172	0.00742862	1
TGME49_257710	actin-like protein ALP 5	0.00124254	0.348446	0	1	0.00064598	0.897699	0.000985558	0.676237	0	1	0	1	0	1	0	1
TGME49_248890	actin-like protein ALP3b	0.0430746	8.63661e-05	0.0222477	0.948671	0.0200254	0.870869	0.01774	0.692763	0.00650502	0.0235817	0.0102924	0.332583	0.00441309	0.114255	0.0668576	0.352656
TGME49_221410	actin-like protein ALP4	0.0360336	0.163573	0.0456979	0.0132226	0.0219633	0.712048	0.0167545	0.302407	0.0249359	1	0.00686161	0.054046	0.00661963	0.107169	0.0222859	1
TGME49_294850	actin-like protein ALP7	0	1	0	1	0	1	0	1	0.00108417	0.280476	0	1	0	1	0	1
TGME49_248630	actin-related protein ARP1	0.0327201	0.366226	0.022849	0.0396093	0.0510324	0.488661	0.0818013	0.00135068	0.0140942	0.0196827	0.0566082	0.375462	0.0397178	1	0.0445717	1
TGME49_253040	actin-related protein ARP4A	0.0120112	0.550814	0.00661417	0.523133	0.0193794	0.0529061	0.00887002	1	0.00325251	0.269461	0.0051462	0.783171	0	0.207234	0.0222859	0.656863
TGME49_223390	activating signal cointegrator 1 complex subunit 3 family 1 ASCC3L1, putative	0.0720671	0.231304	0.0763636	0.227724	0.0478025	0.672814	0.033509	0.130046	0.0672185	0.774733	0.0308772	0.259468	0.0220654	0.132874	0.170858	0.195534
TGME49_249810	activating signal cointegrator 1 complex subunit 3, putative	0.0111828	0.0703874	0.00721546	1	0.00516784	0.922945	0.00394223	0.682373	0.00650502	1	0.0017154	0.516887	0.00220654	0.730771	0.0222859	0.506554
TGME49_244020	activator of hsp90 atpase 1 family protein	0.191765	0.0039371	0.137695	1	0.213173	0.0114737	0.0542057	0.00212083	0.0650502	0.0245293	0.0291618	0.00093822	0.0330982	0.00906791	0.170858	0.881338
TGME49_210800	activator of hsp90 ATPase, putative	0.107686	0.107104	0.0829778	1	0.100127	0.693524	0.0542057	0.211177	0.083481	1	0.0394542	0.127292	0.048544	0.428405	0.148572	0.584714
TGME49_264080	acyl carrier protein ACP	0.30525	9.19182e-20	0.0462992	2.46649e-07	0.0852693	0.0806645	0.16853	0.476957	0.0357776	0.000122979	0.025731	0.000478654	0.0132393	0.000141515	0.252573	0.513686
TGME49_225990	acyl transferase domain-containing protein	0.00869775	0.000167961	0	0.0354943	0.00258392	1	0.000985558	0.570551	0.00325251	1	0.0017154	1	0	0.724767	0	1
TGME49_231900	acyl-CoA dehydrogenase domain-containing protein	0.00207089	0.149512	0	0.66043	0.00193794	0.550972	0	1	0	1	0	1	0	1	0	1
TGME49_247500	acyl-CoA dehydrogenase, middle domain-containing protein	0.00207089	0.772617	0.00120258	1	0.00452186	0.123616	0	0.711738	0.00108417	1	0	1	0	1	0	1
TGME49_315480	acyl-CoA dehydrogenase, middle domain-containing protein	0	1	0.000601288	0.395399	0	1	0	1	0	1	0	1	0	1	0	1
TGME49_251550	acyl-coa-binding protein	0.0728955	3.29289e-08	0.0258554	0.181364	0.0497405	0.408328	0.0137978	0.0129616	0.0184309	0.104871	0.00686161	0.0121417	0.00220654	0.00414448	0.00742862	0.907374
TGME49_263710	acyl-CoA:cholesterol acyltransferase alpha ACAT1-alpha	0.0136679	0.486894	0.0126271	0.875514	0.00775176	0.678791	0.00197112	0.0281692	0.0162625	0.445865	0.0034308	0.301975	0.0264785	0.0700582	0.0222859	0.699964
TGME49_232730	acyl-CoA:diacylglycerol acyltransferase 1-related enzyme	0.00331343	0.838044	0.000601288	0.226555	0.00516784	0.376444	0.00394223	0.820755	0.00216834	1	0.0017154	1	0	0.936787	0.00742862	0.815893
TGME49_246800	acylaminoacyl-peptidase, putative	0.0497015	0.00510344	0.0132283	0.00164363	0.0432807	0.424924	0.0394223	0.644674	0.0238517	0.650444	0.0154386	0.313507	0.00441309	0.0271443	0.0445717	0.867028
TGME49_258940	acylphosphatase family protein	0.14869	0.900166	0.107029	0.0832937	0.135656	0.829386	0.224707	0.101601	0.105164	0.289298	0.27618	0.0365403	0.180937	0.72149	0.319431	0.410703
TGME49_223910	acyltransferase domain-containing protein	0.0492873	0.0437117	0.0246528	0.23137	0.0355289	1	0.0581479	0.0758964	0.0162625	0.0955786	0.0308772	1	0.00220654	0.00688991	0.0445717	0.896227
TGME49_240860	acyltransferase domain-containing protein	0.0414179	0.102091	0.0420902	0.306651	0.0400508	0.398345	0.0354801	0.260228	0.0889019	0.0692975	0.106355	0.0347667	0.147838	0.00117134	0.0742862	0.843153
TGME49_270910	acyltransferase domain-containing protein	0.00538432	0.00921849	0.00120258	0.669053	0.00193794	1	0.000985558	0.80169	0	0.40184	0	0.936078	0	0.929074	0.0148572	0.366071
TGME49_297640	acyltransferase domain-containing protein	0.00745522	0.649462	0.00601288	1	0.0064598	1	0.0118267	0.218776	0	0.0654894	0.00686161	0.924536	0	0.513745	0.00742862	0.985175
TGME49_217050	ADA2-A transcriptional co-activator SAGA component	0.0596417	0.177947	0.0619327	0.235076	0.0516784	0.942101	0.033509	0.471959	0.0401143	0.873922	0.0188694	0.118817	0.0110327	0.0481227	0.0445717	1
TGME49_244290	adapter-related protein	0.0364477	0.0784867	0.0174374	0.184448	0.0251932	1	0.0492779	0.0259694	0.0140942	0.219393	0.0223002	1	0.00220654	0.0248452	0.0222859	1
TGME49_272600	adaptin c-terminal domain-containing protein	0.0149104	0.00289691	0.0210451	0.36396	0.0155035	0.112125	0.0187256	0.439892	0.0271042	1	0.0771931	0.0013229	0.145632	1.21318e-09	0.0222859	1
TGME49_263330	Adaptin ear-binding coat-associated protein 2 (NECAP-2) isoform 2 family protein	0.00497015	0.0222111	0.00420902	0.0487157	0.0064598	0.540256	0.00788447	0.847615	0.0140942	0.573597	0.0291618	0.0111766	0.0551636	1.7489e-06	0	1
TGME49_221940	adaptin n terminal region domain-containing protein	0.0144963	0.844669	0.0150322	0.852832	0.0129196	1	0.0108411	0.896118	0.0108417	0.962081	0.0154386	0.930568	0.00882618	1	0.0371431	0.448434
TGME49_309370	adaptin n terminal region domain-containing protein	0.0372761	0.0388392	0.0204438	0.454922	0.0245472	1	0.0364657	0.355804	0.00542085	0.00368785	0.0411696	0.273437	0.00661963	0.128006	0.0222859	1
TGME49_313670	adaptin n terminal region domain-containing protein	0.0410037	0.0235221	0.0192412	0.199827	0.033591	0.770502	0.0453357	0.122107	0.00542085	0.00239732	0.0154386	0.435507	0.00441309	0.0469891	0.0520003	0.619437
TGME49_221522	adaptor complexes medium subunit family protein	0.0550858	0.103345	0.0378812	0.792565	0.0374668	0.90354	0.0571624	0.345444	0.0401143	1	0.0137232	0.0539304	0.0132393	0.10015	0.0891434	0.461642
TGME49_230920	adaptor complexes medium subunit family protein	0.00289925	0.155505	0.00180386	0.925953	0.00129196	1	0	0.68451	0	0.684041	0.0017154	0.875126	0	1	0	1
TGME49_269480	adaptor complexes medium subunit family protein	0.00538432	0.106044	0.000601288	0.171946	0.00258392	1	0.000985558	0.674682	0.00325251	0.997599	0.0034308	0.975957	0.00661963	0.36764	0	1
TGME49_215130	adaptor-related protein complex 3, sigma 2 subunit	0.0907052	0.113401	0.0408876	0.0136787	0.107233	0.06307	0.0887002	0.51412	0.0390301	0.108096	0.0497466	0.616497	0.0154458	0.0153437	0.126287	0.608114
TGME49_249900	adenine nucleotide translocator, putative	1.17378	0.00134991	0.846012	1	0.927627	0.785864	0.686934	0.68451	0.443425	0.0352784	0.308772	0.0130639	0.207415	0.00289883	1.24801	0.664395
TGME49_205720	Adenosine/AMP deaminase domain-containing protein	0.0269216	3.68258e-05	0.00962061	0.398703	0.0129196	1	0.00887002	0.579431	0.00650502	0.30351	0.0034308	0.20657	0	0.0659425	0.0371431	0.458382
TGME49_215480	Adenosine/AMP deaminase domain-containing protein	0.0302351	0.166653	0.0144309	0.190577	0.0348829	0.194151	0.0295667	0.550533	0.0140942	0.464531	0.00686161	0.143145	0.00441309	0.126275	0.0222859	1
TGME49_225050	adenosylhomocysteinase, putative	0.492044	2.11149e-05	0.229091	0.127501	0.360457	0.709249	0.344945	0.804659	0.124679	0.00237821	0.114932	0.0152262	0.0463374	0.000172213	0.579432	0.480617
TGME49_216280	adenylate and guanylate cyclase catalytic domain-containing protein	0	0.294371	0.00240515	0.226555	0.00193794	0.60535	0	0.89024	0	1	0	1	0	1	0.0148572	0.195898
TGME49_230555	adenylate and guanylate cyclase catalytic domain-containing protein	0.000828358	1	0.000601288	1	0	0.941899	0	1	0.00325251	0.119082	0	1	0.00220654	0.556144	0	1
TGME49_289170	adenylate and guanylate cyclase catalytic domain-containing protein	0.000414179	0.458746	0	1	0	1	0	1	0	1	0	1	0	1	0	1
TGME49_270865	adenylate cyclase, putative	0.0269216	0.0209791	0.0679456	0.00627554	0.0264852	0.21583	0.0137978	0.00507525	0.0758919	0.0220984	0.0377388	1	0.0904683	0.0274216	0.0222859	1
TGME49_288320	adenylate kinase	0.0182239	0.0158777	0.0168361	0.191088	0.0064598	0.418668	0.00197112	0.0299453	0.00867336	0.930182	0.00686161	0.898442	0.00220654	0.290661	0.0222859	0.701648
TGME49_258640	adenylate kinase superfamily protein	0.00621268	0.0613502	0.00481031	0.507629	0.00387588	0.955365	0.000985558	0.549832	0	0.241864	0	0.547858	0	0.70932	0	1
TGME49_281970	adenylate kinase superfamily protein	0	1	0.000601288	0.395399	0	1	0	1	0	1	0	1	0	1	0	1
TGME49_224900	adenylate kinase, putative	0.286612	0.0234402	0.212856	1	0.31976	0.0399813	0.161632	0.417381	0.0921544	0.00597414	0.0789085	0.0176213	0.0419243	0.001486	0.386288	0.530472
TGME49_263190	adenylosuccinate lyase, putative	0.0190522	0.022482	0.0198425	0.0578436	0.0064598	0.557463	0.00394223	0.251771	0.00433668	0.356426	0	0.0915225	0.00220654	0.537785	0.00742862	1
TGME49_277760	adenylosuccinate lyase, putative	0.0828358	0.0713404	0.0655404	0.988774	0.0788095	0.539633	0.0394223	0.215237	0.0368618	0.169302	0.025731	0.0914709	0.0551636	1	0.111429	0.584714
TGME49_279450	adenylosuccinate synthetase, putative	0.00621268	0.548324	0.00541159	0.924662	0.00516784	1	0.00591335	0.908654	0.00433668	1	0	0.345217	0.00220654	1	0.00742862	0.950199
TGME49_224110	adhesion regulating molecule region protein, putative	0.169399	0.00365668	0.0414889	7.59542e-07	0.144699	0.535689	0.134036	0.740115	0.0552926	0.0238983	0.128655	0.913928	0.123566	1	0.170858	0.778486
TGME49_276140	ADP ribosylation factor ARF1	1.35395	0.138543	0.804524	0.0785996	0.948944	0.669048	1.55028	0.159928	0.826137	0.390924	1.1699	0.968342	1.27759	0.74297	0.995435	1
TGME49_291800	ADP-ribosylation factor family protein	0.00662686	5.29134e-05	0.00360773	1.73015e-05	0.00581382	0.00538211	0.00591335	0.0265775	0.0379459	0.0261567	0.060039	0.000353179	0.143425	7.51646e-16	0	0.910598
TGME49_262860	ADP-ribosylation factor family protein 1, putative	0.0588134	0.768158	0.0324696	0.00395698	0.096897	0.0466468	0.0463212	0.481626	0.0802285	0.461151	0.0497466	0.893337	0.119153	0.0623606	0.0520003	1
TGME49_212950	ADP-ribosylation factor family protein 2, putative	0.00745522	0.352595	0.00120258	0.0462818	0.00839774	0.475618	0.00788447	0.579398	0.00216834	0.545183	0.00857701	0.536956	0	0.442831	0	1
TGME49_269780	ADP-ribosylation factor, putative	0.00414179	1	0.00240515	0.486679	0.00904372	0.109512	0.00788447	0.298776	0	0.158843	0.0017154	0.844614	0.00220654	1	0.00742862	0.916118
TGME49_237700	ADP/ATP carrier protein, putative	0.000414179	1	0.000601288	0.797959	0	1	0	1	0.00108417	0.637811	0	1	0.00220654	0.397067	0	1
TGME49_300360	ADP/ATP translocase	0.0364477	0.143565	0.00721546	1.93046e-10	0.0658899	0.263517	0.0729313	0.11699	0.0238517	0.0859148	0.132086	0.000156032	0.0860552	0.117145	0.0742862	0.728679
TGME49_240670	adrenodoxin-type ferredoxin, putative	0.0389328	0.609343	0.043894	0.35664	0.031653	0.982775	0.00985558	0.0046892	0.0542085	0.140119	0.0154386	0.258916	0.0353047	1	0.0371431	1
TGME49_205550	AGC kinase	0.0140821	0.676541	0.0180386	0.201932	0.00775176	0.525885	0.0157689	0.676237	0.00975753	0.950018	0.00857701	1	0.00220654	0.257425	0.0148572	0.943421
TGME49_226030	AGC kinase	0.407138	0.26091	0.325297	0.0411025	0.575568	0.543071	0.621887	0.295034	0.588704	0.458589	0.557505	0.706259	0.615626	0.482372	0.245144	1
TGME49_267540	AGC kinase	0.000828358	0.838903	0	0.829636	0.00064598	1	0	1	0.00216834	0.321297	0	1	0	1	0.00742862	0.480048
TGME49_268210	AGC kinase	0.00828358	0.479958	0.00360773	0.377678	0.0116276	0.202542	0.00689891	1	0.00433668	0.842426	0.0017154	0.474345	0.00441309	1	0	1
TGME49_272200	AGC kinase	0	0.75629	0	1	0	1	0.00197112	0.143869	0	1	0	1	0	1	0.00742862	0.361687
TGME49_286470	AGC kinase	0.114728	1	0.144309	0.218576	0.105295	0.956748	0.084758	0.456997	0.13769	0.550384	0.0789085	0.545922	0.112534	1	0.096572	1
TGME49_240960	AIG2 family protein	0.119698	0.629177	0.137094	0.936447	0.154389	0.660421	0.12418	1	0.1507	0.699764	0.109786	0.944514	0.130186	1	0.0891434	1
TGME49_315260	alanine dehydrogenase	0.00828358	0.801856	0.0102219	0.423116	0.00904372	0.85882	0.00591335	0.966886	0.00325251	0.445342	0.0034308	0.788494	0.00220654	0.720078	0.0222859	0.512357
TGME49_203500	alanine dehydrogenase/pyridine nucleotide transhydrogenase domain-containing protein	0	1	0	1	0	1	0	1	0	1	0	1	0	1	0.00742862	0.204174
TGME49_239530	alanine-glyoxylate aminotransferase	0.0202948	0.0750439	0.00240515	0.000139405	0.0155035	0.986166	0.0275956	0.0352375	0.00650502	0.266056	0.0034308	0.172611	0.00661963	0.674866	0.0668576	0.0844147
TGME49_221380	alba 1	0.512339	0.332405	0.339127	0.199216	0.467689	0.961604	0.728328	0.0120482	0.250443	0.0573655	0.449435	1	0.143425	0.016658	0.601718	0.796632
TGME49_218820	alba 2	1.01722	0.458746	0.974688	0.820775	0.927627	1	1.01217	0.80169	0.672185	0.393687	0.840547	1	0.48544	0.209226	0.780005	1
TGME49_222160	aldehyde dehydrogenase	0.0459738	0.00070881	0.0102219	0.00100666	0.032299	0.819049	0.0197112	0.575559	0.00975753	0.0399277	0.0034308	0.0129764	0.0132393	0.441532	0.230287	2.40816e-05
TGME49_264000	aldehyde dehydrogenase	0.0484589	0.0412039	0.0222477	0.138942	0.0536163	0.105363	0.0266101	0.676237	0.0151784	0.0818606	0.0051462	0.0114403	0.00441309	0.0230485	0.178287	0.0110629
TGME49_288450	aldehyde dehydrogenase (NAD) family protein	0.000414179	0.66495	0	1	0	1	0	1	0	1	0	1	0	1	0.00742862	0.29598
TGME49_208040	aldo-keto reductase	0.0103545	0.000771385	0.000601288	0.0513401	0.00452186	1	0.00492779	0.911601	0	0.194566	0	0.491566	0	0.780303	0.00742862	0.896227
TGME49_281620	aldo/keto reductase family oxidoreductase	0.018638	0.000350935	0.00420902	0.152149	0.0129196	0.575226	0.000985558	0.036301	0.00433668	0.482746	0	0.0983971	0.00220654	0.533313	0.0297145	0.445156
TGME49_273920	aldose reductase, putative	0.00828358	0.960096	0.00721546	1	0.0116276	0.522707	0.00492779	0.80791	0.00758919	1	0.00686161	1	0	0.341817	0.0222859	0.547701
TGME49_262030	ALG6, ALG8 glycosyltransferase family protein	0.00994029	0.00222074	0.00481031	1	0.0032299	0.925855	0.000985558	0.313291	0.00216834	0.764186	0.0017154	0.85383	0	0.569085	0	1
TGME49_314730	ALG6, ALG8 glycosyltransferase family protein	0.0169813	0.377518	0.00901932	0.37958	0.0219633	0.186488	0.0108411	0.907471	0.00650502	0.376902	0.0034308	0.225848	0.0110327	1	0.0445717	0.342189
TGME49_217890	alkyl hydroperoxide reductase/ Thiol specific antioxidant/ Mal allergen, putative	2.78452	0.00190221	2.51459	0.159227	2.0245	1	1.05849	0.0137585	1.29125	0.135065	0.531774	0.0006263	0.392765	0.000415646	4.11546	0.348155
TGME49_246690	alpha amylase, catalytic domain-containing protein	0.00662686	0.946068	0.00180386	0.0295426	0.00452186	0.724501	0.0137978	0.130057	0.00433668	0.750171	0.025731	0.00287681	0.00882618	0.890074	0	1
TGME49_316400	alpha tubulin TUBA1	3.23805	0.312436	0.864051	4.55541e-15	3.30871	0.78047	9.32141	7.70526e-09	1.73901	0.00488436	9.24773	0.00010478	4.34248	0.834774	1.71601	0.947141
TGME49_266310	Alpha-1,3-mannosyl-glycoprotein 2-beta-N-acetylglucosaminyltransferase	0.016153	0.50188	0.00300644	0.000521146	0.0219633	0.147337	0.0236534	0.102393	0.00542085	0.193315	0.017154	0.728434	0.00441309	0.441352	0.00742862	1
TGME49_254880	Alpha-galactosidase	0.0815932	0.711614	0.0144309	1.18607e-12	0.146637	0.00606433	0.253288	2.69346e-10	0.0336093	0.0070316	0.0617544	0.605696	0.00441309	8.74593e-05	0.0371431	1
TGME49_214260	alpha-glucan water dikinase 1, putative	0.011597	0.856302	0.00661417	0.336942	0.0148575	0.550972	0.00985558	1	0.00758919	0.843461	0.0051462	0.650198	0.0110327	1	0.0520003	0.112597
TGME49_319600	alpha-tubulin N-acetyltransferase, putative	0.00911193	0.0422127	0.00180386	7.68096e-06	0.00904372	0.337178	0.0453357	1.51504e-05	0.00542085	0.110665	0.0703315	2.06683e-07	0.0176524	0.933005	0.00742862	1
TGME49_267450	alpha-tubulin suppressor protein	0.0165672	0.334514	0.0511095	2.1737e-07	0.00775176	0.0186275	0.00689891	0.0343862	0.0314409	0.301559	0.00686161	0.193624	0.0220654	1	0.00742862	1
TGME49_238200	alpha/beta hydrolase fold domain-containing protein	0.0194664	0.292865	0.0120258	0.622566	0.0122736	0.819615	0.00887002	0.390859	0.0162625	1	0.00686161	0.436173	0.0198589	0.706673	0.096572	0.00817183
TGME49_250360	alpha/beta hydrolase fold domain-containing protein	0.00455597	0.462221	0.000601288	0.00487176	0.00710578	0.947405	0.00887002	0.617383	0.00108417	0.155269	0.0223002	0.00442498	0.0110327	0.475208	0.0297145	0.246743
TGME49_262490	alpha/beta hydrolase, putative	0.00662686	0.000591731	0.00721546	0.0205997	0.0109817	0.474332	0.00591335	0.0654765	0.0487876	3.27382e-05	0.0274464	0.279211	0.077229	1.16629e-06	0.00742862	1
TGME49_210980	alternative splicing type 3 and, putative	0.0555	0.630707	0.0553185	0.755448	0.0568462	0.829386	0.0522346	1	0.0379459	0.637811	0.0377388	0.817707	0.0198589	0.191363	0.0668576	0.869284
TGME49_231640	alveolin domain containing intermediate filament IMC1	0.129224	8.18983e-32	0.104023	6.78626e-24	0.401799	1.15267e-05	0.625829	0.0707591	1.79864	0.0266335	4.39486	2.59981e-12	7.75159	4.19161e-26	0.118858	0.339876
TGME49_230210	alveolin domain containing intermediate filament IMC10	0.0757947	1.92159e-26	0.058325	2.30437e-20	0.210589	0.000143672	0.425761	0.747548	0.753498	0.0927655	1.76172	7.59509e-09	3.70699	2.4834e-26	0.0371431	0.269446
TGME49_239770	alveolin domain containing intermediate filament IMC11	0.00248507	2.47277e-10	0.00901932	0.0189889	0.0032299	7.9997e-05	0.00591335	0.0227641	0.0693868	1.35776e-08	0.0205848	1	0.145632	5.43624e-16	0.0148572	1
TGME49_248700	alveolin domain containing intermediate filament IMC12	1.17585	0.00028946	0.950637	0.368837	0.731895	0.908829	0.645541	0.599607	0.474866	0.0858829	0.216141	0.000930908	0.136806	0.000197351	1.17372	0.696196
TGME49_253470	alveolin domain containing intermediate filament IMC13	0.163601	0.22371	0.150322	0.727779	0.119506	0.826449	0.0729313	0.0426692	0.230928	0.0204387	0.0463158	0.0177937	0.0706094	0.253437	0.21543	0.677395
TGME49_260540	alveolin domain containing intermediate filament IMC14	0.0331343	1.13448e-08	0.128676	0.0381014	0.032945	0.00012111	0.01774	3.24451e-06	0.301399	8.02216e-13	0.0583236	0.478795	0.24934	0.000409663	0.0297145	0.924985
TGME49_275670	alveolin domain containing intermediate filament IMC15	0.0426604	1.49309e-06	0.0108232	1.05116e-15	0.104649	0.890251	0.271029	2.62174e-10	0.0487876	0.0573752	0.312203	1.42043e-07	0.119153	0.599545	0	0.260202
TGME49_216000	alveolin domain containing intermediate filament IMC3	0.188037	1.18541e-29	0.113042	2.99296e-26	0.553605	6.93874e-05	1.52762	0.734579	1.72166	0.387854	5.86153	1.39146e-14	8.11567	3.91809e-20	0.0668576	0.134251
TGME49_231630	alveolin domain containing intermediate filament IMC4	0.150761	7.02924e-28	0.0853829	8.19989e-26	0.426347	0.000194363	1.27728	0.31168	1.35088	0.206859	3.87681	2.86952e-12	5.66861	6.19014e-19	0.0297145	0.0723068
TGME49_224530	alveolin domain containing intermediate filament IMC5	0.0459738	6.65192e-09	0.0330708	5.60531e-09	0.0361749	2.0222e-06	0.0236534	9.24058e-07	0.324167	4.4266e-07	0.23501	0.0263667	0.882618	5.6591e-24	0.0445717	0.940352
TGME49_220270	alveolin domain containing intermediate filament IMC6	0.0546716	1.07527e-24	0.0414889	2.4946e-19	0.150513	0.000402844	0.287783	0.755156	0.493297	0.128469	1.30199	4.47283e-11	2.3279	2.63755e-23	0.0222859	0.257348
TGME49_222220	alveolin domain containing intermediate filament IMC7	1.05574	3.98161e-05	0.62534	0.727779	0.731895	0.955365	0.695804	1	0.279716	0.00221621	0.192125	0.00132073	0.0948814	3.98328e-05	1.45601	0.340047
TGME49_224520	alveolin domain containing intermediate filament IMC8	0.0749664	7.50867e-12	0.164152	0.138688	0.0865613	3.92469e-05	0.0453357	1.6857e-07	0.526906	1.47793e-05	0.331072	0.229051	1.49604	1.28171e-22	0.0520003	0.666187
TGME49_226220	alveolin domain containing intermediate filament IMC9	0.0318918	0.0187173	0.00541159	1.67236e-11	0.0277771	0.0842327	0.215837	2.19808e-20	0.0205992	0.0392952	0.120078	0.00433717	0.0132393	0.0709588	0	0.534592
TGME49_290860	amino acid transporter, putative	0.0526007	0.00274513	0.0318683	0.955203	0.0458646	0.36806	0.0275956	0.787779	0.00975753	0.0081253	0.0137232	0.160172	0.00882618	0.0943475	0.00742862	0.962266
TGME49_221310	aminopeptidase N protein	0.00497015	0.717048	0.00360773	1	0.00516784	0.843646	0.00492779	0.900964	0.00325251	1	0	0.634136	0	0.769116	0.0148572	0.553751
TGME49_224350	aminopeptidase N, putative	0.112657	0.0177114	0.0523121	0.0465896	0.106587	0.358638	0.0946136	0.713711	0.050956	0.212131	0.0240156	0.0146412	0.0617832	0.863656	0.111429	0.817665
TGME49_224460	aminopeptidase n, putative	0.576123	0.321084	0.69088	0.0381567	0.485777	1	0.316364	0.121573	0.54859	0.805803	0.205848	0.0283808	0.231687	0.118306	0.274859	1
TGME49_310680	aminotransferase, class I/II superfamily protein	0.00165672	1	0.00120258	1	0.00129196	1	0.00295667	0.474259	0.00108417	1	0	1	0	1	0.0148572	0.260502
TGME49_211090	aminotransferase, class V superfamily protein	0.0273358	0.206597	0.0246528	0.653063	0.0258392	0.732321	0.0108411	0.22734	0.0184309	1	0.0051462	0.101888	0.00661963	0.258518	0.0445717	0.558545
TGME49_300120	aminotransferase, class V superfamily protein	0.0414179	0.905746	0.0144309	4.72748e-05	0.0884992	7.70608e-05	0.0818013	0.00852247	0.00975753	0.00155403	0.0223002	0.313507	0.00661963	0.0195867	0.104001	0.372742
TGME49_234440	aminotransferase, putative	0.0111828	0.179539	0.00240515	0.0780459	0.00839774	0.981356	0.00591335	1	0.00216834	0.336738	0.0034308	0.828147	0.00220654	0.757563	0.0891434	0.000916742
TGME49_264030	aminotransferase, putative	0.0799365	0.932	0.13048	0.00426653	0.0581382	0.303466	0.0226678	0.000116797	0.175635	0.000520057	0.0377388	0.122636	0.0330982	0.130605	0.0520003	1
TGME49_234280	AMP deaminase	0.0202948	0.408273	0.022849	0.269082	0.0122736	0.732321	0.0128123	0.828982	0.0119259	0.750364	0.0120078	0.96969	0.00882618	0.741683	0.0371431	0.556366
TGME49_219230	AMP-binding enzyme domain-containing protein	0.219929	0.155265	0.299442	0.000305944	0.186042	1	0.075888	0.00270317	0.13769	0.513647	0.0463158	0.00215154	0.0507505	0.0142769	0.141144	1
TGME49_236980	AMP-binding enzyme domain-containing protein	0.0227798	0.031526	0.0150322	1	0.0245472	0.139969	0.00295667	0.0183699	0.00216834	0.0146937	0.00686161	0.519501	0.00220654	0.173385	0.0297145	0.656878
TGME49_247760	AMP-binding enzyme domain-containing protein	0.00497015	1	0.00541159	1	0.00387588	0.944655	0.00295667	0.83299	0.00650502	0.817278	0.0102924	0.299524	0.00441309	1	0.0148572	0.635015
TGME49_297220	AMP-binding enzyme domain-containing protein	0.00497015	0.578324	0.000601288	0.0556497	0.00516784	0.811832	0.00689891	0.348177	0.00325251	1	0	0.422121	0	0.729244	0.0297145	0.104341
TGME49_310080	AMP-binding enzyme domain-containing protein	0.112657	0.00626383	0.0643378	0.460701	0.094959	0.609698	0.084758	0.90176	0.0325251	0.0143828	0.0394542	0.19151	0.0132393	0.00504209	0.178287	0.372893
TGME49_310150	AMP-binding enzyme domain-containing protein	0.197149	0.508974	0.152727	0.582262	0.201546	0.750605	0.232592	0.289957	0.153952	0.862605	0.106355	0.289414	0.112534	0.477311	0.193144	0.995669
TGME49_226910	Amylo-alpha-1,6-glucosidase	0.00414179	0.458746	0.0102219	0.1252	0.00839774	0.583032	0.00295667	0.615898	0.00433668	1	0.0051462	1	0.00441309	1	0	1
TGME49_205460	AN1 family Zinc finger domain-containing protein	0.0289925	0.240215	0.0324696	0.779796	0.0374668	1	0.0384368	1	0.0444509	0.651112	0.0686161	0.0639065	0.0419243	0.844536	0.0297145	1
TGME49_221910	AN1 family Zinc finger domain-containing protein	0.0911193	0.0497411	0.129878	0.925953	0.133718	0.932419	0.113339	0.975515	0.171299	0.217417	0.161248	0.457414	0.158871	0.536765	0.0891434	1
TGME49_267520	anaphase promoting complex subunit 11, putative	0.0111828	0.102337	0.00661417	1	0.00904372	0.815497	0.00197112	0.222103	0.00325251	0.567583	0	0.223753	0.00441309	1	0.0371431	0.204174
TGME49_203440	anaphase-promoting complex subunit APC10	0.000414179	0.66495	0.000601288	0.58308	0	1	0	1	0	1	0	1	0	1	0	1
TGME49_214500	ankyrin repeat-containing protein	0.0757947	0.0194515	0.058325	0.83975	0.0704118	0.413347	0.0354801	0.321053	0.0303567	0.177132	0.0120078	0.0127382	0.00220654	0.000819899	0.118858	0.42183
TGME49_216680	ankyrin repeat-containing protein	0.097332	0.000137594	0.0186399	1.26736e-06	0.0723497	0.68088	0.0985558	0.0470595	0.0238517	0.0158807	0.0360234	0.402802	0.00882618	0.0060678	0.0817148	0.878222
TGME49_219210	ankyrin repeat-containing protein	0.0314776	0.0591457	0.035476	0.0348395	0.0116276	0.129095	0.00591335	0.0110246	0.0184309	0.923499	0.0120078	0.489043	0.0110327	0.521645	0.0742862	0.217107
TGME49_234510	ankyrin repeat-containing protein	0.110586	0.0130448	0.103422	0.182504	0.0704118	0.885894	0.0709602	0.93693	0.0433668	0.102241	0.0291618	0.0461112	0.0110327	0.00255767	0.141144	0.58245
TGME49_244060	ankyrin repeat-containing protein	0.0248507	0.00133517	0.0426915	0.928593	0.0271312	0.123827	0.0374512	0.761909	0.0585452	0.489265	0.123509	0.000421706	0.141219	0.000251982	0.0371431	1
TGME49_254510	ankyrin repeat-containing protein	0.0227798	0.41667	0.031267	0.0206215	0.0206714	0.9497	0.00788447	0.128892	0.0119259	0.552792	0.0051462	0.140482	0.00220654	0.0799333	0.0297145	0.778486
TGME49_254660	ankyrin repeat-containing protein	0.127153	0.00702064	0.0661417	0.199228	0.0807475	0.909038	0.131079	0.131472	0.0411984	0.0274793	0.060039	0.52999	0.0220654	0.017762	0.252573	0.176548
TGME49_255510	ankyrin repeat-containing protein	0.0815932	0.00370475	0.0216464	0.000183392	0.0684739	0.545535	0.0906714	0.0409268	0.0227676	0.028705	0.025731	0.194307	0.00882618	0.0134044	0.0891434	0.673588
TGME49_261230	ankyrin repeat-containing protein	0.0219515	0.589009	0.031267	0.469827	0.0297151	0.785864	0.0236534	1	0.0216834	0.986787	0.017154	0.780238	0.0308916	0.786769	0.0297145	0.983247
TGME49_261710	ankyrin repeat-containing protein	0.118041	0.150821	0.137695	0.858194	0.134364	0.917267	0.0561768	0.00110117	0.235265	0.0465217	0.0840547	0.239279	0.47882	3.97335e-06	0.334288	0.329966
TGME49_305580	ankyrin repeat-containing protein	0.00621268	0.00821009	0.00360773	0.0018626	0.0213173	0.215088	0.0374512	8.55784e-05	0.00542085	0.202047	0.0360234	0.0107576	0.00441309	0.448485	0	1
TGME49_320650	ankyrin repeat-containing protein	0.00497015	0.895161	0.00481031	1	0.0064598	0.648169	0.00689891	0.500879	0.00108417	0.458195	0.0017154	0.842306	0	0.550239	0	1
TGME49_261590	ankyrin, putative	0.0538432	0.130313	0.0462992	0.795764	0.064598	0.0691756	0.0187256	0.0426362	0.0271042	0.357379	0.0120078	0.0421109	0.0154458	0.174504	0.0445717	1
TGME49_312630	anonymous antigen-1, putative	0.0774514	0.000142132	0.118454	0.530507	0.116276	0.691913	0.0768735	0.0561873	0.269958	0.00218341	0.205848	0.224884	0.465581	2.04529e-06	0.0817148	1
TGME49_209140	anti-silencing protein, ASF1 family protein	0.166086	6.92974e-08	0.0505082	0.00412467	0.096251	1	0.0906714	1	0.0346934	0.00488193	0.051462	0.253851	0.0308916	0.0574662	0.156001	0.645286
TGME49_254200	anticodon binding domain-containing protein	0.00165672	0.458746	0	0.660569	0.00129196	0.959899	0	1	0	1	0.0017154	0.681205	0	1	0.00742862	0.523846
TGME49_313450	AP-2 complex subunit sigma-1, putative	0.0124254	0.226618	0.00481031	0.221572	0.0103357	0.937131	0.0137978	0.398724	0.00650502	0.894258	0.0051462	0.843876	0.00441309	0.787487	0.00742862	1
TGME49_208020	AP2 domain transcription factor AP2Ib-1	0.00414179	1	0.00541159	0.808408	0.0032299	0.98484	0.00394223	1	0.00650502	0.612171	0.0017154	0.851748	0.00441309	1	0.0148572	0.565531
TGME49_252370	AP2 domain transcription factor AP2III-1	0	0.75629	0	1	0.00064598	0.829386	0	1	0	1	0	1	0.00441309	0.039007	0	1
TGME49_253380	AP2 domain transcription factor AP2III-2	0.0679253	5.24514e-05	0.0192412	8.81796e-15	0.12532	1	0.426747	3.81669e-15	0.0411984	0.00091556	0.404835	4.52897e-07	0.0838487	0.570297	0.0297145	0.71029
TGME49_299150	AP2 domain transcription factor AP2III-3	0.000414179	1	0	1	0	1	0.00197112	0.143869	0	1	0	1	0	1	0	1
TGME49_299020	AP2 domain transcription factor AP2III-4	0	1	0.000601288	0.395399	0	1	0	1	0	1	0	1	0	1	0	1
TGME49_320700	AP2 domain transcription factor AP2IV-1	0.011597	0.0799202	0.00481031	0.488401	0.00710578	1	0.00887002	0.873718	0.00542085	0.96417	0.0017154	0.394795	0.00441309	1	0.0148572	0.775726
TGME49_320680	AP2 domain transcription factor AP2IV-2	0.00331343	0.564269	0.00240515	1	0.00452186	0.438873	0.000985558	0.805751	0.00108417	0.973612	0	0.707532	0.00220654	1	0	1
TGME49_318610	AP2 domain transcription factor AP2IV-3	0.00289925	0.504441	0.00180386	1	0.00129196	1	0.000985558	1	0.00325251	0.533354	0	0.933671	0.00220654	0.85453	0	1
TGME49_318470	AP2 domain transcription factor AP2IV-4	0.0173955	4.41019e-11	0.00661417	1.15492e-13	0.0387588	0.0981607	0.271029	8.66503e-21	0.0249359	0.0147807	0.262456	7.65519e-10	0.0308916	0.282918	0.00742862	0.669683
TGME49_211720	AP2 domain transcription factor AP2IV-5	0.209574	0.00160041	0.113643	0.335704	0.168601	0.666799	0.207953	0.121409	0.0607135	0.00914091	0.0548928	0.0345243	0.0154458	0.000201164	0.0222859	0.542374
TGME49_267460	AP2 domain transcription factor AP2IX-1	0.000828358	1	0.000601288	1	0	0.799805	0	0.887711	0	1	0	1	0	1	0.0445717	1.22345e-05
TGME49_264485	AP2 domain transcription factor AP2IX-3	0.00207089	0.96309	0.00300644	0.546963	0.00193794	1	0.00295667	0.600158	0.00108417	1	0	1	0	1	0	1
TGME49_288950	AP2 domain transcription factor AP2IX-4	0.0256791	0.00500262	0.0102219	2.59737e-07	0.0368209	0.797079	0.113339	1.62067e-06	0.0281884	0.340464	0.13037	5.30327e-05	0.0794356	0.122592	0	0.552944
TGME49_289710	AP2 domain transcription factor AP2IX-5	0.0132537	0.0799398	0.00300644	0.0334661	0.0109817	0.777059	0.01774	0.0586884	0.00325251	0.277146	0.0034308	0.572569	0.00220654	0.481519	0	1
TGME49_290180	AP2 domain transcription factor AP2IX-6	0.0252649	0.0893604	0.0222477	0.557012	0.0167955	1	0.0108411	0.423559	0.0162625	1	0.0034308	0.0782257	0.00220654	0.0903706	0.0520003	0.361687
TGME49_290630	AP2 domain transcription factor AP2IX-7	0.0219515	0.0220303	0.0162348	0.760949	0.0064598	0.158877	0.00887002	0.591185	0.00433668	0.102259	0.0188694	0.660644	0.00661963	0.683387	0.0520003	0.237099
TGME49_306000	AP2 domain transcription factor AP2IX-8	0.00455597	0.917603	0.00360773	0.739227	0.00516784	1	0.00394223	1	0.00867336	0.411261	0.0034308	1	0.0132393	0.143553	0	1
TGME49_306620	AP2 domain transcription factor AP2IX-9	0.011597	0.249529	0.0222477	0.322762	0.0109817	0.586996	0.0108411	0.676237	0.0238517	0.374891	0.0051462	0.31702	0.0132393	1	0.148572	0.000331001
TGME49_220530	AP2 domain transcription factor AP2V-1	0.00289925	1	0.00120258	0.463862	0.00258392	1	0.000985558	0.675779	0.0119259	0.00242068	0	0.728467	0	0.944376	0.0148572	0.448434
TGME49_285895	AP2 domain transcription factor AP2V-2	0.00289925	0.530297	0.00721546	0.251389	0.0064598	0.667813	0.000985558	0.408879	0.00433668	1	0.0017154	1	0.00441309	1	0.00742862	0.896227
TGME49_240460	AP2 domain transcription factor AP2VI-1	0.00621268	0.738224	0	0.00014057	0.00775176	1	0.0256245	2.03428e-05	0.00325251	0.453181	0.0154386	0.20152	0	0.297128	0	1
TGME49_240900	AP2 domain transcription factor AP2VI-2	0.0223657	0.957901	0.0306657	0.294438	0.031007	0.482181	0.0157689	0.536293	0.01301	0.333697	0.00857701	0.220174	0.0198589	1	0.0742862	0.240432
TGME49_280470	AP2 domain transcription factor AP2VIIa-1	0.00124254	1.36366e-05	0.00481031	0.188878	0.00387588	0.186488	0.00591335	0.682373	0.0205992	0.0540232	0.0120078	0.748714	0.0794356	9.19755e-12	0	1
TGME49_280460	AP2 domain transcription factor AP2VIIa-2	0.197977	0.638983	0.144309	0.332312	0.362395	2.70689e-06	0.0906714	0.01916	0.120343	0.245108	0.060039	0.0121303	0.125773	0.642924	0.193144	1
TGME49_205650	AP2 domain transcription factor AP2VIIa-3	0.129224	0.367378	0.0619327	1.11854e-05	0.236429	0.0128827	0.342974	2.67138e-06	0.0617977	0.00643132	0.209279	0.31195	0.0154458	0.000132945	0.0817148	1
TGME49_203710	AP2 domain transcription factor AP2VIIa-4	0.0534291	1.21314e-05	0.0162348	0.047057	0.0284231	1	0.0305523	1	0.01301	0.0936131	0.00857701	0.0845509	0.00882618	0.182011	0.0668576	0.46291
TGME49_203690	AP2 domain transcription factor AP2VIIa-5	0.0397612	0.319884	0.0342734	0.980716	0.031007	1	0.0226678	0.50813	0.0498718	0.177581	0.0102924	0.0862352	0.0198589	0.694971	0.0371431	1
TGME49_203050	AP2 domain transcription factor AP2VIIa-6	0.02775	0.330102	0.0811739	2.83563e-09	0.0161495	0.0283505	0.0128123	0.0205597	0.0520401	0.16837	0.0120078	0.107705	0.0110327	0.15511	0.0222859	1
TGME49_202490	AP2 domain transcription factor AP2VIIa-7	0.0691679	0.0122057	0.0300644	0.070201	0.0775176	0.029888	0.0354801	0.553177	0.0195151	0.0292853	0.0223002	0.20189	0.0132393	0.0766489	0.111429	0.389605
TGME49_282210	AP2 domain transcription factor AP2VIIa-8	0.0182239	0.138894	0.00541159	7.29032e-06	0.0290691	0.878252	0.0896858	1.2364e-10	0.01301	0.200883	0.0308772	0.79327	0.0110327	0.402355	0.0222859	1
TGME49_282220	AP2 domain transcription factor AP2VIIa-9	0.0120112	0.347775	0.0114245	0.656578	0.0109817	0.903336	0.00788447	1	0.00542085	0.647091	0	0.0903014	0.00220654	0.521592	0.0222859	0.612354
TGME49_262000	AP2 domain transcription factor AP2VIIb-2	0.0165672	0.021114	0.0120258	0.733721	0.00904372	0.996981	0.00788447	0.918452	0.00542085	0.488446	0	0.0500493	0.00220654	0.424513	0.0222859	0.659481
TGME49_255220	AP2 domain transcription factor AP2VIIb-3	0.0774514	0.11035	0.0378812	0.0458514	0.0613681	1	0.108411	0.0108324	0.0314409	0.0883715	0.0531774	1	0.024272	0.154034	0.0817148	0.878083
TGME49_229370	AP2 domain transcription factor AP2VIII-1	0.00248507	0.791065	0.00240515	0.955412	0.0032299	0.649233	0.00197112	1	0	0.524697	0	0.924536	0.00220654	0.892711	0	1
TGME49_233120	AP2 domain transcription factor AP2VIII-2	0.00745522	0.647992	0.0102219	0.841326	0.0096897	1	0.0128123	0.481392	0.00542085	0.704234	0.0102924	0.962847	0.00441309	0.936787	0.0297145	0.410703
TGME49_273660	AP2 domain transcription factor AP2VIII-3	0.0057985	0.941192	0.00481031	1	0.0103357	0.221956	0.00492779	1	0.00325251	0.951397	0.0017154	0.916946	0.00220654	1	0	1
TGME49_272710	AP2 domain transcription factor AP2VIII-4	0.00207089	1	0.00300644	0.809277	0.00129196	0.924451	0.00197112	1	0.00216834	1	0.0017154	1	0.00441309	0.518021	0.00742862	0.761013
TGME49_271200	AP2 domain transcription factor AP2VIII-5	0.00704104	0.00515522	0.00120258	0.374568	0.00258392	1	0.00394223	0.845685	0.00108417	0.672318	0	0.547263	0	0.948692	0	1
TGME49_271030	AP2 domain transcription factor AP2VIII-6	0.00621268	0.847848	0.00360773	0.588427	0.00387588	0.888762	0.00689891	0.834947	0.00758919	0.699449	0	0.308037	0.0110327	0.328772	0.0297145	0.245432
TGME49_269010	AP2 domain transcription factor AP2VIII-7	0.163601	0.191412	0.222477	0.676058	0.213173	0.948877	0.129108	0.16375	0.338261	0.0169907	0.138948	0.511715	0.251546	0.554213	0.245144	0.89655
TGME49_227900	AP2 domain transcription factor AP2X-1	0.0298209	0.166653	0.022849	1	0.031653	0.379031	0.0137978	0.369129	0.0195151	0.975158	0.0102924	0.340296	0.00882618	0.345802	0.00742862	1
TGME49_215570	AP2 domain transcription factor AP2X-11	0.000414179	0.154778	0	0.169465	0.00129196	0.947667	0.000985558	0.99592	0.00325251	0.806987	0.017154	0.00142877	0.00882618	0.146673	0	1
TGME49_225110	AP2 domain transcription factor AP2X-2	0.0207089	0.952074	0.0336721	0.0514878	0.0226093	1	0.0118267	0.279898	0.0292726	0.469898	0.00857701	0.277018	0.00220654	0.059334	0.0445717	0.568572
TGME49_224230	AP2 domain transcription factor AP2X-3	0.0057985	0.857722	0.0120258	0.0629936	0.0032299	0.484876	0.00985558	0.454714	0.00542085	1	0.0017154	0.60488	0.00441309	1	0.00742862	1
TGME49_224050	AP2 domain transcription factor AP2X-4	0.0571567	0.171824	0.0547172	0.476983	0.0484485	0.981145	0.0364657	0.736336	0.0346934	0.687933	0.025731	0.424086	0.0110327	0.0546541	0.059429	0.89768
TGME49_237090	AP2 domain transcription factor AP2X-5	0.0596417	0.786725	0.0162348	1.40283e-06	0.102065	0.00105911	0.126151	5.41446e-05	0.0119259	0.000393397	0.0377388	0.618365	0.00220654	0.000567128	0.00742862	0.746121
TGME49_237425	AP2 domain transcription factor AP2X-6	0.00207089	0.275796	0	0.454026	0.00129196	0.962735	0.000985558	1	0.00108417	1	0	1	0	1	0	1
TGME49_214840	AP2 domain transcription factor AP2X-7	0.31022	0.00263333	0.568217	0.384699	0.306194	0.0691756	0.243433	0.014665	1.15247	9.81377e-07	0.281326	0.235333	1.07238	0.00304405	0.438289	1
TGME49_214960	AP2 domain transcription factor AP2X-8	0.0397612	0.122806	0.0348747	0.631443	0.033591	0.896276	0.0206967	0.565342	0.0216834	0.682834	0.0102924	0.162265	0.0154458	0.557845	0.0297145	1
TGME49_215150	AP2 domain transcription factor AP2X-9	0.287854	0.000457409	0.117251	0.0127228	0.121444	0.0747216	0.274971	0.130799	0.0693868	0.00153577	0.418558	0.00266807	0.0441309	0.00492762	0.096572	1
TGME49_309410	AP2 domain transcription factor AP2XI-1	0.0178097	0.249983	0.0120258	0.0400317	0.0206714	0.938887	0.067018	4.8286e-06	0.0108417	0.179073	0.0548928	0.0201942	0.00661963	0.235723	0.00742862	1
TGME49_310900	AP2 domain transcription factor AP2XI-2	0.00911193	1	0.0144309	0.187631	0.0129196	0.575724	0.00887002	1	0.00758919	1	0	0.0985058	0	0.230238	0	1
TGME49_310950	AP2 domain transcription factor AP2XI-3	0.0538432	0.589009	0.0673443	0.0848757	0.0452186	1	0.033509	0.41868	0.063966	0.376695	0.017154	0.0705574	0.00661963	0.008774	0.0520003	1
TGME49_315760	AP2 domain transcription factor AP2XI-4	0.0057985	9.33074e-07	0.0234502	0.888581	0.0116276	0.159462	0.00689891	0.024421	0.0715552	9.00934e-08	0.0017154	0.0119948	0.0970879	6.24121e-07	0.0148572	1
TGME49_216220	AP2 domain transcription factor AP2XI-5	0.00828358	0.690334	0.00841803	0.93624	0.0180874	0.0873307	0.0118267	0.776905	0.00542085	0.590487	0.0102924	0.994025	0.00441309	0.827457	0	1
TGME49_218960	AP2 domain transcription factor AP2XII-1	0.034791	0.698234	0.0234502	0.0742628	0.0426347	0.890823	0.0463212	0.636869	0.0303567	0.772217	0.0771931	0.0320246	0.0551636	0.403979	0.0297145	1
TGME49_217700	AP2 domain transcription factor AP2XII-2	0.00455597	0.0481147	0.000601288	0.500361	0.00129196	1	0.00394223	0.429276	0	0.553291	0.0017154	1	0	1	0	1
TGME49_247700	AP2 domain transcription factor AP2XII-4	0.0202948	0.26091	0.0372799	0.178149	0.0213173	0.788993	0.0187256	0.610185	0.050956	0.0277391	0.0102924	0.231596	0.0308916	0.821659	0.0371431	0.89527
TGME49_247730	AP2 domain transcription factor AP2XII-5	0.0778656	1	0.0450966	0.0145241	0.100127	0.405803	0.15079	0.00148631	0.0411984	0.0844941	0.0892009	0.789041	0.0375113	0.261606	0.0742862	1
TGME49_249190	AP2 domain transcription factor AP2XII-6	0.0310634	0.00429037	0.0150322	0.584335	0.0251932	0.550972	0.0167545	1	0.00542085	0.045028	0.0051462	0.152621	0.00661963	0.387404	0.0148572	1
TGME49_250800	AP2 domain transcription factor AP2XII-8	0.146205	0.637747	0.217065	0.0687279	0.125966	0.525774	0.051249	0.000113276	0.295978	0.00355965	0.0823393	0.149435	0.251546	0.173813	0.0817148	1
TGME49_251740	AP2 domain transcription factor AP2XII-9	0.0298209	4.82174e-07	0.0114245	6.61311e-12	0.0394048	0.0282485	0.310451	1.79088e-22	0.0314409	0.0224002	0.223002	7.36054e-06	0.048544	0.645285	0.0371431	1
TGME49_262420	AP2 domain transcription factor APVIIb-1/ADA2-B	0.00414179	0.768158	0.000601288	0.161413	0.0064598	0.286768	0.00394223	0.877484	0.00433668	0.857934	0	0.575593	0.00220654	1	0	1
TGME49_215895	AP2 domain-containing protein	0.0103545	0.373816	0.0192412	0.334003	0.00839774	0.498249	0.00591335	0.263224	0.0249359	0.12986	0.0137232	1	0.0330982	0.072094	0.00742862	1
TGME49_216080	apical complex lysine methyltransferase	0.0878059	7.54256e-07	0.0390837	6.07683e-13	0.105941	0.0203116	0.273985	0.102728	0.250443	0.279189	0.629552	1.25462e-08	0.717127	1.04164e-08	0.0891434	1
TGME49_300130	apical membrane antigen 1 domain-containing protein	0.00207089	0.490925	0.00120258	0.366521	0.00193794	0.897699	0.00197112	1	0.00758919	0.188794	0.0017154	1	0.00882618	0.247112	0.0445717	0.0212357
TGME49_315730	apical membrane antigen 1 protein	0	1	0.000601288	0.58308	0	1	0	1	0	1	0	1	0	1	0.00742862	0.29598
TGME49_255260	apical membrane antigen AMA1	0.429089	0.00069954	1.24647	2.77394e-06	0.344953	0.0014448	0.181343	7.39535e-07	1.56988	9.20533e-06	0.42542	0.293224	1.06355	0.164946	0.282288	0.894649
TGME49_261070	apicoplast triosephosphate translocator APT1	0.0078694	0.00241769	0.00240515	0.758254	0.00258392	0.958658	0.00197112	0.866574	0	0.247569	0.0017154	1	0	0.712082	0.00742862	0.867028
TGME49_312110	apicoplast-associated thioredoxin family protein Atrx1	0.0273358	0.00974061	0.0240515	0.241215	0.0116276	0.501684	0.00788447	0.167941	0.0119259	0.635378	0.0017154	0.0367535	0.00661963	0.398373	0.0520003	0.332882
TGME49_249650	apolipoprotein A-I binding protein, putative	0.0381045	0.924481	0.0541159	0.0515524	0.032945	0.948877	0.0137978	0.0208793	0.0487876	0.426459	0.0120078	0.0901868	0.0176524	0.386731	0.118858	0.167955
TGME49_310810	apyrase	0.0633694	0.362094	0.0192412	4.23485e-05	0.0658899	0.586288	0.0906714	0.0320127	0.0238517	0.044207	0.0703315	0.507215	0.0353047	0.707959	0.118858	0.411693
TGME49_215450	aquaporin 1	0.0265074	1	0.0276593	0.955412	0.0432807	0.0478539	0.0128123	0.155174	0.0205992	0.826476	0.0051462	0.0439398	0.0198589	1	0.0742862	0.309854
TGME49_267070	aquaporin 2	0.164429	0.313731	0.0547172	1.09967e-09	0.410197	1.74204e-07	0.385353	0.000233364	0.063966	0.000686721	0.192125	1	0.0353047	0.00156331	0.0520003	0.730594
TGME49_314410	aquarius, putative	0.0604701	0.146197	0.0493056	0.976406	0.0574922	0.648169	0.0394223	0.806044	0.0422826	1	0.0188694	0.122186	0.00882618	0.027542	0.059429	0.91423
TGME49_265020	arabinogalactan protein, putative	0.0575709	0.000439018	0.0282605	0.505332	0.0258392	0.513228	0.0275956	0.699956	0.0281884	0.783991	0.025731	0.783171	0.0286851	1	0.0371431	1
TGME49_299990	archease family protein	0.0459738	0.564934	0.0168361	0.000788016	0.0549083	0.329634	0.042379	1	0.0238517	0.247608	0.060039	0.319249	0.0639898	0.258453	0.0445717	1
TGME49_225310	ARF1-directed GTPase-activating protein, putative	0.0704104	0.00484757	0.0589262	0.356184	0.0562003	0.705921	0.0266101	0.159736	0.0173467	0.0196932	0.0205848	0.176843	0.00220654	0.00174561	0.0445717	1
TGME49_280700	arginine decarboxylase	0.039347	0.810207	0.0541159	0.268743	0.0374668	0.927756	0.0443501	0.989857	0.0531243	0.522968	0.0411696	1	0.0198589	0.343058	0.00742862	0.87323
TGME49_270690	arginyl-tRNA synthetase	0.0323059	0.0551166	0.0168361	0.395399	0.0258392	0.902261	0.0305523	0.482176	0.0140942	0.404227	0.00857701	0.213078	0.00882618	0.343058	0.0297145	0.953636
TGME49_210840	arginyl-tRNA synthetase family protein	0.085735	0.00729345	0.0595275	1	0.0736417	0.550972	0.0502635	0.816865	0.0292726	0.0655988	0.0223002	0.0712661	0.00441309	0.00117536	0.096572	0.71029
TGME49_310160	argonaute AGO	0	1	0	1	0	1	0.000985558	0.471959	0	1	0.0017154	0.313507	0	1	0	1
TGME49_235980	ARIADNE family protein	0.0256791	0.0478234	0.0138296	0.644564	0.0251932	0.385979	0.0167545	1	0.00867336	0.299152	0.00686161	0.337678	0	0.0377179	0.0148572	1
TGME49_246170	ARID/BRIGHT DNA binding domain-containing protein	0.118455	0.0233989	0.108232	0.303405	0.105295	0.5768	0.0611046	0.395658	0.0477035	0.110798	0.0223002	0.00983602	0.0154458	0.00689261	0.0742862	1
TGME49_261440	ARM repeats containing protein	0.120112	0.00649881	0.202033	0.661208	0.100127	0.0146598	0.0611046	0.000188402	0.438004	2.21468e-06	0.205848	0.779459	0.425863	0.0026725	0.274859	0.703897
TGME49_237600	Armadillo/beta-catenin family repeat-containing protein	0.0169813	0.00090007	0.0126271	0.320621	0.00516784	0.542132	0.00394223	0.402459	0	0.01149	0	0.10301	0	0.193777	0.0297145	0.407461
TGME49_294770	Armadillo/beta-catenin family repeat-containing protein	0.0314776	0.120376	0.0168361	0.312391	0.0232553	1	0.0463212	0.00976932	0.00650502	0.0180584	0.0102924	0.293338	0.00441309	0.0885706	0.059429	0.407461
TGME49_307990	arrestin (or s-antigen), n-terminal domain-containing protein	0.0501156	0.66495	0.0420902	0.902041	0.0445726	1	0.0680035	0.145164	0.0227676	0.0974876	0.042885	1	0.024272	0.452745	0.111429	0.339876
TGME49_231190	arsenite-activated ATPase family protein	0.0244365	0.00143749	0.00901932	0.332252	0.0129196	1	0.00887002	0.588927	0.01301	1	0.00686161	0.56906	0	0.0725626	0.0222859	0.801893
TGME49_270760	asparagine synthase	0.00124254	0.75385	0.00180386	0.490582	0.00064598	1	0.000985558	0.854483	0.00108417	0.827472	0	1	0	1	0	1
TGME49_253430	asparagine synthetase, putative	0.308149	0.575785	0.445555	0.000970942	0.234491	0.678791	0.107426	0.000568714	0.409816	0.10472	0.0840547	0.00431789	0.0948814	0.0278016	0.297145	1
TGME49_270510	asparaginyl-tRNA synthetase (NOB+tRNA synthase)	0.252649	0.005911	0.230895	0.183436	0.215757	0.592132	0.0887002	0.0157438	0.11709	0.203767	0.025731	2.61345e-05	0.0419243	0.00534356	0.260002	0.749982
TGME49_248600	aspartate aminotransferase	0.0948469	0.413183	0.0871868	0.893317	0.095605	0.72989	0.0975703	0.635531	0.0455351	0.101618	0.0617544	0.732659	0.0286851	0.0772099	0.111429	0.855062
TGME49_291640	aspartate carbamoyltransferase	0.0869775	3.47701e-05	0.0511095	1	0.032945	0.168214	0.0581479	0.846422	0.0227676	0.0355512	0.0240156	0.176075	0.0110327	0.0247193	0.126287	0.333142
TGME49_205420	aspartate-semialdehyde dehydrogenase	0.000414179	0.458746	0	1	0	1	0	1	0	1	0	1	0	1	0	1
TGME49_202530	aspartate-tRNA ligase	0.0335485	0.099376	0.0324696	0.321284	0.031653	0.592132	0.0157689	0.405898	0.00867336	0.045307	0.0034308	0.0205227	0.0110327	0.436437	0.0371431	0.870114
TGME49_227090	aspartokinase	0.00124254	0.607844	0	0.612011	0	0.942145	0.000985558	0.844364	0.00108417	0.817278	0	1	0	1	0.0148572	0.127909
TGME49_297970	aspartyl aminopeptidase	0.0430746	0.109555	0.0216464	0.209204	0.0471565	0.222701	0.0206967	0.409391	0.0227676	0.596254	0.0102924	0.114407	0.0132393	0.354002	0.141144	0.0561049
TGME49_272510	aspartyl protease	0.000828358	0.821989	0.00120258	0.47814	0	1	0	1	0	1	0	1	0	1	0.00742862	0.436645
TGME49_201840	aspartyl protease ASP1	0.0484589	0.214071	0.0517108	0.607842	0.139532	1.59522e-07	0.0325234	0.09033	0.0260201	0.0286063	0.0188694	0.034346	0.0110327	0.0129371	0.341716	0.000916742
TGME49_246550	aspartyl protease ASP3	0.453112	0.234575	0.502677	0.860655	0.630476	0.664594	0.514461	1	0.599546	0.767916	0.639845	0.637616	0.789943	0.234111	0.208001	0.849244
TGME49_242720	aspartyl protease ASP5	0.0298209	0.28345	0.0126271	0.0485656	0.0239013	1	0.0502635	0.0044519	0.0140942	0.355453	0.025731	0.961766	0.00220654	0.040861	0.0148572	1
TGME49_262940	aspartyl proteinase (eimepsin), putative	0	1	0.000601288	0.395399	0	1	0	1	0	1	0	1	0	1	0	1
TGME49_278750	AT hook motif domain-containing protein	0.0182239	0.0841433	0.00420902	0.00980471	0.0142116	0.934282	0.0266101	0.0183699	0.00433668	0.138035	0.0051462	0.428765	0	0.0703605	0.0297145	0.559004
TGME49_304630	ATG C terminal domain-containing protein	0.0492873	0.973928	0.0559198	0.553671	0.0529704	0.897699	0.0522346	0.88062	0.0401143	0.871175	0.0360234	0.84185	0.0264785	0.478992	0.0371431	1
TGME49_215090	ATP binding protein, putative	0.0219515	0.0473809	0.0156335	0.973167	0.0200254	0.550972	0.00985558	0.610183	0.00433668	0.0745481	0.00686161	0.505949	0.00220654	0.162103	0.0148572	1
TGME49_285720	ATP binding protein, putative	0.0227798	0.0539826	0.0204438	0.402948	0.0129196	0.862384	0.00788447	0.26067	0.00975753	0.527239	0.0051462	0.256015	0.0132393	1	0.0297145	0.675098
TGME49_261950	ATP synthase beta subunit ATP-B	0.501156	8.15329e-06	0.287416	0.797173	0.346891	0.834257	0.235548	0.416203	0.127932	0.00297703	0.109786	0.0112801	0.0617832	0.00109613	0.668576	0.356869
TGME49_249720	ATP synthase F0 subunit 9, putative	3.68412	0.000257624	1.85558	0.115263	2.99735	0.550972	3.18434	0.358451	0.955153	0.000771136	0.933178	0.0109205	0.342014	1.52762e-05	3.8406	0.648124
TGME49_231910	ATP synthase F1 gamma subunit	0.102302	0.000174213	0.0619327	1	0.0723497	0.838588	0.0492779	0.573337	0.0260201	0.017482	0.0325926	0.213605	0.0132393	0.0162407	0.0520003	1
TGME49_284540	ATP synthase F1, delta subunit protein	0.0414179	0.250042	0.0246528	0.319727	0.0452186	0.382854	0.0463212	0.330389	0.0162625	0.114752	0.0291618	1	0.00441309	0.0230485	0.0297145	1
TGME49_314820	atp synthase F1, epsilon subunit, putative	0.502399	1.67059e-05	0.241117	0.191424	0.306194	1	0.431675	0.200104	0.120343	0.00146238	0.138948	0.0463646	0.0529571	0.000400964	0.438289	0.780575
TGME49_226000	ATP synthase, putative	0.431574	0.00561955	0.341532	0.709132	0.387588	0.413432	0.208938	0.201855	0.192982	0.13275	0.0720469	0.000447211	0.0706094	0.00252524	0.475432	0.674188
TGME49_247540	ATP-binding cassette G family transporter ABCG107	0.00124254	0.887104	0.00240515	0.239216	0	0.817798	0.000985558	0.895683	0	1	0.0017154	0.723	0	1	0	1
TGME49_315560	ATP-binding cassette G family transporter ABCG77	0.000414179	0.663482	0	0.454026	0	0.789291	0.00394223	0.0744005	0.00108417	1	0.0034308	0.299858	0	1	0.00742862	0.560039
TGME49_289350	ATP-binding cassette G family transporter ABCG84	0.0120112	0.00800496	0.00120258	0.0195253	0.00452186	0.832133	0.00591335	1	0	0.0536632	0.00857701	0.75318	0.00441309	1	0.0445717	0.062454
TGME49_244270	ATP-binding cassette G family transporter ABCG87	0.0434888	0.000722802	0.022849	0.788765	0.0374668	0.263517	0.00788447	0.012331	0.0140942	0.231232	0.00857701	0.128338	0	0.00527696	0.0371431	0.88566
TGME49_290580	ATP-binding cassette G family transporter ABCG89	0.0269216	0.00404258	0.00481031	0.00397902	0.0161495	1	0.0197112	0.711853	0.00650502	0.225398	0.017154	0.969281	0.00220654	0.166323	0.0371431	0.541605
TGME49_288920	ATP-binding cassette G family transporter ABCG96	0.0662686	0.0144846	0.0456979	1	0.0600761	0.44659	0.0384368	0.795821	0.0173467	0.0188869	0.0154386	0.0676814	0.0154458	0.128389	0.0742862	0.712373
TGME49_249820	ATP-binding cassette sub-family B member 5	0.011597	1	0.00841803	0.562656	0.0174415	0.378277	0.00788447	0.741867	0.0151784	0.650123	0.0017154	0.168455	0.0220654	0.248153	0.00742862	1
TGME49_216790	ATP-binding cassette sub-family E member 1, putative	0.00662686	0.248649	0.00300644	0.820048	0.00516784	0.929002	0.00394223	1	0.00433668	1	0.0017154	1	0.00220654	1	0	1
TGME49_318710	ATP-binding cassette sub-family F member 1	0.0356194	0.0154246	0.0222477	0.976589	0.0284231	0.77176	0.0187256	0.757289	0.0119259	0.182423	0.0102924	0.304395	0.00661963	0.178023	0.0371431	0.761013
TGME49_260310	ATP-binding cassette transporter ABC.B1	0.00248507	0.433884	0.000601288	0.748241	0.00129196	1	0.00295667	0.477607	0.00108417	1	0	1	0	1	0.00742862	0.662236
TGME49_213650	ATP-binding domain 1 family protein	0.0492873	0.851832	0.0799713	0.00126601	0.0452186	1	0.0167545	0.00851	0.0617977	0.393687	0.0137232	0.0407795	0.00441309	0.00459295	0.0371431	1
TGME49_202850	ATP-binding domain-containing protein	0.00704104	0.283586	0.00661417	0.552155	0.00452186	1	0.00197112	0.686902	0.00325251	1	0	0.512407	0.00220654	1	0.00742862	0.91423
TGME49_223840	ATP-citrate lyase, putative	0.0124254	1	0.0162348	0.488401	0.0180874	0.474332	0.00788447	0.640571	0.0108417	1	0.00686161	0.736115	0.00220654	0.292477	0.0297145	0.57318
TGME49_203270	ATP-dependent Clp endopeptidase, proteolytic subunit ClpP domain-containing protein	0.00455597	0.551061	0.00481031	0.634947	0.00129196	0.566559	0.00591335	0.434816	0	0.261214	0.0051462	0.767043	0.00220654	1	0	1
TGME49_318320	ATP-dependent Clp endopeptidase, proteolytic subunit ClpP domain-containing protein	0.0273358	0.530297	0.0192412	0.609773	0.032299	0.418668	0.0295667	0.625763	0.0140942	0.373929	0.0188694	1	0.00441309	0.0946835	0.0371431	0.756799
TGME49_295910	ATP-dependent Clp protease adaptor protein ClpS protein	0.0733096	1	0.0727559	1	0.0820394	0.788381	0.0965847	0.302368	0.0336093	0.0391721	0.0977779	0.407489	0.0308916	0.188634	0.0668576	1
TGME49_259250	ATP-dependent DNA helicase, RecQ family protein	0.00248507	0.642736	0.000601288	0.622761	0.00193794	1	0.000985558	1	0	0.721309	0.0034308	0.547858	0.00220654	0.826178	0.0148572	0.326112
TGME49_264840	ATP-dependent DNA helicase, RecQ family protein	0.0103545	0.295275	0.00901932	0.810988	0.00581382	0.863507	0.00197112	0.150227	0.00758919	1	0.0102924	0.793529	0.00661963	1	0.00742862	1
TGME49_306080	ATP-dependent DNA helicase, RecQ family protein	0.0149104	0.432987	0.00661417	0.194599	0.0226093	0.0349911	0.0118267	1	0.00216834	0.0459867	0.0137232	0.918603	0	0.0956208	0.0148572	0.934171
TGME49_316300	ATP-dependent DNA helicase, RecQ family protein	0.0144963	0.0150424	0.00721546	0.833373	0.0129196	0.394828	0.00197112	0.105749	0.00325251	0.333697	0.0017154	0.342948	0.00220654	0.479135	0.0148572	0.823192
TGME49_293460	ATP-dependent DNA ligase domain-containing protein	0.00662686	0.0853545	0.00360773	1	0.00193794	0.708773	0.00295667	1	0.00433668	1	0.0017154	1	0.00220654	1	0	1
TGME49_210730	ATP-dependent hsl protease ATP-binding subunit hslU, putative	0.00207089	0.572144	0.00120258	1	0	0.531891	0.00197112	0.909487	0.00108417	1	0.0017154	0.875126	0.00441309	0.332337	0	1
TGME49_289780	ATP-dependent hsl protease ATP-binding subunit hslU, putative	0.00621268	0.180112	0.00962061	1	0.0064598	0.683578	0.0147834	0.356668	0.0119259	0.818221	0.0188694	0.173265	0.0132393	0.657743	0.0148572	0.867028
TGME49_202630	ATP-dependent metallopeptidase HflB subfamily protein	0.0410037	0.331684	0.0360773	0.929568	0.0303611	0.941899	0.0344945	1	0.0379459	0.849735	0.0137232	0.184118	0.0308916	1	0.0148572	1
TGME49_300020	ATP-dependent metallopeptidase HflB subfamily protein	0.067097	0.210506	0.093801	0.000940119	0.0381128	0.36651	0.0197112	0.00616441	0.0617977	0.806629	0.0205848	0.0909816	0.024272	0.261109	0.0297145	1
TGME49_233520	ATP-dependent RNA helicase	0.00455597	0.314696	0.00300644	0.996852	0.0032299	1	0.00197112	1	0.00108417	0.834028	0.0017154	1	0	0.948692	0.00742862	0.81512
TGME49_207430	ATP-dependent RNA helicase DDX1, putative	0.0480447	0.149217	0.0499069	0.220365	0.0342369	0.948877	0.0216823	0.183965	0.0444509	0.722187	0.017154	0.219342	0	0.000789355	0.0668576	0.665384
TGME49_231610	ATP:guanido phosphotransferase, C-terminal catalytic domain-containing protein	0.000414179	0.66495	0	1	0	1	0	1	0	1	0.0017154	0.313507	0	1	0	1
TGME49_218610	ATPase (DUF699) protein	0.0136679	0.883533	0.0294631	1.71319e-05	0.0064598	0.251857	0.00492779	0.17127	0.00867336	0.722378	0	0.025972	0.00661963	0.750863	0.0297145	0.561626
TGME49_230830	ATPase family associated with various cellular activities (AAA) domain-containing protein	0	1	0	1	0.00064598	0.732321	0.000985558	0.471959	0	1	0	1	0	1	0	1
TGME49_286932	ATPase family associated with various cellular activities (AAA) domain-containing protein	0.00372761	0.310109	0.00180386	0.973167	0.00129196	0.927457	0	0.419286	0.00216834	1	0.0017154	1	0.00441309	0.541925	0.0148572	0.366071
TGME49_242625	ATPase family associated with various cellular activities (AAA) subfamily protein	0.018638	0.367744	0.0318683	0.000202613	0.00839774	0.363267	0.00295667	0.0186092	0.00433668	0.0828747	0.0051462	0.314158	0.00661963	0.602218	0.0520003	0.280054
TGME49_204400	ATPase synthase subunit alpha, putative	0.759604	0.000362913	0.590465	0.540557	0.516138	1	0.421819	0.631663	0.268874	0.0275419	0.169825	0.00547553	0.11474	0.00151647	0.64629	0.866929
TGME49_202580	ATPase, AAA family protein	0.00248507	0.384096	0.00120258	0.956127	0.00064598	1	0.00197112	0.669149	0	1	0	1	0.00220654	0.641158	0	1
TGME49_211050	ATPase, AAA family protein	0	1	0.000601288	0.395399	0	1	0	1	0	1	0	1	0	1	0	1
TGME49_234420	ATPase, AAA family protein	0.0236082	0.0946522	0.0300644	0.0078335	0.0174415	1	0.00492779	0.0374831	0.00867336	0.301868	0.0017154	0.0448868	0	0.0358399	0.00742862	1
TGME49_235170	ATPase, AAA family protein	0.0526007	0.143565	0.0511095	0.384465	0.0284231	0.387114	0.0197112	0.0707538	0.0672185	0.0773708	0.0120078	0.0461158	0.0154458	0.190454	0.0817148	0.517611
TGME49_235610	ATPase, AAA family protein	0.0149104	0.0891354	0.0162348	0.107708	0.00775176	0.871969	0.00394223	0.275481	0.00542085	0.579772	0.0017154	0.265402	0.00441309	0.821391	0.00742862	1
TGME49_247390	ATPase, AAA family protein	0.011597	0.0212074	0.0108232	0.171554	0.00193794	0.179502	0.00591335	1	0	0.0424828	0.0034308	0.924536	0	0.378342	0.0148572	0.728679
TGME49_252250	ATPase, AAA family protein	0.00124254	0.874387	0.00180386	0.634947	0.00064598	1	0	0.881465	0	0.886542	0.0017154	0.741725	0	1	0.00742862	0.560039
TGME49_255210	ATPase, AAA family protein	0	1	0	1	0.00064598	0.732321	0	1	0	1	0	1	0	1	0.00742862	0.29598
TGME49_270900	ATPase, AAA family protein	0.011597	0.00461218	0.00360773	0.421384	0.00710578	0.944655	0.00295667	0.609103	0.00325251	0.698857	0	0.211432	0.00220654	0.85453	0.0148572	0.686266
TGME49_282200	ATPase, AAA family protein	0.00124254	0.856302	0.000601288	1	0.00129196	0.948877	0.000985558	1	0.00108417	0.860715	0	1	0	1	0	1
TGME49_283900	ATPase, AAA family protein	0.0190522	0.0131607	0.0138296	0.669053	0.0122736	1	0.00492779	0.301404	0.00650502	0.569583	0.0017154	0.210409	0	0.13512	0.00742862	1
TGME49_299168	ATPase, AAA family protein	0.00248507	0.858562	0.00661417	0.0780186	0.00452186	0.771819	0.000985558	0.694184	0.00108417	0.839142	0	0.745178	0	0.950918	0.00742862	0.821908
TGME49_308960	ATPase, AAA family protein	0.000414179	0.66495	0	1	0	1	0	1	0.00108417	0.433243	0	1	0	1	0	1
TGME49_312310	ATPase, AAA family protein	0.0211231	0.0205719	0.0120258	0.909594	0.0174415	0.651506	0.00985558	0.766106	0.00542085	0.205109	0.0034308	0.203438	0.00220654	0.224288	0.0222859	0.791528
TGME49_217020	ATPase, AFG1 family protein	0.0202948	1	0.0300644	0.13241	0.0303611	0.260046	0.00788447	0.0707591	0.0173467	0.964308	0.00686161	0.174286	0.0154458	1	0.0222859	1
TGME49_255350	ATPase, putative	0.00331343	0.271731	0.00360773	0.333821	0.00064598	0.788993	0.000985558	1	0.00108417	1	0	0.93484	0	1	0	1
TGME49_227050	ATPase/histidine kinase/DNA gyrase B/HSP90 domain-containing protein	0.00869775	0.000880098	0.0126271	0.178945	0.00839774	0.0416847	0.01774	1	0.0314409	0.197673	0.0583236	0.00114901	0.0838487	9.14568e-06	0.0297145	0.813405
TGME49_293260	ATPase/histidine kinase/DNA gyrase B/HSP90 domain-containing protein	0.0617126	0.120208	0.0931997	0.567612	0.0794555	1	0.0650468	0.681603	0.135521	0.0340379	0.0823393	1	0.077229	1	0.0817148	1
TGME49_297780	ATPase/histidine kinase/DNA gyrase B/HSP90 domain-containing protein	0.02775	0.0268802	0.0114245	0.237803	0.0290691	0.155473	0.0147834	0.90176	0.00325251	0.0139593	0.00857701	0.478795	0.00661963	0.446369	0.0371431	0.612354
TGME49_318560	ATPase/histidine kinase/DNA gyrase B/HSP90 domain-containing protein	0.0314776	0.810514	0.0258554	0.820775	0.0374668	0.550972	0.0394223	0.4298	0.0271042	1	0.0188694	0.674207	0.00661963	0.109695	0.0148572	1
TGME49_260370	AtPH1 family protein	0.0327201	0.649821	0.0120258	0.00334724	0.064598	2.62631e-05	0.0167545	0.27868	0.0108417	0.045307	0.0205848	0.838338	0.0176524	0.71393	0.0891434	0.245128
TGME49_243340	atypical MEK-related kinase (incomplete catalytic triad)	0.00662686	0.458746	0.00721546	0.424788	0.0064598	0.777695	0.00394223	1	0	0.0871203	0.0034308	1	0	0.571373	0	1
TGME49_260030	atypical MEK-related kinase (incomplete catalytic triad)	0.00248507	1	0.00240515	1	0.00452186	0.500682	0.000985558	0.992643	0.00216834	1	0.0017154	1	0.00220654	0.927213	0	1
TGME49_203010	aurora kinase	0.0207089	8.37608e-09	0.0156335	6.32522e-08	0.0736417	0.659748	0.198097	1.9787e-12	0.0216834	0.00720792	0.192125	3.21187e-06	0.0463374	0.912482	0	0.409412
TGME49_318770	aurora kinase(incomplete catalytic triad)	0.0426604	6.76328e-08	0.00481031	0.000223408	0.0200254	1	0.0197112	1	0.00433668	0.0183382	0.0034308	0.0659588	0.00882618	0.559968	0.0371431	0.664395
TGME49_260640	autophagy protein apg9 protein	0.0227798	0.291702	0.0108232	0.195464	0.0245472	0.468772	0.0157689	1	0.00325251	0.0145571	0.0377388	0.0655208	0.0132393	1	0	1
TGME49_321300	autophagy-related 12 variant 1, putative	0.018638	0.734683	0.0252541	0.135536	0.0193794	0.892361	0.0137978	0.942496	0.01301	0.886542	0	0.0138226	0.00661963	0.568335	0.0148572	1
TGME49_206450	autophagy-related cysteine peptidase atg4, putative	0.0795223	0.250171	0.0727559	0.745463	0.0710578	0.94816	0.0561768	0.824905	0.0596293	0.999224	0.042885	0.495962	0.0220654	0.0824912	0.096572	0.766631
TGME49_236110	autophagy-related protein 3 atg3, putative	0.0600559	0.0124684	0.0258554	0.0700695	0.0471565	0.848621	0.0660324	0.087389	0.0195151	0.0773652	0.017154	0.145971	0.00441309	0.00867841	0.0742862	0.649682
TGME49_229690	autophagy-related protein 7 atg7, putative	0.0376903	0.0144056	0.0192412	0.522127	0.0258392	1	0.0236534	1	0.0173467	0.641347	0.00686161	0.127237	0.0220654	1	0.0148572	1
TGME49_254120	autophagy-related protein 8 atg8, putative	1.26366	0.41667	1.23084	0.500361	1.71831	0.543839	1.98294	0.158606	0.951901	0.191969	2.16141	0.168455	0.937781	0.472104	1.61944	0.94855
TGME49_258880	axonemal dynein light chain p33, putative	0.000828358	0.497109	0	1	0	1	0.000985558	0.676237	0	1	0	1	0	1	0.00742862	0.411693
TGME49_242320	B-box zinc finger domain-containing protein	0.0397612	0.00192897	0.00721546	0.000244963	0.0290691	0.783124	0.0374512	0.190522	0.0151784	0.438402	0.0102924	0.288292	0.00220654	0.0349611	0.0297145	0.9749
TGME49_271880	B-box zinc finger domain-containing protein	0.0298209	0.458746	0.00481031	5.934e-09	0.0206714	0.170274	0.0995414	2.81246e-07	0.0119259	0.0204437	0.13037	4.00036e-07	0.0198589	0.559734	0.0222859	1
TGME49_299190	B-box zinc finger domain-containing protein	0.0360336	1	0.00781675	9.73779e-07	0.0400508	0.899113	0.116296	4.02628e-10	0.01301	0.0293926	0.0325926	1	0.0110327	0.144172	0.00742862	0.983825
TGME49_288390	B3GNTL1 protein	0.0107686	0.171649	0.00721546	1	0.0109817	0.53559	0.000985558	0.074738	0.00650502	1	0.0051462	1	0.00220654	0.726202	0	1
TGME49_255900	Bax inhibitor-1, putative	0.332586	0.579382	0.310866	0.996113	0.390818	0.294797	0.315379	0.980653	0.140942	0.0112673	0.267603	1	0.0617832	0.00130354	0.809719	0.159966
TGME49_243490	BCS1 family isoform 9, putative	0.00952611	0.258228	0.0126271	0.0464162	0.0032299	0.412574	0.00394223	0.6553	0.00542085	1	0.0034308	0.773759	0	0.270919	0.00742862	1
TGME49_263000	Beige/BEACH domain-containing protein	0.0472164	0.303234	0.0577237	0.0472172	0.031653	0.732255	0.0285812	0.551147	0.0260201	0.423049	0.0446004	0.863663	0.00661963	0.0273755	0.0297145	1
TGME49_299200	Bet3 transport protein, putative	0.0472164	0.1363	0.0240515	0.145667	0.032299	0.922945	0.0630757	0.0359322	0.00975753	0.00522269	0.0308772	1	0.0220654	0.617318	0.133715	0.0942796
TGME49_240870	beta adaptin protein, putative	0.078694	0.0205342	0.0378812	0.0953733	0.0574922	1	0.0867291	0.0990785	0.0227676	0.0179374	0.0617544	0.923491	0.0198589	0.110573	0.0445717	1
TGME49_266960	beta tubulin	3.13368	0.283727	0.889906	5.2141e-10	2.57681	1	6.2514	2.06661e-07	1.11344	0.00131317	4.29708	0.108504	1.10769	0.0529409	2.05773	1
TGME49_212240	beta-1 tubulin, putative	0.00828358	0.746067	0.00240515	0.0738539	0.0109817	0.474332	0.00985558	0.596049	0.00433668	0.765388	0.0051462	1	0.0132393	0.414678	0	1
TGME49_239930	beta-catenin family protein 1, putative	0.0223657	0.222697	0.0198425	0.722277	0.0200254	0.854557	0.0147834	1	0.00975753	0.423039	0.0051462	0.220123	0.00661963	0.484627	0.0222859	0.881913
TGME49_266990	beta-COP	0.0782798	0.0512836	0.0523121	0.766757	0.0607221	1	0.0729313	0.532544	0.0249359	0.0298168	0.0566082	1	0.0132393	0.0289539	0.0891434	0.766631
TGME49_321570	beta-hydroxyacyl-acyl carrier protein dehydratase (FABZ)	0.392642	0.0738916	0.0733572	9.48229e-13	0.265498	0.736124	0.773663	1.28339e-08	0.129016	0.0037821	0.389396	0.512015	0.103708	0.0242867	0.549718	0.530472
TGME49_236990	beta-ketoacyl synthase, N-terminal domain-containing protein	0.000828358	1	0	0.608723	0.00129196	0.773571	0.000985558	0.845095	0.00108417	0.817278	0	1	0	1	0.00742862	0.511627
TGME49_231890	beta-ketoacyl-acyl carrier protein synthase III, putative	0.00455597	0.107083	0	0.116729	0.00258392	1	0.00197112	1	0.00216834	1	0.0034308	0.690881	0	1	0	1
TGME49_297420	beta-tubulin cofactor D, putative	0.0223657	0.0200318	0.00601288	0.0252379	0.0180874	0.714442	0.0128123	1	0.00758919	0.365964	0.0137232	1	0.0132393	1	0.0148572	1
TGME49_221620	beta-tubulin, putative	0.127981	1.39717e-11	0.0462992	1.72985e-19	0.221571	0.0459358	1.04666	1.65166e-11	0.148531	0.00397431	1.63649	4.5466e-15	0.684029	0.0364007	0.0742862	0.563288
TGME49_271190	bicoid-interacting protein BIN3	0.0111828	0.399761	0.00300644	0.0452639	0.0148575	0.192347	0.0167545	0.0868825	0.00216834	0.163466	0.0017154	0.278446	0.00441309	0.933857	0	1
TGME49_249180	bifunctional dihydrofolate reductase-thymidylate synthase	0.168985	6.75969e-09	0.0499069	0.00457391	0.113046	0.535873	0.0680035	0.466489	0.0433668	0.0317412	0.0325926	0.0346935	0.0176524	0.00640603	0.0668576	1
TGME49_230450	bifunctional GMP synthase/glutamine amidotransferase protein	0.0555	0.569487	0.0829778	0.00173349	0.0562003	0.813844	0.0206967	0.020455	0.0336093	0.421905	0.0240156	0.224923	0.00441309	0.00325983	0.059429	0.924465
TGME49_271350	bifunctional protein FolC subfamily protein	0.0057985	0.0380145	0.00240515	0.989889	0.00258392	1	0.00197112	1	0.00216834	1	0	0.721323	0	0.939265	0	1
TGME49_268640	BING4CT (NUC141) domain-containing protein	0.0488731	0.00517745	0.0547172	0.00349443	0.0258392	0.732255	0.0128123	0.0323177	0.00867336	0.00773691	0.0102924	0.0881254	0.00661963	0.0636532	0.0371431	1
TGME49_269600	biotin-requiring enzyme domain-containing protein	0.000414179	0.418327	0.00180386	0.814746	0.00129196	1	0.000985558	1	0	1	0	1	0.00220654	0.720487	0.0445717	0.0117699
TGME49_225810	BIR protein	0.116798	0.18027	0.11184	0.497902	0.0859153	0.903859	0.0729313	0.525932	0.076976	0.689467	0.0463158	0.140265	0.125773	0.489095	0.104001	1
TGME49_230070	BolA family protein	0.0401753	0.0316258	0.0523121	0.760529	0.033591	0.0671224	0.0118267	2.6109e-05	0.131185	0.000288379	0.0703315	0.704621	0.200796	6.5367e-06	0.118858	0.494862
TGME49_239320	BolA family protein	0.0285783	1.38147e-05	0.00661417	0.0549691	0.0167955	0.844775	0.00985558	0.662044	0.00325251	0.0397324	0.0051462	0.343565	0	0.0548862	0.0371431	0.477468
TGME49_259020	bradyzoite antigen BAG1	0.0240224	2.01279e-19	0.039685	4.41883e-10	0.0239013	1.95547e-10	0.239491	0.555829	0.0477035	0.000344752	0.0377388	0.0043097	0.0264785	0.00717899	19.9607	2.0011e-72
TGME49_314250	bradyzoite rhoptry protein BRP1	0.0132537	6.40956e-05	0.0102219	0.000710036	0.0251932	0.163405	0.377469	1.11705e-08	0.0173467	0.158863	0.229864	0.0302631	0.0750225	0.835147	0.126287	0.696681
TGME49_235880	brain protein 44 family protein	0.297795	0.00851966	0.168962	0.263058	0.313946	0.0588733	0.220765	1	0.105164	0.0203783	0.0840547	0.026255	0.0353047	0.000584687	0.289716	0.815893
TGME49_297850	Branched-chain-amino-acid aminotransferase	0.0227798	0.578926	0.031267	0.585201	0.0148575	0.184391	0.0128123	0.134795	0.0108417	0.0815433	0.0857701	4.06922e-05	0.0617832	0.0279509	0.00742862	1
TGME49_237480	BRCA1 C Terminus (BRCT) domain-containing protein	0.0273358	0.00233599	0.022849	0.220623	0.00710578	0.103452	0.0167545	1	0.00758919	0.285733	0	0.0119315	0.00220654	0.150499	0.0148572	1
TGME49_239790	BRCA1 C Terminus (BRCT) domain-containing protein	0.127567	0.0745363	0.154531	0.00513328	0.112401	0.803529	0.0443501	0.0121871	0.0444509	0.0219802	0.0308772	0.0167312	0.0264785	0.022337	0.148572	0.722379
TGME49_232440	Brf1p family coiled coil protein	0.795223	0.000162753	0.423908	0.308138	0.640812	0.540685	0.57458	0.843617	0.217918	0.00252132	0.238441	0.0484334	0.105914	0.00077013	0.534861	1
TGME49_310380	brix domain containing protein	0.0124254	0.649821	0.0132283	0.629912	0.0122736	0.927667	0.00887002	1	0.00867336	1	0.0034308	0.379318	0.00220654	0.365041	0.0297145	0.496712
TGME49_222000	brix domain-containing protein	0.0376903	0.537165	0.0745597	1.29073e-07	0.0142116	0.0180247	0.0108411	0.0121752	0.0227676	0.546182	0.0120078	0.137933	0.00882618	0.1295	0.0817148	0.384753
TGME49_232520	brix domain-containing protein	0.0314776	0.249529	0.043894	0.00324661	0.0251932	1	0.0108411	0.0823715	0.0140942	0.294266	0.0034308	0.0207849	0	0.00659099	0.0520003	0.539977
TGME49_273840	brix domain-containing protein	0.0194664	0.724971	0.0282605	0.0375388	0.0109817	0.430626	0.00492779	0.0347315	0.0336093	0.0421	0.0051462	0.212181	0	0.0305592	0.0297145	0.740579
TGME49_214240	bromodomain-containing protein	0.0472164	0.013209	0.043894	0.173697	0.0297151	1	0.0236534	0.594959	0.0173467	0.201599	0.0051462	0.01268	0.00441309	0.0291656	0.0520003	0.777752
TGME49_258990	bromodomain-containing protein	0.00289925	1	0.00240515	1	0.00193794	1	0.00591335	0.305733	0.00108417	0.862018	0	0.984505	0.00220654	0.956795	0.0297145	0.134847
TGME49_263580	bromodomain-containing protein	0.0120112	0.803901	0.0114245	0.998551	0.00904372	0.922945	0.00492779	0.289696	0.0227676	0.0371194	0.0017154	0.160873	0.0132393	0.835041	0.0148572	0.905186
TGME49_264640	bromodomain-containing protein	0.0173955	0.30789	0.0252541	0.794372	0.0277771	0.705582	0.0157689	0.620998	0.0205992	1	0.0188694	1	0.0573702	0.0179718	0	0.853279
TGME49_306460	bromodomain-containing protein	0.0368619	0.0596489	0.0282605	0.955203	0.0239013	0.965765	0.0226678	0.911075	0.0249359	1	0.0120078	0.281749	0.0154458	0.662848	0.0222859	1
TGME49_220320	BSD domain-containing protein	0.0236082	0.338056	0.0180386	1	0.031653	0.0836942	0.00788447	0.117321	0.00433668	0.0225609	0.0223002	0.847128	0.00882618	0.60246	0.0222859	1
TGME49_201690	BT1 family protein	0.00207089	0.78831	0.00180386	0.955412	0.00387588	0.3047	0	0.736336	0	0.724845	0.0017154	0.897812	0	1	0	1
TGME49_236020	BT1 family protein	0	0.75629	0.000601288	0.70918	0.00064598	0.829386	0	1	0.00108417	0.547145	0	1	0	1	0	1
TGME49_266366	BT1 family protein	0.111414	0.382	0.128676	0.119116	0.105295	0.905683	0.0601191	0.170981	0.109501	0.752119	0.0411696	0.078663	0.024272	0.0171855	0.059429	1
TGME49_218930	BTB/POZ domain-containing protein	0.00331343	0.70893	0.00300644	0.980309	0.00193794	1	0.000985558	0.813167	0.00325251	0.979245	0.0017154	1	0	0.934267	0.0222859	0.161745
TGME49_266860	BTB/POZ domain-containing protein	0	0.169958	0	0.526046	0.00129196	1	0.000985558	0.982601	0.00108417	0.962358	0.0034308	0.565437	0.0264785	0.0012421	0	1
TGME49_270340	BTB/POZ domain-containing protein	0.000414179	1	0	1	0	1	0.000985558	0.576106	0.00108417	0.536271	0	1	0	1	0	1
TGME49_264710	bucentaur or craniofacial development domain-containing protein	0.0629552	0.00987654	0.0318683	0.303117	0.0704118	0.0266348	0.0344945	0.713769	0.01301	0.00675112	0.017154	0.135474	0.0132393	0.117135	0.0371431	1
TGME49_226240	bud site selection protein, putative	0.0385186	0.133621	0.0529134	0.00114907	0.0303611	1	0.0128123	0.0644908	0.01301	0.0880253	0.0034308	0.0091633	0.00220654	0.0148239	0.0371431	0.919497
TGME49_238240	bystin protein	0.226556	0.648702	0.343336	0.000337957	0.208006	1	0.0620902	2.5086e-05	0.250443	0.548986	0.0411696	0.000221043	0.0397178	0.00148362	0.453146	0.342189
TGME49_262470	C protein immunoglobulin-A-binding beta antigen, putative	0.000828358	0.818762	0	1	0	1	0	1	0	1	0.0017154	0.524354	0.00441309	0.122552	0	1
TGME49_243610	C-5 cytosine-specific DNA methylase superfamily protein	0.00994029	1	0.0144309	0.270839	0.0109817	0.948877	0.0108411	0.919652	0.00758919	0.999402	0	0.0705489	0.00882618	1	0	1
TGME49_305220	C-Myc-binding family protein	0	0.609092	0.00120258	0.562762	0.00129196	0.710016	0.000985558	0.766009	0.00108417	0.732208	0	1	0	1	0	1
TGME49_295468	C2 domain-containing protein	0.00538432	0.0269801	0.00360773	0.018214	0.0064598	0.47977	0.00394223	0.170215	0.0292726	0.00244234	0.0240156	0.0946448	0.0529571	2.80779e-05	0	1
TGME49_295472	C2 domain-containing protein	0.00662686	0.00144473	0.00661417	0.0152672	0.0129196	0.829129	0.0128123	0.873718	0.0368618	0.00528997	0.0223002	0.539278	0.077229	9.3272e-07	0.00742862	1
TGME49_251570	CAAX amino terminal protease family protein	0.000414179	1	0	0.827746	0.00064598	1	0.000985558	0.737402	0.00216834	0.261094	0	1	0	1	0	1
TGME49_221170	CAAX metallo endopeptidase	0.0724813	0.0665474	0.0481031	0.706748	0.0497405	0.944852	0.0719458	0.388192	0.0238517	0.0343267	0.0617544	0.847382	0.0154458	0.0551179	0.111429	0.507805
TGME49_244380	cactin	0.0629552	0.0713655	0.0691481	0.0543029	0.0387588	0.732321	0.033509	0.469911	0.0325251	0.430571	0.0120078	0.0236054	0.0220654	0.317054	0.0891434	0.584714
TGME49_233930	CAF1 family ribonuclease	0.00165672	0.735652	0.00240515	0.358826	0.00129196	0.997121	0.000985558	1	0	0.909098	0	1	0	1	0	1
TGME49_300340	CAF1 family ribonuclease	0.0260933	0.00851966	0.0222477	0.280048	0.00904372	0.278045	0.00689891	0.1479	0.01301	0.92156	0.00686161	0.399879	0.00441309	0.302746	0.0371431	0.540377
TGME49_202400	calcium binding egf domain-containing protein	0	1	0	1	0	1	0.000985558	0.31168	0	1	0	1	0	1	0	1
TGME49_269930	calcium binding egf domain-containing protein	0	1	0	1	0.00064598	0.726577	0	1	0	1	0.0017154	0.306992	0	1	0	1
TGME49_315520	calcium binding egf domain-containing protein	0	1	0	1	0	1	0	1	0.00108417	0.280476	0	1	0	1	0	1
TGME49_315550	calcium binding egf domain-containing protein	0.00207089	0.312914	0.00180386	0.667137	0.00129196	0.981145	0	0.886375	0	0.887035	0	1	0	1	0	1
TGME49_229480	calcium binding protein precursor, putative	1.19076	0.012064	0.39204	5.39988e-06	1.24933	0.0828856	1.45173	0.0142878	0.291642	0.000159042	0.681014	0.695307	0.163284	0.000311022	0.921149	1
TGME49_228750	calcium dependent protein kinase CDPK7	0.00497015	0.81181	0.00481031	0.92188	0.00258392	0.774234	0.00591335	0.782105	0.00108417	0.491096	0.0120078	0.106932	0.00220654	1	0	1
TGME49_292055	calcium dependent protein kinase CDPK8	0.00828358	0.490327	0.00721546	0.87112	0.00904372	0.626409	0.00394223	0.748951	0.00325251	0.622709	0.0034308	0.922902	0.00220654	0.873318	0.00742862	1
TGME49_258010	calcium signaling protein kinase RAD53, putative	0.0136679	0.497213	0.0138296	0.637634	0.0129196	0.929639	0.00788447	0.71902	0.00975753	1	0.0102924	1	0.00220654	0.297281	0	1
TGME49_301440	calcium-dependent protein kinase CDPK1	0.12094	1.25856e-05	0.192412	0.441303	0.152451	0.113584	0.0877147	0.000641514	0.53558	1.14606e-05	0.337934	0.220174	0.902477	3.4944e-09	0.0668576	0.75836
TGME49_225490	calcium-dependent protein kinase CDPK2	0.117213	0.597718	0.108833	0.506582	0.134364	1	0.170502	0.297186	0.125764	1	0.181833	0.297623	0.134599	1	0.0891434	1
TGME49_206590	calcium-dependent protein kinase CDPK2A	0.0658544	0.156236	0.0853829	0.00377395	0.0458646	0.876032	0.0236534	0.0314611	0.0498718	1	0.017154	0.0461158	0.00882618	0.0138739	0.0520003	1
TGME49_305860	calcium-dependent protein kinase CDPK3	0.0314776	0.0445464	0.0523121	0.669053	0.0342369	0.520521	0.0137978	0.00212907	0.11709	2.31393e-05	0.0325926	0.715688	0.101501	0.0216828	0.0297145	1
TGME49_237890	calcium-dependent protein kinase CDPK4	0.0281642	0.000276904	0.0120258	0.578575	0.0180874	0.858901	0.00985558	0.49874	0.00650502	0.178572	0.0017154	0.0547161	0.00220654	0.129855	0.0297145	0.671175
TGME49_295760	calcium-dependent protein kinase CDPK4A	0.00207089	1	0	0.130994	0.00064598	0.776609	0.00197112	1	0.00542085	0.140533	0.0051462	0.301813	0.00441309	0.468071	0	1
TGME49_224950	calcium-dependent protein kinase CDPK5	0.0182239	0.0600102	0.0432927	0.0258218	0.0129196	0.0420044	0.00887002	0.0157821	0.0596293	0.00348548	0.0223002	1	0.0507505	0.144587	0.0520003	0.59371
TGME49_218720	calcium-dependent protein kinase CDPK6	0.00911193	1	0.0102219	0.764259	0.00129196	0.00812027	0.00394223	0.384868	0.0162625	0.160622	0.0102924	0.956493	0.0264785	0.0195861	0	1
TGME49_217600	calcium-dependent protein kinase CDPK9	0.0364477	0.588982	0.0336721	0.546288	0.0290691	0.413843	0.0344945	0.837487	0.0542085	0.418484	0.0634698	0.239848	0.112534	0.00156331	0.00742862	0.865846
TGME49_233770	calcium-translocating P-type ATPase, PMCA-type protein	0.0194664	0.818225	0.0258554	0.178149	0.0174415	1	0.00985558	0.353679	0.0281884	0.236808	0.0034308	0.110519	0.00882618	0.687347	0	1
TGME49_246930	calmodulin CAM1	0.0260933	9.71436e-12	0.0156335	5.40503e-12	0.0574922	0.109216	0.0492779	0.0669688	0.107333	0.72805	0.325926	6.13319e-08	0.675203	9.39338e-23	0.0222859	0.81512
TGME49_262010	calmodulin CAM2	0.0422462	2.31682e-13	0.0252541	4.23516e-14	0.157619	0.922945	0.226678	0.046956	0.153952	0.950906	0.538636	2.86073e-10	0.452342	1.26607e-05	0.0297145	0.646261
TGME49_285410	calmodulin-binding carboxy-terminal kinesin-like family protein, putative	0	1	0	1	0	1	0.000985558	0.31168	0	1	0	1	0	1	0	1
TGME49_249240	calmodulin, putative	1.22638	0.000129843	0.940415	6.53224e-06	1.47413	0.181128	2.38604	0.681836	3.36635	0.0242756	4.43774	0.00226268	6.85573	4.16934e-07	0.950863	0.953161
TGME49_269442	calmodulin, putative	0.104787	0.000156236	0.0847816	6.92961e-05	0.12855	0.207834	0.139949	0.459647	0.297062	0.0375308	0.483743	4.87377e-05	0.72154	4.37457e-09	0.118858	1
TGME49_305050	calmodulin, putative	0.0285783	0.0398878	0.0150322	7.11553e-05	0.0342369	0.732255	0.0394223	1	0.083481	0.00485113	0.0686161	0.16042	0.147838	8.38707e-06	0	0.52041
TGME49_293820	calpain family cysteine protease domain-containing protein	0.0414179	0.94325	0.0330708	0.383585	0.0490945	0.824484	0.0630757	0.174204	0.0227676	0.14182	0.0789085	0.0695309	0.0308916	0.892711	0.0222859	1
TGME49_310320	calreticulin family protein	0.00869775	0.469034	0.0102219	0.312785	0.00839774	0.865569	0.00197112	0.330142	0.00542085	1	0	0.217404	0.00220654	0.897909	0.00742862	1
TGME49_253940	CAM Kinase family, incomplete catalytic triad	0.0546716	0.645441	0.062534	0.305052	0.0600761	0.638473	0.0551913	0.835988	0.0281884	0.178938	0.0223002	0.173265	0.0110327	0.0355628	0.059429	0.926216
TGME49_315190	CAM kinase, SNF1 family	0.0078694	2.70121e-07	0.0192412	0.281837	0.0187334	0.432931	0.00591335	0.00181174	0.0487876	0.0445103	0.0360234	0.5659	0.194176	2.19344e-17	0.00742862	1
TGME49_243500	CAM kinase, SNF1/AMK1 family ToxPK1	0	1	0.000601288	0.395399	0	1	0	1	0	1	0	1	0	1	0	1
TGME49_209985	cAMP-dependent protein kinase	0.000414179	0.0686885	0.00120258	0.562932	0.00064598	0.582658	0.00887002	0.33453	0.00325251	0.967165	0.0325926	0.0030841	0.00882618	0.418113	0	1
TGME49_242070	cAMP-dependent protein kinase regulatory subunit	0.337556	0.0419268	0.361975	0.310258	0.428285	1	0.489822	0.847071	0.66568	0.0861921	0.622691	0.295255	0.889237	0.0178871	0.156001	0.796954
TGME49_285220	CAP-Gly domain-containing protein	0.00248507	0.240787	0.00120258	1	0.00193794	0.847703	0	0.681603	0.00108417	1	0	1	0	1	0	1
TGME49_305060	CAP-Gly domain-containing protein	0.0480447	0.2439	0.0336721	0.014553	0.0658899	0.88735	0.0630757	0.963096	0.0726394	0.57779	0.0926317	0.184911	0.12798	0.0179236	0.059429	1
TGME49_215260	carbamoylphosphate synthetase	0.0289925	0.03793	0.0306657	0.067202	0.0148575	0.683578	0.0118267	0.384404	0.00867336	0.169669	0.00686161	0.231596	0.00661963	0.338201	0.0371431	0.656878
TGME49_258160	carbohydrate kinase	0.00497015	0.726838	0.00420902	1	0.00452186	0.991567	0.000985558	0.429715	0.00433668	1	0.0017154	1	0.00661963	0.551568	0.0148572	0.560057
TGME49_259950	carbonate dehydratase, eukaryotic-type domain-containing protein	0.011597	0.930493	0.0258554	9.84769e-05	0.0032299	0.060131	0.00492779	0.325739	0.00650502	0.627571	0.00686161	0.910177	0.00882618	1	0.0148572	0.896227
TGME49_290890	carbonyl reductase 1, putative	0.123839	0.241927	0.180988	9.36878e-05	0.0981889	1	0.0315379	0.000173232	0.0932386	0.969715	0.0223002	0.00186724	0.0154458	0.00174644	0.170858	0.634209
TGME49_293810	carboxyvinyl-carboxyphosphonate phosphorylmutase	0.0219515	0.772748	0.0384824	0.00164606	0.00904372	0.0928946	0.00492779	0.0197746	0.00867336	0.194959	0.00686161	0.259468	0.00441309	0.212949	0.200573	1.81429e-05
TGME49_202880	carrier superfamily protein	0.00207089	0.365387	0.00180386	0.701492	0.00129196	1	0.000985558	1	0	0.890733	0	1	0	1	0	1
TGME49_208560	carrier superfamily protein	0.0207089	0.0315442	0.0144309	0.829636	0.0135656	1	0.00788447	0.681603	0.00108417	0.0241738	0.0034308	0.368574	0.00220654	0.407582	0.0445717	0.361687
TGME49_218770	carrier superfamily protein	0.00124254	1	0.00180386	0.667137	0.00064598	1	0.000985558	1	0.00108417	1	0	1	0.00220654	0.68281	0	1
TGME49_235650	carrier superfamily protein	0.00124254	0.319684	0.000601288	0.828231	0	1	0	1	0	1	0	1	0	1	0.00742862	0.433795
TGME49_239080	carrier superfamily protein	0.00124254	1	0.000601288	0.907756	0.00193794	0.808065	0.000985558	1	0.00216834	0.550384	0	1	0	1	0	1
TGME49_248320	carrier superfamily protein	0.0103545	0.774919	0.0150322	0.097499	0.00581382	0.603012	0.000985558	0.0241605	0.0162625	0.184535	0.0017154	0.289753	0.00441309	0.792225	0.0297145	0.420915
TGME49_248950	carrier superfamily protein	0.0207089	0.172966	0.00841803	0.12711	0.0193794	0.709249	0.0226678	0.351279	0.00325251	0.0330891	0.0137232	1	0.00441309	0.351072	0.0445717	0.394118
TGME49_277090	carrier superfamily protein	0.0343768	0.285843	0.0450966	0.0171542	0.0193794	0.496533	0.00985558	0.0279234	0.0422826	0.213079	0.00857701	0.114407	0.00220654	0.0194778	0.0222859	1
TGME49_314710	carrier superfamily protein	0.0405895	0.00120403	0.0264567	0.948064	0.0219633	0.936539	0.0226678	1	0.00867336	0.0439287	0.0034308	0.0196915	0.00220654	0.0262521	0.0742862	0.277883
TGME49_240640	casein kinase I	0.111828	0.756896	0.0913958	0.25763	0.120798	1	0.190213	0.0352375	0.112754	1	0.135517	0.80151	0.12136	1	0.096572	1
TGME49_247710	casein kinase I	0.0273358	0.783684	0.0300644	0.58308	0.032945	0.538168	0.0206967	0.878238	0.0184309	0.68547	0.00686161	0.105975	0.0132393	0.583901	0.059429	0.460425
TGME49_289320	casein kinase I, putative	0.0310634	0.064846	0.0408876	0.916984	0.0478025	0.941899	0.0266101	0.226894	0.0802285	0.0194321	0.0531774	0.724982	0.0661963	0.328676	0.0742862	0.673199
TGME49_272400	casein kinase ii regulatory subunit protein	0.00745522	0.538283	0.00661417	0.859595	0.00904372	0.525774	0.00197112	0.419564	0.00433668	1	0	0.313507	0.00220654	0.86704	0.0148572	0.675098
TGME49_232250	catalase	0.35785	0.0604546	0.570021	0.323699	0.566524	0.524822	0.33509	0.297602	0.781686	0.0156685	0.238441	0.103211	0.390558	0.972789	0.497717	1
TGME49_249670	cathepsin B	0.0633694	0.0839072	0.0655404	0.31459	0.096251	0.799188	0.093628	0.828113	0.0791444	1	0.0840547	1	0.161078	0.0533238	0.341716	0.0203326
TGME49_289620	cathepsin CPC1	0.0820074	4.6018e-06	0.300043	7.15635e-06	0.0704118	0.000256058	0.0433646	7.85864e-06	0.404395	1.40246e-06	0.0789085	0.101413	0.401591	0.00159541	0.0222859	0.472598
TGME49_276130	cathepsin CPC2	0.0207089	2.7928e-06	0.0102219	8.50407e-09	0.105295	3.69002e-05	0.111368	0.00026617	0.0108417	0.000519921	0.152671	3.39829e-05	0.0286851	0.491	0	0.481668
TGME49_321530	cathepsin CPL	0.271287	1	0.345741	0.149125	0.275833	1	0.230621	0.773111	0.301399	0.754799	0.156102	0.23066	0.145632	0.260246	0.312002	0.942454
TGME49_224190	cation-transporting atpase family protein	0.0356194	0.0188386	0.00901932	0.00269223	0.033591	0.349894	0.0275956	0.816552	0.01301	0.283479	0.0223002	1	0.00220654	0.040945	0.0297145	0.967701
TGME49_219260	cation-transporting ATPase, putative	0.0211231	0.227097	0.0246528	0.0951897	0.0206714	0.625876	0.00492779	0.047432	0.00867336	0.369718	0.0017154	0.0480545	0.00661963	0.521421	0.0148572	1
TGME49_313990	CBF/Mak21 family protein	0.00911193	0.601576	0.0138296	0.0386839	0.0064598	1	0.00197112	0.157432	0.00758919	1	0.0017154	0.406959	0	0.302746	0.0148572	0.778596
TGME49_319658	CBF/Mak21 family protein	0.0107686	0.448475	0.00962061	0.796008	0.0116276	0.632129	0.00197112	0.192691	0.00758919	1	0.0034308	0.733298	0	0.301011	0.0222859	0.579762
TGME49_211350	CBS domain-containing protein	0.0306492	0.220969	0.0276593	0.699468	0.0277771	0.829386	0.0266101	0.896208	0.00975753	0.0954446	0.0120078	0.413623	0.00882618	0.318924	0.0148572	1
TGME49_239870	CBS domain-containing protein	0.0310634	0.282585	0.031267	0.448274	0.0277771	0.925855	0.0157689	0.420145	0.0238517	1	0.0051462	0.0558143	0.00661963	0.176837	0.0520003	0.546724
TGME49_307580	CBS domain-containing protein	0.0173955	1	0.0216464	0.624643	0.0226093	0.712451	0.0236534	0.557253	0.0162625	1	0.0034308	0.122504	0.00220654	0.141608	0.0297145	0.758841
TGME49_228300	CCDC25 protein	0.0873917	0.000136181	0.0733572	0.122114	0.0439266	0.732255	0.0315379	0.190783	0.0162625	0.0042526	0.0137232	0.0195058	0.0154458	0.0707075	0.0742862	0.836966
TGME49_260240	ccr4-associated factor family protein	0.205847	0.717453	0.167158	0.608723	0.199608	1	0.186271	1	0.174551	0.978087	0.224718	0.702375	0.227274	0.698961	0.16343	1
TGME49_291140	CCR4-Not complex component, Not1 protein	0.0994029	0.152137	0.0859842	0.844795	0.0839774	1	0.0413934	0.0520821	0.114922	0.179181	0.017154	0.00345729	0.024272	0.0479766	0.185715	0.354441
TGME49_205440	CCT chaperonin gamma subunit	0.26756	3.12903e-08	0.146113	0.998796	0.114338	0.403181	0.131079	0.821751	0.0802285	0.0513591	0.0480312	0.0110703	0.0198589	0.000424646	0.208001	0.815893
TGME49_320070	CDK-activating kinase assembly factor MAT1 protein	0.0915335	0.640548	0.0865855	0.974359	0.0697658	0.722402	0.0532201	0.210818	0.108417	0.376902	0.0720469	1	0.112534	0.452226	0.118858	0.783222
TGME49_254540	CDP-alcohol phosphatidyltransferase superfamily protein	0.0207089	0.0177114	0.00781675	0.259132	0.0200254	0.272926	0.00689891	0.379796	0.00542085	0.237	0.0051462	0.44818	0.00441309	0.533163	0.0297145	0.577139
TGME49_257510	CDP-alcohol phosphatidyltransferase superfamily protein	0.0078694	0.391541	0.00360773	0.498589	0.00904372	0.513228	0.00788447	0.71902	0.00325251	0.700662	0.0034308	1	0	0.344798	0.00742862	0.996276
TGME49_261760	CDP-alcohol phosphatidyltransferase superfamily protein	0.0405895	0.319367	0.0360773	0.897838	0.0348829	1	0.0285812	0.886629	0.0346934	1	0.00857701	0.04482	0.0330982	1	0.0297145	1
TGME49_221490	cell cycle regulator protein	0.0608843	0.0363759	0.0541159	0.431559	0.0555543	0.550972	0.0167545	0.0121871	0.0303567	0.433243	0.017154	0.11078	0.00661963	0.0132693	0.0817148	0.606474
TGME49_252200	cell cycle regulator with zn-finger domain-containing protein	0.00952611	9.15234e-10	0.00481031	5.6445e-10	0.0794555	0.000187544	0.0857436	0.000526433	0.0151784	0.0354382	0.121793	3.64466e-05	0.0463374	0.765497	0.00742862	0.927784
TGME49_230710	cell division protein CDC48	0.00911193	0.200566	0.00901932	0.381325	0.00258392	0.397558	0.000985558	0.148822	0.00325251	0.717169	0.0051462	1	0.0132393	0.236355	0.00742862	0.99651
TGME49_321640	cell division protein CDC48AP	0.0364477	0.0194279	0.0258554	1	0.0232553	1	0.0157689	0.398859	0.0108417	0.0992594	0.0188694	0.912571	0.0198589	1	0.0520003	0.535954
TGME49_273090	cell division protein CDC48CY	0.195907	0.00034477	0.0505082	5.62898e-06	0.162787	0.419374	0.210909	0.0234513	0.0466193	0.00241044	0.0737623	0.259206	0.0132393	0.00020354	0.170858	0.838917
TGME49_233010	cell-cycle-assocaited protein kinase ERK7, putative	0.00165672	0.57291	0.000601288	0.293879	0.00258392	1	0.00591335	0.176093	0	0.409102	0.0120078	0.0102616	0	0.933005	0.00742862	0.797508
TGME49_218220	cell-cycle-associated protein kinase CDK, putative	0.0078694	0.731035	0.00360773	0.353192	0.00452186	0.789291	0.0128123	0.178656	0.00542085	1	0.0051462	1	0.0154458	0.176345	0	1
TGME49_229020	cell-cycle-associated protein kinase CDK, putative	0.0331343	0.029894	0.00360773	1.05582e-06	0.0406967	0.0149799	0.0315379	0.395658	0.00433668	0.00519144	0.0240156	1	0.00441309	0.105554	0.00742862	1
TGME49_249260	cell-cycle-associated protein kinase CDK, putative	0.0534291	0.0157274	0.0378812	1	0.0406967	0.924367	0.0315379	0.88062	0.0195151	0.155268	0.0188694	0.33921	0	0.00108636	0.0817148	0.448434
TGME49_304970	cell-cycle-associated protein kinase CDK, putative	0.046388	0.239397	0.0402863	0.890921	0.0432807	0.804719	0.0285812	0.626629	0.0401143	0.969715	0.017154	0.224322	0.0132393	0.170827	0.0297145	1
TGME49_224480	cell-cycle-associated protein kinase CLK, putative	0.0356194	0.66495	0.0288618	0.858936	0.0361749	0.874109	0.0206967	0.394708	0.0390301	0.637811	0.0308772	1	0.0286851	1	0.0371431	0.949393
TGME49_204280	cell-cycle-associated protein kinase DYRK, putative	0.0497015	0.801856	0.0366786	0.148168	0.0484485	0.963039	0.125166	1.1219e-05	0.0151784	0.00238113	0.0943471	0.074023	0.0132393	0.0402188	0.0742862	0.826948
TGME49_265330	cell-cycle-associated protein kinase GSK, putative	0.23691	0.644026	0.179785	0.0734325	0.251932	1	0.419848	0.0159956	0.22876	0.905778	0.334503	0.431135	0.322155	0.551972	0.21543	1
TGME49_266910	cell-cycle-associated protein kinase GSK, putative	0.174783	1	0.137695	0.322028	0.18798	0.908829	0.273	0.0338218	0.105164	0.130471	0.214425	0.561048	0.158871	1	0.111429	1
TGME49_207820	cell-cycle-associated protein kinase MAPK, putative	0.0766231	0.00807282	0.0348747	0.0945583	0.0742877	0.211444	0.0601191	0.778046	0.0205992	0.0172491	0.0274464	0.25921	0.0110327	0.0234475	0.0742862	0.828063
TGME49_313180	cell-cycle-associated protein kinase PRP4, putative	0.173127	1	0.183994	0.788765	0.17829	0.995663	0.140935	0.697762	0.177804	0.975838	0.145809	0.979282	0.189763	0.85113	0.16343	1
TGME49_253440	cell-cycle-associated protein kinase SRPK, putative	0.124668	0.400677	0.129878	0.404903	0.0994809	0.941899	0.0887002	0.681603	0.132269	0.542578	0.0377388	0.0250866	0.077229	0.715814	0.126287	0.94855
TGME49_270330	cell-cycle-associated protein kinase, putative	0.0211231	0.660407	0.0180386	0.439422	0.0251932	1	0.0226678	1	0.0119259	0.204261	0.0463158	0.0737856	0.0595767	0.0143958	0.0148572	1
TGME49_281450	cell-cycle-associated protein kinase, putative	0.0223657	0.0248615	0.0120258	0.768191	0.0161495	0.951627	0.0167545	0.852428	0.00758919	0.387535	0.0051462	0.351733	0.00220654	0.198314	0.00742862	1
TGME49_320430	cell-cycle-control protein (translation regulation), putative	0.0422462	0.535948	0.0420902	0.690571	0.0413427	0.88769	0.0256245	0.475193	0.0357776	1	0.0154386	0.182414	0.0132393	0.196895	0.126287	0.140203
TGME49_247230	centrin	0.0807649	0.0768456	0.0781675	0.298511	0.0445726	0.382854	0.0394223	0.243694	0.0780602	0.497294	0.0291618	0.169289	0.0353047	0.453065	0.0668576	1
TGME49_250340	centrin 2	0.226142	0.0937522	0.0523121	9.13989e-16	0.266144	0.932419	0.68792	1.89678e-07	0.147447	0.0270782	0.804523	4.88257e-06	0.42145	0.264555	0.141144	1
TGME49_237490	centrin family protein	0	0.768158	0	1	0	1	0.000985558	0.676237	0	1	0	1	0	1	0.0222859	0.00163828
TGME49_260670	centrin, putative	0.00455597	0.66495	0.00120258	0.264382	0.00387588	1	0.000985558	0.586329	0.00216834	1	0.0120078	0.0523662	0.00220654	1	0.0148572	0.511627
TGME49_262640	Cg8 family protein	0.444	0.270682	0.37821	1	0.400508	0.953947	0.38831	1	0.328503	0.836811	0.243587	0.352937	0.214035	0.287523	0.564575	0.688675
TGME49_262140	chain a, pp2a-specific methylesterase apo form (pme), putative	0.00704104	1	0.00541159	0.797505	0.00516784	0.905683	0.00985558	0.556845	0.00650502	1	0.0051462	1	0.0176524	0.0941779	0	1
TGME49_302000	chaperone clp, putative	0.161116	0.972001	0.158139	0.993978	0.157619	1	0.15079	0.974539	0.178888	0.874137	0.152671	1	0.174317	0.955103	0.512575	0.0844147
TGME49_268650	chaperone clpB protein, putative	0.00621268	0.846553	0.0108232	0.0472172	0.00581382	1	0.00394223	0.942389	0.00108417	0.280476	0.0017154	0.732659	0.00220654	1	0	1
TGME49_240600	chaperonin cpn60, putative	0.128395	0.000676427	0.0493056	0.01533	0.130488	0.0322272	0.0808158	1	0.0390301	0.0318023	0.025731	0.0183065	0.00882618	0.000908121	0.104001	0.901018
TGME49_273960	chaperonin GroS protein	0.00455597	0.13619	0.00240515	1	0.00258392	1	0.00295667	0.987656	0	0.433243	0.0017154	1	0	0.939103	0	1
TGME49_311720	chaperonin protein BiP	2.05971	0.000319321	0.862247	0.00607688	1.53549	0.878288	2.0746	0.0704016	0.575694	0.00204288	0.799377	0.181459	0.196382	2.59602e-05	2.42916	0.526154
TGME49_263530	chaperonin, putative	0.0724813	0.00500262	0.0559198	0.661602	0.0478025	1	0.0374512	0.596049	0.0303567	0.263878	0.0205848	0.120401	0.0198589	0.195168	0.0445717	1
TGME49_230150	ChAPs (Chs5p-Arf1p-binding proteins) protein	0.0057985	0.305642	0.00120258	0.18967	0.00581382	0.615118	0.00197112	0.739957	0.00542085	0.711775	0	0.422121	0.00220654	1	0.0148572	0.530358
TGME49_213940	CHCH domain-containing protein	3.28195	0.902716	3.2656	0.96885	3.56968	0.978897	3.23559	1	3.85097	0.735866	3.74472	0.918389	3.38925	1	1.88687	1
TGME49_293770	chitinase-like protein CLP1	0.0567425	0.0597358	0.0901932	0.562656	0.0465106	0.0734661	0.0157689	6.67111e-06	0.133353	0.0247578	0.111501	0.302707	0.273611	1.50618e-06	0.00742862	0.539382
TGME49_230590	chitobiosyldiphosphodolichol beta-mannosyltransferase	0.0120112	0.411251	0.00541159	0.320616	0.0135656	0.537096	0.00492779	0.527955	0.00975753	1	0.00686161	1	0.00882618	1	0.0222859	0.628421
TGME49_265500	chloride transporter, chloride channel (ClC) family protein	0.0057985	0.187964	0.00300644	1	0.0032299	1	0.00295667	1	0.00216834	1	0.0034308	1	0.00220654	1	0	1
TGME49_290330	chloride transporter, chloride channel (ClC) family protein	0.00165672	1	0.00120258	0.948064	0	0.422159	0.00492779	0.11063	0	0.689641	0.0051462	0.22104	0.00220654	0.826178	0	1
TGME49_216930	cholinephosphate cytidylyltransferase	0.198806	0.618168	0.100415	0.00258695	0.195732	0.927756	0.324249	0.0032803	0.0455351	3.25871e-05	0.38425	0.00405547	0.0882618	0.18155	0.118858	1
TGME49_320040	CHORD protein	0.0397612	2.50949e-06	0.0192412	1	0.0148575	0.607783	0.0128123	0.433162	0.00542085	0.0228747	0.0034308	0.0449111	0	0.0170858	0.0742862	0.174629
TGME49_201380	chorismate synthase, putative	0.0724813	9.46965e-08	0.227287	0.0932951	0.0742877	0.000579597	0.0394223	2.4414e-06	0.707963	7.41639e-23	0.051462	0.00949554	0.209622	0.597477	0.0445717	0.764526
TGME49_258240	chromodomain helicase DNA binding protein CHD1/SWI2/SNF2	0.0389328	0.559583	0.0456979	0.219916	0.0374668	0.932419	0.0167545	0.122493	0.0422826	0.605472	0.0137232	0.202297	0.00882618	0.110612	0.0371431	1
TGME49_218210	Chromosome-associated kinesin KLP1, putative	0.000828358	0.352595	0	1	0	1	0	1	0	1	0	1	0	1	0.00742862	0.361687
TGME49_230440	CHY zinc finger domain-containing protein	0.0248507	0.386109	0.0258554	0.447977	0.0161495	0.787933	0.0167545	0.870715	0.0205992	1	0.0188694	1	0.00661963	0.290761	0.0222859	1
TGME49_306040	CHY zinc finger protein	0.0472164	0.157089	0.039685	0.887297	0.0516784	0.270998	0.0305523	0.812519	0.0216834	0.243081	0.0120078	0.0774046	0.0110327	0.12185	0.0371431	1
TGME49_268890	citrate synthase I	0.034791	0.192167	0.0132283	0.0146584	0.031653	0.807129	0.0275956	1	0.0249359	1	0.0411696	0.325323	0.0198589	0.950918	0.0148572	1
TGME49_203110	citrate synthase, putative	0.00165672	0.689352	0.00120258	1	0.00258392	0.412415	0	0.891579	0	0.894258	0	1	0	1	0	1
TGME49_263130	citrate synthase, putative	0.0770373	0.0892642	0.120258	0.462445	0.0781636	0.487682	0.0266101	3.50012e-05	0.287305	8.91688e-09	0.0240156	0.00360509	0.17211	0.120431	0.0520003	1
TGME49_268810	ck2 beta subunit	0.00994029	0.71207	0.0102219	0.70918	0.0103357	0.840555	0.00887002	1	0.00867336	1	0	0.110217	0.00441309	0.939103	0	1
TGME49_221260	Class-II DAHP synthetase family protein	0.0252649	0.0625951	0.0192412	0.899703	0.0193794	0.944655	0.0108411	0.459436	0.0119259	0.641594	0.00857701	0.503468	0.00441309	0.226744	0.0297145	0.746928
TGME49_314418	clathrin adaptor complex small chain family protein	0.0737238	0.197557	0.0511095	0.608723	0.0717038	0.660421	0.0630757	0.965683	0.0227676	0.0120417	0.0737623	0.64803	0.0308916	0.350497	0.096572	0.714018
TGME49_280550	clathrin adaptor complex small chain subfamily protein	0.0989887	0.0501434	0.0974087	0.193051	0.0826854	0.893449	0.0463212	0.182404	0.0607135	0.727911	0.0223002	0.0197686	0.0154458	0.0118079	0.0742862	1
TGME49_270370	clathrin assembly protein AP19, putative	0.113071	0.056064	0.0324696	9.95126e-06	0.120798	0.166112	0.169516	0.000885444	0.0292726	0.00275307	0.060039	0.594858	0.00441309	9.94125e-05	0.096572	0.991088
TGME49_290950	clathrin heavy chain, putative	0.0956753	0.193041	0.0366786	0.000722097	0.0872073	0.847703	0.170502	5.65318e-05	0.0227676	0.00112786	0.0754777	1	0.0176524	0.0173823	0.118858	0.755992
TGME49_285200	cleavage and polyadenylation specifity factor protein	0.00911193	0.0569799	0.00481031	1	0.00516784	1	0.00295667	0.692763	0.00325251	0.800079	0.0017154	0.703231	0.00441309	1	0.00742862	0.9749
TGME49_205240	cleft lip and palate transmembrane protein 1 (clptm1) protein	0.02775	0.061503	0.0222477	0.749528	0.0251932	0.592132	0.0108411	0.331445	0.01301	0.5711	0.00686161	0.224139	0.00220654	0.0695363	0.0148572	1
TGME49_299110	cleft lip and palate transmembrane protein 1 (clptm1) protein	0.0132537	0.112056	0.00420902	0.148205	0.0116276	0.726868	0.0108411	0.822386	0.00325251	0.291953	0.00686161	1	0.00220654	0.497797	0.0297145	0.411693
TGME49_275690	ClpB, putative	0.105616	0.0040619	0.0871868	0.420598	0.0768716	0.974754	0.0364657	0.0509438	0.0314409	0.025131	0.0325926	0.135477	0.0110327	0.00515232	0.21543	0.158293
TGME49_321360	clustered-asparagine-rich protein	0.127153	1	0.20083	0.00368018	0.133072	1	0.0482924	0.00120947	0.129016	1	0.0926317	0.616497	0.101501	0.914988	0.16343	0.867028
TGME49_254630	CMGC kinase	0.0476306	7.74629e-07	0.00901932	0.00150792	0.0258392	1	0.0256245	1	0.0108417	0.11671	0.00857701	0.178163	0.00220654	0.0331958	0.0371431	0.867028
TGME49_256070	CMGC kinase	0.00911193	0.0225329	0.00360773	0.828278	0.00387588	0.995663	0.00492779	1	0	0.137616	0.0034308	1	0.00220654	1	0.00742862	0.936636
TGME49_253580	CMGC kinase, CDK family	0.000414179	0.458746	0	1	0	1	0	1	0	1	0	1	0	1	0	1
TGME49_263070	CMGC kinase, CK2 family	0.0385186	0.143963	0.0408876	0.167028	0.0277771	1	0.0305523	1	0.0162625	0.231318	0.00686161	0.0454352	0.00882618	0.149861	0.0297145	1
TGME49_312570	CMGC kinase, MAPK family (ERK) MAPK-1	0.135436	0.278626	0.035476	5.93148e-08	0.104003	0.929002	0.233577	0.000184812	0.057461	0.0418796	0.228148	0.0129464	0.0750225	0.569939	0.0445717	0.967188
TGME49_221550	CMGC kinase, MAPK family, MEK kinase-related (incomplete catalytic triad)	0.000414179	0.000184071	0.00360773	0.248844	0.00193794	0.174051	0.00591335	0.942496	0	0.104094	0	0.405975	0	0.701689	0.557146	9.90238e-19
TGME49_250850	CMGC kinase, putative	0.0256791	1	0.031267	0.551557	0.0258392	1	0.0157689	0.355804	0.0325251	0.592257	0.0188694	0.857616	0.024272	1	0.059429	0.469193
TGME49_259570	CMP/dCMP deaminase, zinc-binding, putative	0.0853208	0.389813	0.0895919	0.376927	0.107233	0.0984014	0.0611046	0.758497	0.0325251	0.0257665	0.0274464	0.0528987	0.0132393	0.0078593	0.104001	0.81512
TGME49_265220	co-chaperone GrpE protein	0.0836641	0.118733	0.0655404	1	0.102065	0.0395385	0.0561768	0.82543	0.0173467	0.000716251	0.0188694	0.0181281	0.0176524	0.0385181	0.16343	0.29598
TGME49_244390	coatomer epsilon subunit protein	0.199634	0.0703771	0.0986113	0.0216314	0.180228	0.732321	0.241462	0.0520821	0.0487876	0.000416887	0.156102	1	0.0595767	0.0658151	0.371431	0.289317
TGME49_273370	coatomer gamma 2-subunit protein, putative	0.000414179	1	0.000601288	0.797959	0.00064598	0.897699	0.000985558	0.676237	0	1	0	1	0	1	0	1
TGME49_207390	coatomer protein complex, gamma sub-unit, putative	0.023194	0.065231	0.0156335	1	0.0148575	1	0.0256245	0.207895	0.00650502	0.172555	0.0051462	0.23066	0	0.0434788	0.0222859	0.865419
TGME49_240650	coatomer protein complex, subunit alpha, putative	0.081179	0.0608756	0.0414889	0.105953	0.0813935	0.347836	0.0867291	0.213914	0.0184309	0.00241044	0.042885	0.630555	0.0198589	0.0806772	0.104001	0.626169
TGME49_273990	CobW/P47K family protein	0.00289925	0.810207	0.00240515	1	0.00193794	1	0.00197112	1	0.00325251	0.770148	0.0017154	1	0.00220654	1	0	1
TGME49_275980	coenzyme q (ubiquinone) biosynthesis protein coq4 protein	0.0215373	0.228254	0.0138296	0.801944	0.00839774	0.211558	0.0197112	0.765701	0.0108417	0.629443	0.0394542	0.0255158	0.00661963	0.54683	0.00742862	1
TGME49_229320	Cof family hydrolase subfamily protein	0.000414179	0.654751	0	1	0	1	0.000985558	0.460804	0	1	0	1	0	1	0	1
TGME49_229330	Cof family hydrolase subfamily protein	0.00207089	0.535105	0.00180386	0.730961	0.00193794	0.847703	0	0.681615	0	0.896323	0	1	0.00220654	0.74297	0	1
TGME49_243910	Cof family hydrolase subfamily protein	0.129638	0.0865043	0.0601288	0.012533	0.166663	0.00671209	0.123195	0.559441	0.0390301	0.00520987	0.0669006	0.468243	0.0264785	0.0170858	0.118858	0.962266
TGME49_237260	Coiled-coil domain containing 124 family protein	0.172298	0.0717927	0.117852	0.642719	0.180874	0.226381	0.14192	0.959548	0.0466193	0.00155403	0.13037	1	0.0397178	0.0232083	0.118858	1
TGME49_267470	cold-shock DNA-binding domain-containing protein	0.000414179	0.874387	0.00180386	0.40631	0.00064598	1	0	1	0	1	0	1	0	1	0.0222859	0.0492144
TGME49_320600	cold-shock DNA-binding domain-containing protein	2.28461	0.0620103	2.39914	0.0837156	1.67955	0.927756	1.74937	1	0.941059	0.0224465	0.895439	0.0756325	0.403798	0.00096469	3.53602	0.411693
TGME49_322700	collagen, putative	0	0.818142	0.000601288	0.753914	0	1	0.00197112	0.275085	0	1	0.0017154	0.44578	0	1	0	1
TGME49_260500	COPI associated protein, putative	0.45394	0.00938059	0.131081	1.35478e-15	0.554251	0.712397	1.39555	1.16717e-05	0.31983	0.0161053	2.09107	2.95096e-08	1.29083	0.0171855	0.408574	1
TGME49_235020	COPI protein, putative	0.0737238	0.0113136	0.0348747	0.131614	0.0607221	0.726577	0.0729313	0.23087	0.0173467	0.00816178	0.0325926	0.511509	0.0154458	0.0824523	0.0668576	0.878222
TGME49_240550	copper chaperone COX17-1, putative	0.074138	0.0539826	0.0450966	0.474696	0.0755796	0.282444	0.0640613	0.72661	0.0205992	0.0129436	0.0240156	0.136665	0.00882618	0.0100647	0.133715	0.335923
TGME49_226110	Copper-exporting ATPase	0.000414179	0.66495	0	1	0.00064598	0.732321	0	1	0	1	0	1	0	1	0	1
TGME49_223020	coproporphyrinogen III oxidase	0.0310634	0.979825	0.0487043	0.0139869	0.0361749	0.714442	0.0256245	0.899632	0.0184309	0.358905	0.00857701	0.0735321	0.00441309	0.0416372	0.0222859	1
TGME49_235402	CorA family Mg2+ transporter protein	0.00331343	0.629337	0.0114245	0.00164711	0.00193794	0.568611	0.00197112	0.659859	0.00325251	1	0.0017154	1	0.00441309	1	0.00742862	0.905186
TGME49_273970	CorA family Mg2+ transporter protein	0.00331343	0.916106	0	0.0357798	0.00387588	1	0.00985558	0.110705	0.00325251	1	0.0154386	0.036736	0	1	0	1
TGME49_305190	CorA family Mg2+ transporter protein	0.0385186	0.0680218	0.0204438	0.333113	0.0400508	0.282171	0.0325234	0.770277	0.0119259	0.0870286	0.0120078	0.239279	0.00882618	0.187949	0.0371431	0.905166
TGME49_309240	CorA family Mg2+ transporter protein	0.0103545	1	0.0204438	0.00467806	0.0096897	1	0.00689891	0.685914	0.00758919	0.838002	0	0.0491564	0.00441309	0.68281	0.0148572	0.889032
TGME49_305340	corepressor complex CRC230	0.0931902	0.153524	0.0697494	0.903022	0.0852693	0.801731	0.0798302	0.925204	0.0520401	0.399368	0.0497466	0.544284	0.0308916	0.153961	0.118858	0.678385
TGME49_216970	coronin, putative	0.0720671	0.501994	0.0637365	0.331653	0.0749337	0.948877	0.0542057	0.267625	0.121427	0.129911	0.114932	0.324257	0.176524	0.0142723	0.0817148	1
TGME49_254260	COX19 cytochrome c oxidase assembly family protein	0.0207089	0.269068	0.022849	0.223487	0.0187334	0.8761	0.00689891	0.179209	0.0108417	0.680996	0.0051462	0.234916	0.00441309	0.309974	0.0297145	0.694852
TGME49_224280	CPSF A subunit region protein	0.0178097	0.966986	0.0156335	0.943565	0.0258392	0.248774	0.0206967	0.716543	0.00867336	0.313059	0.0120078	0.904085	0.00441309	0.270884	0.0297145	0.728679
TGME49_267710	CPSF A subunit region protein	0.0323059	0.0147667	0.0192412	0.890338	0.0271312	0.59498	0.0128123	0.374126	0.00975753	0.169649	0.00857701	0.306158	0.0132393	0.818744	0.0222859	1
TGME49_206440	cpw-wpc domain-containing protein	0.0128395	0.99263	0.0156335	0.742936	0.0187334	0.464929	0.00887002	0.634208	0.0195151	0.402094	0.0051462	0.382632	0.00661963	0.764978	0	1
TGME49_240480	cpw-wpc domain-containing protein	0.157802	0.0153068	0.0877881	0.238643	0.184104	0.0112327	0.0955991	0.707336	0.0477035	0.00857285	0.042885	0.0341479	0.024272	0.00600069	0.230287	0.449787
TGME49_266770	cpw-wpc domain-containing protein	0	1	0	1	0	1	0	1	0.00108417	0.280476	0	1	0	1	0	1
TGME49_318500	cpw-wpc domain-containing protein	0.000414179	1	0.000601288	1	0.00258392	0.158714	0	1	0	1	0	1	0	1	0	1
TGME49_203390	CRAL/TRIO domain-containing protein	0.0318918	1.16659e-07	0.0456979	0.0102411	0.0542623	0.21391	0.033509	0.00832228	0.145279	0.0136762	0.152671	0.0355226	0.474407	1.45232e-16	0.0445717	1
TGME49_246330	CRAL/TRIO domain-containing protein	0.043903	0.263043	0.0258554	0.0025312	0.0471565	0.859845	0.136993	2.15405e-06	0.0184309	0.00811735	0.152671	0.00011729	0.0286851	0.424513	0.00742862	0.740088
TGME49_254390	CRAL/TRIO domain-containing protein	0.0617126	0.83982	0.0631353	0.830548	0.0471565	0.674559	0.0571624	1	0.0748077	0.435145	0.060039	1	0.0441309	0.890074	0.0445717	1
TGME49_269390	CRAL/TRIO domain-containing protein	0.0339627	1	0.0234502	0.167009	0.0374668	0.953947	0.0492779	0.264937	0.01301	0.0290137	0.0686161	0.0410873	0.0529571	0.344369	0.00742862	0.963867
TGME49_310802	CRAL/TRIO domain-containing protein	0.0215373	0.056064	0.0120258	0.772792	0.0135656	1	0.0157689	0.975515	0.0108417	0.84589	0.0137232	1	0.00220654	0.204116	0.00742862	1
TGME49_269750	CrcB family protein	0.00911193	0.336462	0.00300644	0.238536	0.0109817	0.375534	0.00591335	1	0.00216834	0.356205	0	0.20286	0	0.396768	0.0520003	0.0390764
TGME49_261600	creatinase domain-containing protein	0.0646119	0.0361988	0.0607301	0.261007	0.0497405	1	0.0295667	0.267548	0.0227676	0.0749029	0.0205848	0.164417	0.0154458	0.113009	0.096572	0.477211
TGME49_250350	CRIPT, putative	0.00207089	0.611611	0	0.0362929	0.00064598	0.397558	0.00591335	0.35136	0.00325251	0.997599	0.0137232	0.0069914	0.00882618	0.169215	0	1
TGME49_269200	crooked neck family 1 protein isoform 2, putative	0.00289925	0.730637	0.00240515	0.989091	0.0032299	0.843395	0	0.490519	0.00108417	1	0.0034308	0.677361	0.00220654	0.903271	0.00742862	0.7454
TGME49_290730	CS domain-containing protein	0.0704104	0.00665624	0.035476	0.277642	0.0710578	0.113584	0.042379	0.926257	0.0173467	0.0158636	0.0188694	0.108079	0.0132393	0.0741491	0.0668576	0.855062
TGME49_299210	CTP synthase	0.128395	0.000138051	0.137094	0.000592725	0.0458646	0.0440859	0.0374512	0.0217035	0.0379459	0.0370302	0.0240156	0.0176655	0.0132393	0.00483273	0.096572	0.931543
TGME49_221350	Ctr copper transporter family protein	0.0376903	3.78445e-05	0.00901932	0.0148844	0.0245472	0.759927	0.00985558	0.18574	0.00867336	0.131327	0.00686161	0.20352	0.00220654	0.0610704	0.104001	0.0292594
TGME49_249200	Ctr copper transporter family protein	0.393056	0.0289123	0.263364	0.633791	0.423117	0.0808237	0.268072	0.895088	0.108417	0.000887168	0.150955	0.108502	0.0926749	0.0157367	0.676004	0.29598
TGME49_262710	Ctr copper transporter family protein	0.539675	0.024926	0.293429	0.0946778	0.483193	0.603003	0.523331	0.332922	0.174551	0.00415017	0.192125	0.0665647	0.0706094	0.00036492	1.71601	0.00443064
TGME49_201770	cullin 3, putative	0.0244365	0.0673034	0.0204438	0.620579	0.0206714	0.777695	0.00689891	0.11699	0.0119259	0.692187	0.00686161	0.361043	0.00441309	0.266387	0.0222859	0.887853
TGME49_289310	cullin family protein	0.023194	0.684873	0.0114245	0.0695414	0.0232553	0.912445	0.0305523	0.274698	0.01301	0.48015	0.0308772	0.385046	0.0154458	1	0.0371431	0.675098
TGME49_316660	cullin family protein	0.0401753	0.0021594	0.027058	0.820775	0.0239013	1	0.0128123	0.238391	0.0216834	1	0.0017154	0.0108969	0.00441309	0.106585	0.00742862	1
TGME49_221200	CW-type Zinc Finger protein	0.116384	0.259262	0.0919971	0.95165	0.116922	0.615118	0.122209	0.461044	0.0542085	0.111485	0.0754777	0.835861	0.0132393	0.00197966	0.133715	0.822391
TGME49_232370	CW-type Zinc Finger protein	0.0103545	0.1456	0.00360773	0.379216	0.00581382	1	0.00788447	0.88062	0.00542085	1	0.0034308	0.937557	0.00441309	1	0.0222859	0.506112
TGME49_270740	Cwf15/Cwc15 cell cycle control protein	0.135851	0.0104899	0.141904	0.0253775	0.0884992	0.928375	0.0453357	0.0156779	0.076976	0.637728	0.0274464	0.00924565	0.024272	0.0154916	0.126287	0.880731
TGME49_279430	cwf18 pre-mRNA splicing factor protein	0.209574	0.0177114	0.123264	0.310649	0.158911	1	0.183314	0.614769	0.101912	0.220781	0.113216	0.608802	0.0926749	0.388212	0.21543	0.800492
TGME49_282140	cwf21 protein	0.106858	0.173012	0.101016	0.528452	0.0846234	1	0.0788447	0.972826	0.0715552	0.771146	0.0411696	0.148946	0.0419243	0.260757	0.141144	0.649784
TGME49_235350	cwfj family protein	0.0323059	0.146197	0.0336721	0.202242	0.032299	0.512241	0.0128123	0.212086	0.0140942	0.32543	0.00686161	0.107705	0.00661963	0.166154	0	0.868928
TGME49_310030	cyclase-associated protein, putative	0.0368619	0.0785256	0.0619327	0.431985	0.0290691	0.0767979	0.0226678	0.0281957	0.142026	4.96397e-07	0.0274464	0.311648	0.0860552	0.16268	0.0371431	1
TGME49_204440	cyclic nucleotide-binding domain-containing protein	0.00331343	0.790545	0.00180386	0.374978	0.00452186	1	0.00591335	0.629042	0.00867336	0.217137	0	0.440418	0.00661963	0.744827	0.0148572	0.54894
TGME49_219070	cyclic nucleotide-binding domain-containing protein	0.0149104	3.32352e-13	0.0168361	4.83679e-08	0.031007	0.00435296	0.0157689	9.22725e-05	0.101912	0.280476	0.325926	3.9373e-11	0.509712	1.05566e-18	0.0148572	0.873444
TGME49_295850	cyclic nucleotide-binding domain-containing protein	0.00621268	0.0261741	0.0132283	0.897058	0.00516784	0.146319	0.00492779	0.204623	0.0195151	0.257431	0.025731	0.0926114	0.0551636	4.25074e-05	0	1
TGME49_311300	cyclic nucleotide-binding domain-containing protein	0.00124254	0.0834287	0	1	0	1	0	1	0	1	0	1	0	1	0	1
TGME49_264690	cyclin 4, putative	0.00869775	1	0.0108232	0.615422	0.00904372	1	0.00887002	1	0.00867336	1	0.0017154	0.348829	0.00882618	1	0.00742862	1
TGME49_290020	cyclin dependent kinase binding protein	0.0281642	0.0229046	0.0210451	0.782726	0.0180874	1	0.0108411	0.350715	0.00975753	0.306871	0.0154386	1	0.00882618	0.589414	0.0148572	1
TGME49_260250	cyclin domain protein, cyclin H family protein	0.0824216	6.42843e-05	0.0414889	0.570539	0.0465106	1	0.0522346	0.986913	0.0238517	0.0715763	0.025731	0.277018	0.00882618	0.0171675	0.0445717	1
TGME49_293280	cyclin protein	0.00248507	0.467745	0.00180386	0.95007	0.00064598	0.88769	0.00295667	0.522065	0.00108417	1	0	1	0	1	0.00742862	0.675098
TGME49_239910	cyclin-dependent kinase	0.0120112	1	0.0162348	0.342082	0.00904372	0.803691	0.0128123	0.945771	0.0162625	0.552982	0.00857701	1	0	0.0900285	0.0148572	0.932247
TGME49_219100	cyclin-dependent kinase regulatory subunit protein	0.0666828	1.08312e-11	0.00841803	2.74801e-05	0.0251932	0.814936	0.0344945	0.832355	0.0108417	0.0310088	0.0034308	0.00699518	0.00220654	0.0136592	0.0520003	0.664395
TGME49_219832	cyclin-dependent kinase regulatory subunit protein	0.0136679	0.0494619	0.0156335	0.0324411	0.00258392	0.0872759	0.00394223	0.384404	0.00867336	1	0	0.0930506	0	0.181403	0.0148572	0.826581
TGME49_220440	cyclin-dependent kinase regulatory subunit protein	0.0144963	0.0165828	0.000601288	0.000435548	0.0064598	0.887638	0.01774	0.0568884	0.00433668	0.513647	0.00857701	1	0.00220654	0.607732	0.00742862	1
TGME49_223120	cyclin-dependent kinase regulatory subunit protein	0	1	0.000601288	0.395399	0	1	0	1	0	1	0	1	0	1	0	1
TGME49_266900	cyclin, N-terminal domain-containing protein	0.123839	0.749957	0.116049	0.655722	0.153097	0.730693	0.176415	0.290653	0.0477035	0.00269155	0.0960625	0.644184	0.0220654	0.00212827	1.12915	5.71755e-08
TGME49_305330	cyclin, N-terminal domain-containing protein	0.152418	0.00962188	0.119055	0.779471	0.124674	0.777059	0.0689891	0.183478	0.0683027	0.199405	0.0411696	0.0408165	0.0220654	0.00587844	0.282288	0.241836
TGME49_267580	cyclin2 related protein	0.0103545	0.713691	0.0186399	0.119546	0.0142116	0.841627	0.00887002	0.802064	0.0173467	0.406099	0	0.0372792	0.00441309	0.495054	0.00742862	1
TGME49_221210	cyclophilin	4.1567	0.000216627	2.13097	0.150749	2.85136	1	4.5247	0.0174509	0.98551	0.000165892	1.00694	0.00813176	0.423657	3.89753e-05	2.90459	1
TGME49_230520	cyclophilin 1, putative	0.222828	0.0166474	0.125669	0.230458	0.288753	0.000536125	0.123195	0.44205	0.057461	0.00127761	0.0583236	0.0195913	0.0220654	0.000393275	0.282288	0.580044
TGME49_205700	cyclophilin precursor	2.09036	0.0268809	2.14059	0.0734325	1.51353	0.963039	1.06933	0.135235	1.43544	0.850183	0.446004	0.000882126	0.406004	0.00242266	2.25087	0.751847
TGME49_229940	cyclophilin, putative	0.00952611	0.774919	0.00420902	0.233742	0.0103357	0.838588	0.0118267	0.566423	0.00975753	0.896323	0.0017154	0.378358	0.00441309	1	0.0297145	0.40682
TGME49_262520	cyclophilin, putative	0.00124254	1	0.00180386	0.66852	0	0.643892	0.000985558	1	0.00216834	0.550384	0	1	0	1	0.00742862	0.579762
TGME49_289250	cyclophilin, putative	0.0285783	0.0710253	0.0318683	0.0523695	0.0109817	0.183288	0.0108411	0.280098	0.0227676	0.907234	0.0017154	0.0214822	0.0110327	0.718656	0.0222859	1
TGME49_312930	cystathione gamma lyase, putative	0	1	0.000601288	0.395399	0	1	0	1	0	1	0	1	0	1	0	1
TGME49_300350	cysteine desulfurase/selenocysteine lyase family PLP dependent transferase superfamily protein	0.0227798	0.947591	0.00841803	0.00368738	0.0226093	1	0.0551913	4.84799e-05	0.00975753	0.138208	0.0223002	1	0.0176524	1	0.0148572	1
TGME49_244406	cysteine dioxygenase type i protein	0.000414179	1	0.00120258	0.368698	0	1	0	1	0.00108417	0.637811	0	1	0	1	0	1
TGME49_299810	cysteine-tRNA synthetase (CysRS)	0.069582	0.121671	0.0366786	0.114679	0.0542623	1	0.0739169	0.31168	0.0390301	0.494933	0.0497466	1	0.0330982	0.547295	0.104001	0.551135
TGME49_200430	cytidine and deoxycytidylate deaminase zinc-binding region domain-containing protein	0.00621268	0.00974061	0	0.0513846	0.00193794	0.944655	0.00394223	0.821568	0.00216834	1	0.0017154	1	0	0.937489	0	1
TGME49_215750	cytidine and deoxycytidylate deaminase zinc-binding region domain-containing protein	0.0107686	0.789858	0.0198425	0.00351008	0.0109817	0.946527	0.00197112	0.0657401	0.00758919	0.996067	0	0.0655208	0.00220654	0.416939	0	1
TGME49_239630	cytidine and deoxycytidylate deaminase zinc-binding region domain-containing protein	0.00869775	0.88156	0.0150322	0.0213208	0.0096897	0.871927	0.00295667	0.27868	0.00325251	0.384756	0.0017154	0.323034	0.00441309	0.922535	0.00742862	1
TGME49_330000	cytochrome b	0.0807649	0.96309	0.0901932	0.804154	0.0788095	1	0.0827869	1	0.0813127	1	0.0909163	0.907813	0.0816421	1	0.126287	0.717964
TGME49_237130	cytochrome b, putative	0.0124254	0.20259	0.00841803	1	0.0096897	0.988322	0.00394223	0.41445	0.00542085	0.714176	0.00857701	1	0.00661963	1	0.0148572	0.827408
TGME49_255060	cytochrome b(N-terminal)/b6/petB subfamily protein	0.252649	0.993288	0.241117	0.899277	0.249348	1	0.282855	0.816002	0.22876	0.918146	0.296764	0.738776	0.295677	0.751398	0.468003	0.511489
TGME49_276110	cytochrome b5 family heme/steroid binding domain-containing protein	0.18638	1.26979e-05	0.0366786	1.16225e-07	0.201546	0.000698111	0.105455	0.989857	0.0390301	0.0016933	0.0274464	0.00285572	0.0176524	0.00151647	0.156001	0.820278
TGME49_276990	cytochrome b5 family heme/steroid binding domain-containing protein	0.0621268	0.496469	0.0769649	0.798048	0.101419	0.125785	0.0601191	0.824905	0.0585452	0.78951	0.051462	0.697958	0.0507505	0.769989	0.156001	0.409412
TGME49_313580	cytochrome b5 family heme/steroid binding domain-containing protein	0.0057985	1	0.00721546	0.58308	0.00710578	0.813844	0.00887002	0.403311	0.00108417	0.267405	0	0.299497	0.00441309	1	0	1
TGME49_228180	cytochrome C oxidase assembly factor COX15, putative	0.0360336	0.916324	0.0324696	0.985805	0.0665359	0.000726344	0.033509	1	0.00975753	0.00817762	0.017154	0.338353	0.00441309	0.0227482	0.0371431	1
TGME49_202800	cytochrome c oxidase assembly protein COX11 protein, putative	0.00994029	0.0643594	0.00661417	0.948064	0.00581382	1	0.000985558	0.130168	0.00758919	0.826109	0	0.219063	0	0.348264	0.0148572	0.686928
TGME49_226590	cytochrome C oxidase subunit IIa, putative	0.512753	0.961485	0.416091	0.432773	0.478025	1	0.613017	0.438343	0.543169	0.839058	0.497466	1	0.500886	1	0.557146	0.973357
TGME49_310470	cytochrome C oxidase subunit IIb, putative	0.749664	0.144081	0.561002	0.713191	0.658254	0.956748	0.655396	0.907471	0.52257	0.751491	0.480312	0.721323	0.370699	0.344798	0.564575	1
TGME49_323400	cytochrome c oxidase subunit iii subfamily protein	0.103131	0.802775	0.0968074	1	0.097543	1	0.102498	0.955224	0.083481	0.883275	0.0892009	1	0.0926749	1	0.141144	0.760036
TGME49_209260	cytochrome c oxidase subunit, putative	0.808063	0.649462	0.53214	0.0821401	0.763548	1	0.887002	0.52865	0.70471	1	0.862847	0.706259	0.829661	0.819242	0.757719	1
TGME49_293390	cytochrome C-type heme lyase, putative	0.0211231	0.292407	0.0204438	0.542607	0.0213173	0.664923	0.00689891	0.17207	0.0184309	0.9344	0.0051462	0.256478	0	0.0414718	0.0148572	1
TGME49_219750	cytochrome c, putative	0.840369	0.402936	0.956048	1	0.90954	0.999199	1.09298	0.706962	1.05273	0.854368	1.21965	0.439086	1.08341	0.760515	0.534861	1
TGME49_229420	cytochrome c, putative	0.106444	0.0947778	0.070952	0.000916461	0.097543	0.250953	0.226678	0.0207947	0.108417	0.599522	0.399688	3.63247e-06	0.269198	0.0303836	0.0668576	1
TGME49_314042	cytochrome c1 heme lyase, putative	0.0418321	0.36707	0.0318683	0.879718	0.033591	1	0.0295667	0.870715	0.0271042	0.746243	0.0480312	0.461054	0.0375113	0.948692	0.0222859	1
TGME49_246540	cytochrome c1, heme protein	0.437787	0.239026	0.287416	0.236744	0.421179	0.735821	0.451386	0.467648	0.33284	0.935374	0.312203	0.924536	0.161078	0.0886155	0.37886	1
TGME49_315770	cytochrome p450 superfamily protein	0.0339627	1.24466e-06	0.0156335	1.06549e-10	0.0872073	0.829386	0.136007	0.0100318	0.0455351	0.152336	0.291618	8.25586e-10	0.194176	0.00206732	0.0371431	1
TGME49_216900	cytokine induced apoptosis inhibitor 1 family protein	0.125496	0.343407	0.123264	0.576628	0.13824	0.377415	0.0916569	0.782196	0.0552926	0.0488972	0.0806239	0.705356	0.0507505	0.19471	0.111429	1
TGME49_277510	cytoplasmic dynein intermediate chain	0.0248507	0.93276	0.0144309	0.0484187	0.0284231	0.941319	0.0620902	0.000115395	0.0195151	0.710463	0.0223002	1	0.0110327	0.385924	0.0148572	1
TGME49_280730	cytosolic fe-s cluster assembling factor nbp35, putative	0.0575709	0.432987	0.0426915	0.669053	0.0587842	0.711697	0.0581479	0.705697	0.0303567	0.255047	0.0497466	1	0.0176524	0.132451	0.096572	0.551118
TGME49_219540	cytosolic tRNA-Ala synthetase	0.154489	0.0229225	0.17738	0.00531433	0.116922	1	0.0611046	0.0620815	0.0563768	0.045307	0.0240156	0.00206589	0.0220654	0.00593406	0.126287	0.973938
TGME49_239820	D-3-phosphoglycerate dehydrogenase	0.522694	0.58026	0.308461	0.000699505	0.680863	0.590527	1.03287	0.00185974	0.286221	0.0187601	1.08413	0.0129936	0.390558	0.5594	0.601718	1
TGME49_305870	DAD family protein	0.0207089	0.00884442	0.0102219	0.729633	0.0129196	1	0.0118267	1	0.00325251	0.0700866	0.0051462	0.515046	0.00220654	0.258453	0.0371431	0.412422
TGME49_233860	DALR anticodon binding domain-containing protein	0.00497015	0.39015	0.00481031	0.659082	0.00258392	1	0.000985558	0.59027	0.00216834	1	0	0.589113	0.00220654	1	0.0222859	0.283437
TGME49_313600	DDHD domain-containing protein	0.0140821	0.0796742	0.0108232	0.038411	0.0064598	0.00358713	0.00492779	0.00608135	0.0346934	0.146485	0.0548928	0.00637016	0.123566	1.49245e-10	0.0222859	1
TGME49_236650	DEAD (Asp-Glu-Ala-Asp) box polypeptide 17	0.28247	0.861542	0.342133	0.188753	0.242888	0.878459	0.163603	0.0882412	0.364281	0.235257	0.166394	0.304118	0.183143	0.562584	0.549718	0.399009
TGME49_210360	DEAD (Asp-Glu-Ala-Asp) box polypeptide 41 family protein	0.0111828	0.615553	0.0162348	0.0718162	0.00452186	0.308533	0.00295667	0.161553	0.0108417	0.909618	0.0154386	0.409178	0	0.166614	0.00742862	1
TGME49_216860	DEAD (Asp-Glu-Ala-Asp) box polypeptide DDX39	0.732268	0.238668	0.790093	0.172506	0.694428	0.821988	0.549942	0.856625	0.477035	0.482589	0.281326	0.0478633	0.136806	0.00125239	0.616575	1
TGME49_226250	DEAD (Asp-Glu-Ala-Asp) box polypeptide DDX3X	0.178925	0.125009	0.201432	0.0451213	0.157619	0.893449	0.0739169	0.0285237	0.135521	1	0.0531774	0.0283808	0.0286851	0.00347703	0.126287	1
TGME49_313010	DEAD (Asp-Glu-Ala-Asp) box polypeptide DDX6	0.107272	0.143135	0.101016	0.505334	0.0859153	1	0.102498	0.609103	0.0585452	0.335088	0.0360234	0.0774454	0.0154458	0.0053635	0.111429	0.87323
TGME49_298020	DEAD-family helicase	0.0617126	0.000793248	0.0426915	0.797959	0.0419887	0.953164	0.0256245	0.356101	0.0205992	0.155876	0.0051462	0.00392157	0.00441309	0.0102546	0.0668576	0.683324
TGME49_312990	DEAD/DEAH box ATP-dependent RNA helicase	0.0492873	0.96309	0.125669	7.69596e-12	0.0258392	0.0303654	0.0197112	0.0128688	0.0477035	1	0.00686161	0.00193284	0.00661963	0.00759306	0.0668576	0.873602
TGME49_220860	DEAD/DEAH box helicase	0.0666828	0.01167	0.0432927	0.996478	0.0523244	0.820081	0.0384368	0.852051	0.0357776	0.722187	0.0102924	0.0202915	0.00882618	0.0343503	0.059429	0.905186
TGME49_203220	DEAD/DEAH box helicase domain-containing protein	0.0285783	0.0745827	0.0276593	0.28246	0.0193794	1	0.00788447	0.0650352	0.0184309	1	0.0034308	0.0434997	0.00220654	0.0561543	0.0668576	0.239193
TGME49_203840	DEAD/DEAH box helicase domain-containing protein	0.00745522	0.857009	0.0114245	0.120182	0.00904372	0.706754	0.00394223	0.653896	0.00433668	0.843488	0	0.171473	0.00220654	0.703577	0	1
TGME49_205540	DEAD/DEAH box helicase domain-containing protein	0.039347	0.607246	0.0456979	0.27281	0.0452186	0.496315	0.0236534	0.451295	0.0151784	0.0700271	0.0223002	0.594973	0.0198589	0.601131	0.059429	0.730548
TGME49_208540	DEAD/DEAH box helicase domain-containing protein	0.0111828	0.882893	0.0162348	0.398703	0.0193794	0.211095	0.00887002	0.816647	0.00758919	0.648432	0.00686161	0.810301	0.00441309	0.617316	0.00742862	1
TGME49_208842	DEAD/DEAH box helicase domain-containing protein	0.0480447	0.051212	0.0300644	0.720266	0.0613681	0.00936893	0.0216823	0.31168	0.0151784	0.0775079	0.00686161	0.0218043	0.00220654	0.00717899	0.0445717	0.88969
TGME49_211400	DEAD/DEAH box helicase domain-containing protein	0.00662686	0.775866	0.0126271	0.0108189	0.00516784	1	0.00295667	0.734579	0.00108417	0.293917	0	0.323902	0	0.490113	0.0148572	0.668131
TGME49_221660	DEAD/DEAH box helicase domain-containing protein	0.0285783	0.157611	0.0294631	0.25817	0.0148575	0.474332	0.00492779	0.00481896	0.0368618	0.107565	0.0034308	0.035301	0.0220654	1	0.00742862	1
TGME49_222140	DEAD/DEAH box helicase domain-containing protein	0.0132537	0.00636534	0.00721546	1	0.00775176	1	0.00492779	0.88062	0.00216834	0.297301	0	0.210828	0	0.311776	0	1
TGME49_223440	DEAD/DEAH box helicase domain-containing protein	0.0103545	0.393118	0.00962061	0.758254	0.0096897	0.88254	0.00394223	0.536293	0.00325251	0.411997	0.00857701	0.95646	0.00441309	1	0.00742862	1
TGME49_226090	DEAD/DEAH box helicase domain-containing protein	0.00828358	0.417586	0.00601288	1	0.00516784	1	0.00492779	1	0.00975753	0.494067	0	0.24102	0	0.370938	0.0222859	0.4547
TGME49_230080	DEAD/DEAH box helicase domain-containing protein	0.00662686	0.568349	0.00180386	0.173097	0.00581382	0.99725	0.00689891	0.691604	0.00433668	1	0.0051462	1	0.00661963	0.815432	0.00742862	0.954749
TGME49_241140	DEAD/DEAH box helicase domain-containing protein	0.0057985	0.624181	0.00360773	0.815438	0.00581382	0.923329	0.00197112	0.53321	0.00542085	0.901599	0	0.336033	0.00882618	0.388198	0.0148572	0.585245
TGME49_242055	DEAD/DEAH box helicase domain-containing protein	0.00497015	0.335629	0.00180386	0.61543	0.00581382	0.443521	0.00492779	0.694974	0.00108417	0.675711	0	0.547858	0	0.70932	0	1
TGME49_244000	DEAD/DEAH box helicase domain-containing protein	0.0339627	0.924634	0.0739584	5.14485e-06	0.0284231	0.732321	0.0108411	0.00702829	0.0379459	0.968223	0.0137232	0.172822	0.0110327	0.16373	0.0371431	1
TGME49_251480	DEAD/DEAH box helicase domain-containing protein	0.00331343	0.548726	0.00781675	0.272619	0.00839774	0.334184	0.00197112	0.556946	0.00650502	0.650906	0	0.359498	0	0.578596	0	1
TGME49_253090	DEAD/DEAH box helicase domain-containing protein	0.0273358	0.278128	0.0469005	2.70007e-05	0.0129196	0.313709	0.00788447	0.0597662	0.0140942	0.533859	0.0051462	0.101724	0.00220654	0.0657922	0.0222859	1
TGME49_256900	DEAD/DEAH box helicase domain-containing protein	0.00538432	1	0.00541159	1	0.00387588	0.932419	0.00295667	0.805077	0.00867336	0.405724	0.0102924	0.366429	0.00220654	1	0	1
TGME49_259220	DEAD/DEAH box helicase domain-containing protein	0.00414179	0.732937	0.00901932	0.112714	0.00516784	1	0.000985558	0.241585	0.00542085	1	0.0051462	1	0	0.424513	0.0222859	0.361046
TGME49_260450	DEAD/DEAH box helicase domain-containing protein	0.00745522	0.0968579	0.00300644	0.70918	0.0032299	0.98484	0.00197112	0.653347	0.00433668	1	0.0051462	1	0.00220654	1	0.00742862	0.91038
TGME49_263820	DEAD/DEAH box helicase domain-containing protein	0.0190522	0.107153	0.0102219	0.725994	0.0226093	0.130798	0.00788447	0.613241	0.00433668	0.208534	0.0051462	0.582292	0	0.119546	0.0148572	0.943348
TGME49_264160	DEAD/DEAH box helicase domain-containing protein	0.00662686	0.225149	0.00180386	0.320478	0.00387588	1	0.00887002	0.194837	0.00216834	0.760252	0	0.459995	0.00220654	1	0.00742862	0.901018
TGME49_266110	DEAD/DEAH box helicase domain-containing protein	0.00994029	0.832133	0.0114245	0.562656	0.00710578	0.891548	0.00591335	0.72661	0.0151784	0.229186	0.00857701	1	0.00220654	0.487791	0	1
TGME49_267970	DEAD/DEAH box helicase domain-containing protein	0.00165672	0.50649	0.00180386	0.477041	0.00129196	0.974754	0	1	0	1	0	1	0	1	0	1
TGME49_268290	DEAD/DEAH box helicase domain-containing protein	0	0.760433	0.000601288	0.70918	0	1	0.000985558	0.586329	0.00108417	0.54653	0	1	0	1	0	1
TGME49_270620	DEAD/DEAH box helicase domain-containing protein	0.0103545	0.840102	0.022849	0.00746962	0.0103357	1	0.00689891	0.624681	0.0119259	1	0.0051462	0.621643	0.00220654	0.42665	0.0148572	0.910362
TGME49_284050	DEAD/DEAH box helicase domain-containing protein	0.0273358	0.000988722	0.0120258	0.590369	0.0193794	0.713232	0.0108411	0.688098	0.00216834	0.00942226	0.0051462	0.267822	0.00661963	0.522311	0.0222859	0.848758
TGME49_285660	DEAD/DEAH box helicase domain-containing protein	0.00828358	0.244538	0.00541159	1	0.00710578	0.87773	0.00591335	1	0.00325251	0.808593	0	0.280753	0.00441309	1	0	1
TGME49_291670	DEAD/DEAH box helicase domain-containing protein	0.0360336	2.94521e-05	0.0204438	0.955412	0.0142116	0.669192	0.00394223	0.0064534	0.0151784	0.847936	0.0051462	0.146656	0.00220654	0.0843787	0.0445717	0.511627
TGME49_294350	DEAD/DEAH box helicase domain-containing protein	0.0422462	0.0288642	0.0258554	0.748343	0.0381128	0.537819	0.0275956	1	0.00975753	0.0217603	0.0240156	0.997779	0.00661963	0.0838228	0.0371431	0.92107
TGME49_295010	DEAD/DEAH box helicase domain-containing protein	0.00911193	0.746316	0.0114245	0.317766	0.0096897	0.868773	0.00689891	1	0.00325251	0.38123	0.0034308	0.668463	0.00220654	0.578555	0.00742862	1
TGME49_309570	DEAD/DEAH box helicase domain-containing protein	0.00869775	0.604235	0.0114245	0.209005	0.0096897	0.678634	0	0.023431	0.00650502	1	0.0017154	0.522383	0	0.314471	0.00742862	1
TGME49_316750	DEAD/DEAH box helicase domain-containing protein	0.000414179	0.500946	0.00120258	1	0.00258392	0.397558	0.000985558	1	0	0.887035	0	1	0	1	0.0148572	0.189822
TGME49_279330	DEAD/DEAH box helicase family protein	0.0513582	0.0189063	0.043894	0.438377	0.0406967	0.8526	0.0226678	0.31168	0.0119259	0.0156212	0.0102924	0.0505802	0.0110327	0.130076	0.096572	0.29598
TGME49_219200	DEAD/DEAH box RNA helicase family protein	0.0492873	0.227129	0.0727559	0.000339567	0.032945	0.789291	0.0157689	0.025338	0.0303567	0.697721	0.0051462	0.00497929	0.00441309	0.0120993	0.0817148	0.505185
TGME49_239490	dehydrogenase E1 component family protein	0.113071	0.117234	0.0877881	1	0.101419	0.817798	0.0955991	0.944518	0.0542085	0.167282	0.0548928	0.383014	0.048544	0.339595	0.126287	0.815893
TGME49_268900	dense granular protein GRA10	0.0194664	0.305746	0.0168361	0.878072	0.0239013	0.222701	0.00887002	0.45351	0.00975753	0.592644	0.0051462	0.313507	0.00220654	0.172945	0.0148572	1
TGME49_297880	dense granule protein DG32	0.667242	0.130967	0.561603	1	0.722852	0.225119	0.525303	1	0.376207	0.257431	0.272749	0.0909687	0.150045	0.00579744	0.260002	0.987705
TGME49_270250	dense granule protein GRA1	16.0167	1	24.0918	0.00243877	12.928	0.531891	11.4995	0.26225	19.4446	0.487012	10.1089	0.24173	9.52345	0.249476	4.52403	0.630057
TGME49_212410	dense granule protein GRA11	0.000828358	0.838903	0.00120258	0.562762	0.00129196	0.708928	0	1	0	1	0	1	0	1	0	1
TGME49_237800	dense granule protein GRA11	0.00248507	0.101311	0	0.45755	0.00129196	0.981145	0.000985558	1	0	0.887035	0	1	0.00220654	0.68281	0	1
TGME49_275850	dense granule protein GRA12	0	0.258419	0.00240515	0.154742	0	0.782935	0	0.88062	0.00433668	0.0402547	0	1	0	1	0	1
TGME49_288650	dense granule protein GRA12	1.17047	1	1.85016	0.000596412	0.970262	0.604707	0.64357	0.029305	1.65661	0.136948	0.463158	0.0188474	0.686235	0.322537	0.282288	0.560039
TGME49_239740	dense granule protein GRA14	2.89967	1	3.6426	0.18043	2.7564	0.999798	2.42842	0.636756	3.05194	0.981274	2.44616	0.820689	2.76259	1	0.661147	0.513686
TGME49_275470	dense granule protein GRA15	0.134194	0.000222903	0.118454	0.0761834	0.0620141	0.396499	0.0532201	0.197877	0.063966	0.550384	0.0291618	0.0366338	0.0132393	0.00435442	0	0.324669
TGME49_227620	dense granule protein GRA2	14.8852	0.525968	26.0177	0.000593512	14.0145	0.674137	9.85854	0.0475564	20.3629	0.45433	12.0884	0.485305	15.0685	1	5.21489	0.696241
TGME49_227280	dense granule protein GRA3	3.61744	0.534208	5.56252	3.77255e-05	2.78999	0.67004	1.56507	0.00296226	3.80435	0.680848	0.98121	0.00164661	0.962053	0.00627145	2.7783	1
TGME49_310780	dense granule protein GRA4	4.04984	0.175581	4.56197	0.0580184	3.85521	0.74642	2.53683	0.327659	2.83402	0.646749	1.16304	0.00533381	0.805389	0.00139074	1.44115	0.889056
TGME49_286450	dense granule protein GRA5	22.6523	0.265605	30.3572	0.000989756	16.561	0.669048	14.8869	0.378445	16.7136	0.721244	9.13623	0.0353966	5.65758	0.00271011	11.2024	0.897063
TGME49_275440	dense granule protein GRA6	5.08736	0.818762	4.74416	0.634383	5.64845	0.956748	6.98761	0.271574	3.79242	0.255657	7.77077	0.215308	4.94928	1	3.03088	1
TGME49_203310	dense granule protein GRA7	5.7546	0.336724	12.2885	3.94541e-07	4.78929	0.198007	2.82264	0.000546801	10.4275	0.0382015	3.15805	0.0397272	4.54327	0.439353	0.973149	0.324293
TGME49_254720	dense granule protein GRA8	2.8044	0.0718666	2.63966	0.409838	2.47217	0.856931	2.21061	1	1.2533	0.033201	1.50441	0.399421	0.838487	0.0294293	0.393717	0.403761
TGME49_251540	dense granule protein GRA9	0.443171	0.016954	0.827373	0.089136	0.46446	0.337688	0.186271	9.33746e-06	1.3563	6.47644e-05	0.162963	0.00101608	0.560462	1	3.78117	1.70025e-05
TGME49_222170	dense-granule antigen DG32	0.136679	0.061402	0.132885	0.248024	0.110463	0.996981	0.0709602	0.27847	0.0943227	0.961598	0.0325926	0.0156792	0.0419243	0.11342	0.0742862	1
TGME49_235620	deoxyhypusine synthase	0.0882201	0.00322881	0.0673443	0.661508	0.0691198	0.766842	0.0394223	0.31168	0.0314409	0.0979497	0.017154	0.022102	0.0132393	0.0228226	0.0668576	0.982344
TGME49_270650	deoxyribose-phosphate aldolase	0.0078694	1	0.0126271	0.141738	0.0116276	0.430626	0.000985558	0.0652415	0.00108417	0.100557	0	0.162876	0.00661963	1	0.0371431	0.204174
TGME49_318750	deoxyribose-phosphate aldolase	0.0331343	0.0373804	0.0216464	0.00193307	0.110463	1.53175e-05	0.00788447	4.75076e-05	0.0151784	0.00952652	0.0120078	0.0288634	0.00882618	0.0319946	0.943435	3.91985e-17
TGME49_233140	deoxyuridine 5'-triphosphate nucleotidohydrolase, putative	0.402582	6.66693e-13	0.142505	0.0719083	0.216403	0.988728	0.145863	0.31168	0.0715552	0.000887168	0.0463158	0.000651069	0.0176524	1.64112e-05	0.185715	1
TGME49_217160	Der1 family protein	0.00248507	0.637906	0.00180386	1	0.00129196	1	0.000985558	1	0.00433668	0.266117	0	1	0	1	0	1
TGME49_294290	Der1ER1	0.332171	0.0141809	0.171367	0.069036	0.328158	0.215039	0.314393	0.355804	0.0845652	0.000604678	0.19384	0.758824	0.0419243	0.000582498	0.37886	0.66819
TGME49_226370	dgat2l1-prov protein	0.0236082	0.542528	0.0288618	0.161377	0.0239013	0.819615	0.00689891	0.0445415	0.0216834	0.961263	0.00857701	0.327855	0.00220654	0.0738804	0.0297145	0.81512
TGME49_213550	DHHC zinc finger domain-containing protein	0.0389328	0.645577	0.0282605	0.522522	0.0503864	0.203337	0.0463212	0.40703	0.01301	0.0275419	0.0308772	1	0.0154458	0.317071	0.0445717	0.888861
TGME49_217870	DHHC zinc finger domain-containing protein	0.0157388	0.79903	0.0240515	0.238924	0.0148575	0.941899	0.0157689	1	0.01301	0.816501	0.0223002	0.646536	0.0198589	0.942907	0.0148572	1
TGME49_224290	DHHC zinc finger domain-containing protein	0.050944	0.453301	0.0944022	1.8903e-07	0.0277771	0.211095	0.0187256	0.0310039	0.0325251	0.605577	0.0188694	0.173829	0.00882618	0.0320539	0.00742862	0.825046
TGME49_224310	DHHC zinc finger domain-containing protein	0.0173955	0.0572105	0.0114245	1	0.0193794	0.145898	0.00394223	0.140842	0.00325251	0.113112	0.0051462	0.574691	0	0.08388	0.0148572	0.926216
TGME49_229160	DHHC zinc finger domain-containing protein	0.00372761	0.608341	0.00120258	0.454026	0.00581382	0.267257	0.00492779	0.492696	0.00108417	0.816973	0	0.721323	0	0.939265	0	1
TGME49_249380	DHHC zinc finger domain-containing protein	0.0799365	0.936044	0.035476	0.000559484	0.0981889	0.435738	0.162617	0.000162028	0.0314409	0.0151206	0.10807	0.350854	0.0286851	0.105561	0.0445717	1
TGME49_250870	DHHC zinc finger domain-containing protein	0.0513582	0.286942	0.0402863	1	0.0419887	1	0.0325234	0.65361	0.0466193	0.873323	0.0188694	0.197246	0.0441309	1	0.0817148	0.535954
TGME49_255650	DHHC zinc finger domain-containing protein	0.10106	0.00515522	0.0607301	0.657855	0.0878533	0.487598	0.0404079	0.130503	0.0672185	1	0.017154	0.00915596	0.00882618	0.00260658	0.141144	0.474123
TGME49_266940	DHHC zinc finger domain-containing protein	0.0236082	0.848083	0.0258554	0.632937	0.0264852	0.752934	0.0128123	0.357868	0.0314409	0.355599	0.00857701	0.284585	0.00882618	0.391792	0.0222859	1
TGME49_269150	DHHC zinc finger domain-containing protein	0.00289925	0.0896116	0.00721546	0.858935	0.00387588	0.752369	0.00394223	0.84072	0.00975753	0.476221	0.0102924	0.447684	0.024272	0.00644625	0	1
TGME49_272320	DHHC zinc finger domain-containing protein	0.00207089	0.56405	0.00300644	0.210766	0.00064598	0.997809	0	0.909487	0.00108417	1	0	1	0	1	0	1
TGME49_278850	DHHC zinc finger domain-containing protein	0.0323059	3.78741e-05	0.0150322	5.01292e-09	0.0587842	0.870866	0.123195	0.00540612	0.0390301	0.167355	0.228148	1.4245e-07	0.211828	4.79273e-05	0.0520003	1
TGME49_284170	DHHC zinc finger domain-containing protein	0.0173955	0.311534	0.00481031	0.0346361	0.0264852	0.029888	0.0147834	0.919704	0.00650502	0.468206	0.0051462	0.522294	0.00661963	0.925207	0	1
TGME49_293220	DHHC zinc finger domain-containing protein	0.000828358	0.841207	0.00120258	0.562762	0.00064598	1	0	1	0	1	0	1	0.00220654	0.503415	0	1
TGME49_293730	DHHC zinc finger domain-containing protein	0.0298209	0.954402	0.00601288	5.035e-07	0.032945	0.98585	0.108411	4.11725e-12	0.00433668	0.000509635	0.0377388	0.733061	0.00220654	0.0115951	0.0222859	1
TGME49_301370	DHHC zinc finger domain-containing protein	0	1	0	1	0.00064598	0.732321	0	1	0	1	0	1	0.00220654	0.253174	0	1
TGME49_202460	diacylglycerol kinase accessory domain (presumed) domain-containing protein	0.0165672	0.930493	0.00420902	0.000443938	0.0200254	0.891548	0.0473068	7.23994e-05	0.00108417	0.00198653	0.0325926	0.146656	0.0154458	1	0.00742862	1
TGME49_259830	diacylglycerol kinase catalytic domain-containing protein	0.016153	0.909136	0.0180386	0.676871	0.0251932	0.110444	0.0147834	1	0.00867336	0.455479	0.0034308	0.157396	0	0.0468638	0.00742862	1
TGME49_239250	diacylglycerol kinase, putative	0.0227798	0.280012	0.0126271	0.395399	0.031007	0.0516974	0.0147834	0.943554	0.00542085	0.0605133	0.0188694	1	0	0.0265483	0.0222859	0.898894
TGME49_320120	diadenosine tetraphosphatase family protein	0.248921	0.0621302	0.293429	0.00634503	0.189918	1	0.104469	0.0331261	0.15612	0.63338	0.0617544	0.00811984	0.0551636	0.0132947	0.185715	1
TGME49_278740	diaminopimelate decarboxylase	0.0120112	0.239397	0.00300644	0.0563693	0.0116276	0.674559	0.0187256	0.0514277	0.00542085	0.71658	0	0.112393	0	0.206627	0.00742862	1
TGME49_243680	dihydrodipicolinate reductase	0.0190522	0.411471	0.0246528	0.0638946	0.0122736	0.827013	0.0108411	0.688028	0.0205992	0.536546	0	0.013466	0.00220654	0.176391	0	1
TGME49_285680	dihydrolipoamide acyltransferase, putative	0.116384	0.0486121	0.103422	0.511004	0.0988349	0.845828	0.0650468	0.439892	0.0780602	0.902407	0.0240156	0.00842916	0.0264785	0.0358475	0.096572	1
TGME49_219550	dihydrolipoyllysine-residue succinyltransferase component of oxoglutarate dehydrogenase	0.200463	0.658545	0.197824	0.82141	0.187334	1	0.163603	0.87941	0.186477	1	0.150955	0.872493	0.147838	0.92233	0.230287	0.887853
TGME49_293610	dihydroorotase	0.0273358	0.748408	0.0306657	0.470537	0.0342369	0.397558	0.00887002	0.0366834	0.0303567	0.672873	0.0051462	0.0518938	0.0110327	0.442252	0.0371431	0.873147
TGME49_210790	dihydroorotate dehydrogenase reveal, putative	0.0260933	0.0642602	0.0126271	0.338142	0.0148575	0.829129	0.0137978	0.738006	0.00975753	0.342719	0.0223002	0.749568	0.0176524	1	0.0817148	0.0816969
TGME49_259550	dihydropteroate synthase	0.0894626	0.00921849	0.0444953	0.207129	0.117568	0.000394161	0.0315379	0.0683693	0.0205992	0.00602736	0.0188694	0.0343538	0.00661963	0.00350497	0.0891434	0.801893
TGME49_202790	dihydrouridine synthase (dus) protein	0.0418321	0.515711	0.0655404	0.218041	0.0717038	0.184232	0.0216823	0.0633121	0.0552926	0.806629	0.0102924	0.0240453	0.0551636	0.832499	0.0445717	1
TGME49_228080	dihydrouridine synthase (dus) protein	0.0107686	0.818762	0.0108232	0.94771	0.00904372	0.795841	0.00394223	0.112953	0.0249359	0.0293926	0.0051462	0.487107	0.0353047	0.0109807	0.0148572	0.940341
TGME49_272570	dihydrouridine synthase (dus) protein	0.00952611	0.00457046	0.000601288	0.0304428	0.00452186	1	0.00591335	0.787848	0.00108417	0.385219	0.0017154	0.857012	0	0.57405	0.0148572	0.58248
TGME49_280780	dihydrouridine synthase (dus) protein	0.00538432	0.524198	0.00781675	0.122179	0.00387588	1	0.00394223	1	0.00108417	0.475662	0	0.463399	0	0.757563	0	1
TGME49_266880	dihydrouridine synthase, putative	0.0078694	0.948177	0.0108232	0.30478	0.0064598	1	0.00394223	0.586329	0.00867336	0.868232	0.0034308	0.793821	0.00661963	1	0.00742862	1
TGME49_300320	dimethyladenosine transferase	0.00662686	0.117295	0.00240515	0.69093	0.0064598	0.542982	0.00394223	1	0	0.22733	0.0017154	1	0	0.750408	0	1
TGME49_245500	dipeptidyl peptidase iv (dpp iv) n-terminal region domain-containing protein	0.0414179	0.000536651	0.0114245	0.015715	0.031007	0.633822	0.0344945	0.338782	0.00650502	0.0163091	0.00686161	0.112196	0.00441309	0.092895	0.0222859	1
TGME49_261060	diphthamide biosynthesis protein 2-related domain-containing protein	0.0103545	0.431879	0.0252541	0.00532104	0.0103357	0.829386	0.00197112	0.0122062	0.0205992	0.299302	0.00857701	0.841717	0.0132393	1	0.0222859	0.787538
TGME49_249920	diphthine synthase, putative	0.0078694	0.738649	0.0240515	1.61467e-05	0.00452186	0.363267	0.00492779	0.524639	0.00542085	0.656792	0.0034308	0.620364	0.00441309	0.948878	0.0148572	0.842823
TGME49_224910	divalent cation tolerance protein, CutA1 family protein	0.0306492	4.51693e-05	0.00781675	0.0596749	0.0142116	1	0.0167545	1	0.00650502	0.172697	0.0034308	0.11909	0.00661963	0.531886	0.0371431	0.535954
TGME49_267270	divalent metal transporter, putative	0.0227798	0.683142	0.027058	0.313028	0.0193794	1	0.00788447	0.0777224	0.0292726	0.342881	0.00686161	0.197303	0.0132393	0.892162	0.0371431	0.664955
TGME49_214290	DJ-1 family protein	0.645705	0.00334526	0.583851	0.186468	0.38242	0.651593	0.190213	0.00115945	0.294894	0.167558	0.102924	0.000255384	0.0816421	0.000459057	2.64459	4.04272e-05
TGME49_318600	DNA /pantothenate metabolism flavoprotein	0.0215373	0.26046	0.0210451	0.491321	0.0226093	0.540685	0.0167545	1	0.00433668	0.041143	0	0.0113069	0	0.0398385	0.0371431	0.560039
TGME49_291830	DNA double-strand break repair rad50 ATPase, putative	0.000828358	0.497109	0	1	0.00129196	0.522707	0	1	0	1	0	1	0	1	0	1
TGME49_216870	DNA excision repair helicase	0.00662686	0.877502	0.0114245	0.25763	0.0064598	1	0.00887002	0.88062	0.00325251	0.460606	0.0051462	1	0.00661963	1	0.0222859	0.52041
TGME49_221330	DNA gyrase/topoisomerase IV, A subunit domain-containing protein	0.148276	1.37807e-15	0.0703507	0.93615	0.0342369	0.0202116	0.0344945	0.0669688	0.0184309	0.00129603	0.0034308	2.4215e-05	0.00882618	0.00454012	0.0445717	1
TGME49_314955	DNA ligase (NAD+), putative	0.000414179	0.663482	0.00180386	0.634947	0	0.789291	0.000985558	1	0.00216834	0.498129	0	1	0.00441309	0.21127	0	1
TGME49_208580	DNA ligase 1, putative	0.0468022	0.00306182	0.0144309	0.0108592	0.0497405	0.03358	0.024639	0.827566	0.00758919	0.00690598	0.00686161	0.0403496	0.00882618	0.153867	0.0891434	0.248863
TGME49_227660	DNA methyltransferase 2, putative	0.00414179	0.597815	0.00601288	0.204921	0.0032299	1	0	0.468265	0.00108417	1	0.0017154	1	0	1	0	1
TGME49_290640	DNA mismatch repair protein MSH6-1, putative	0.139578	2.37104e-05	0.0715533	0.545025	0.114984	0.254197	0.0394223	0.0195985	0.0249359	0.000986759	0.0205848	0.00614389	0.0132393	0.00369189	0.282288	0.0844147
TGME49_236200	DNA mismatch repair protein, C-terminal domain-containing protein	0.0447313	0.0359894	0.0360773	0.699586	0.0277771	0.934208	0.0305523	1	0.0195151	0.398744	0.0223002	0.81115	0.00661963	0.0840643	0.0222859	1
TGME49_266390	DNA mismatch repair protein, C-terminal domain-containing protein	0.00538432	0.596492	0.00240515	0.575701	0.0064598	0.548796	0.00788447	0.265375	0.00216834	0.886542	0	0.443494	0	0.746353	0	1
TGME49_258030	DNA polymerase	0.00414179	0.0217572	0.00120258	0.948578	0.00129196	1	0	0.52865	0.00108417	1	0	0.920723	0	1	0.00742862	0.697901
TGME49_217910	DNA polymerase (pol2) superfamily protein	0.106444	4.14589e-06	0.039685	0.065771	0.0729957	0.71	0.0492779	0.681603	0.0314409	0.0794118	0.0205848	0.0431436	0.0110327	0.011748	0.111429	0.571089
TGME49_233820	DNA polymerase epsilon subunit B protein	0.00662686	0.279958	0.00360773	0.909627	0.00452186	1	0.00295667	0.898106	0.00216834	0.74798	0.00686161	0.634136	0.00220654	1	0.00742862	0.926739
TGME49_268600	DNA polymerase epsilon subunit B protein	0.0236082	0.000205653	0.00901932	0.572207	0.0096897	0.868664	0.00591335	0.369582	0.00867336	0.813632	0.0051462	0.527939	0.00661963	0.882919	0.00742862	1
TGME49_280690	DNA polymerase epsilon subunit B protein	0.00704104	0.0166686	0.00120258	0.558929	0.0032299	1	0.000985558	0.740115	0	0.421073	0	0.792866	0.00220654	1	0.0148572	0.494585
TGME49_264670	DNA polymerase family B protein	0.00248507	0.79903	0.00360773	0.345848	0.00193794	1	0.000985558	0.965683	0.00108417	1	0	0.9305	0.00220654	0.883601	0	1
TGME49_319860	DNA polymerase family B protein	0.0960895	5.5566e-09	0.0168361	2.16729e-05	0.0684739	0.253927	0.0443501	0.961362	0.00975753	0.000348647	0.0154386	0.0427112	0.00882618	0.0171998	0.0445717	1
TGME49_237830	DNA polymerase I domain-containing protein	0.0173955	0.205266	0.00781675	0.257806	0.0109817	0.941899	0.0206967	0.225707	0.00650502	0.391798	0.0240156	0.18454	0.00220654	0.270973	0	1
TGME49_297840	DNA primase, large subunit	0.0542574	9.29781e-06	0.0144309	0.0114382	0.0368209	0.657101	0.0167545	0.228225	0.0162625	0.217137	0.0102924	0.134077	0.00441309	0.0404269	0.096572	0.200236
TGME49_289670	DNA repair metallo-beta-lactamase	0.0169813	0.417433	0.0210451	0.145535	0.0187334	0.546832	0.00394223	0.0683288	0.00433668	0.129524	0.0034308	0.226159	0.00441309	0.478451	0.0371431	0.471557
TGME49_249330	DNA repair protein rad10 subfamily protein	0.0219515	0.113311	0.00841803	0.103315	0.0258392	0.139672	0.0197112	0.697736	0.00542085	0.117919	0.00857701	0.621971	0.00661963	0.532925	0	1
TGME49_301222	DNA repair protein Rad4 domain-containing protein	0.018638	0.3976	0.0174374	0.727776	0.0174415	0.85918	0.00985558	0.616752	0.0151784	1	0.00857701	0.690847	0.00441309	0.343756	0.00742862	1
TGME49_272900	DNA repair protein RAD51, putative	0.0650261	3.62468e-05	0.00962061	2.19923e-06	0.0419887	0.904472	0.0689891	0.0160201	0.0119259	0.0107268	0.0120078	0.0658893	0.00661963	0.0297434	0.0445717	0.990221
TGME49_219700	DNA replication licensing factor MCM4, putative	0.176854	2.42426e-11	0.070952	0.350479	0.0981889	0.912678	0.0384368	0.00914865	0.0238517	0.000372627	0.025731	0.011883	0.0132393	0.00254019	0.118858	0.853914
TGME49_243920	DNA replication licensing factor MCM5, putative	0.118869	2.92982e-08	0.0336721	0.00491463	0.0755796	0.722469	0.0640613	1	0.0271042	0.0231995	0.0102924	0.0016861	0.00220654	0.000190364	0.0817148	0.896227
TGME49_237220	DNA replication licensing factor Mcm7, putative	0.0662686	8.90574e-05	0.022849	0.0390125	0.0432807	0.932419	0.0433646	0.890728	0.0184309	0.0821802	0.0188694	0.254786	0.00441309	0.0120093	0.0742862	0.625152
TGME49_214970	DNA replication licensing factor, putative	0.185138	4.40392e-10	0.0595275	0.0235322	0.114338	0.693524	0.0571624	0.117221	0.0422826	0.017482	0.025731	0.00712978	0.024272	0.0169223	0.111429	0.952391
TGME49_207450	DNA segment, Chr 10, Wayne State University 52, expressed family protein	0.0853208	0.00187888	0.0962061	0.000962448	0.0342369	0.131622	0.024639	0.024705	0.0357776	0.294266	0.0102924	0.00431789	0.00882618	0.00975301	0.0742862	0.856136
TGME49_312230	DNA topoisomerase 2, putative	0.0662686	0.000751954	0.0174374	0.000746688	0.0516784	0.611482	0.0571624	0.32718	0.0140942	0.0117673	0.0205848	0.256573	0.00882618	0.0399702	0.111429	0.291888
TGME49_273930	DNA topoisomerase domain-containing protein	0.205433	0.00297367	0.119656	2.8942e-07	0.251286	0.523189	0.452371	0.107734	0.458604	0.108	0.610683	0.0114403	0.917922	2.4509e-05	0.304573	1
TGME49_277530	DNA topoisomerase domain-containing protein	0	0.7682	0.00120258	0.261229	0.00064598	0.828399	0	1	0	1	0	1	0	1	0	1
TGME49_226480	DNA topoisomerase family protein	0.000414179	0.66495	0	1	0	1	0	1	0	1	0.0017154	0.313507	0	1	0	1
TGME49_234360	DNA topoisomerase I, putative	0.0521865	0.460626	0.0475018	0.948064	0.0529704	0.750435	0.0404079	0.970216	0.0303567	0.428729	0.0411696	1	0.0110327	0.0584179	0.104001	0.400902
TGME49_264450	DNA topoisomerase III beta-1, putative	0.0132537	0.673998	0.0168361	0.233742	0.0122736	1	0.00689891	0.600944	0.01301	0.878992	0.0034308	0.345531	0.00441309	0.619118	0	1
TGME49_246060	DNA-dependent RNA polymerase	0.00952611	0.411548	0.00661417	1	0.0032299	0.404814	0.00887002	0.784791	0.00867336	0.871416	0.00857701	0.936297	0.00441309	1	0.00742862	1
TGME49_285540	DNA-directed DNA polymerase	0.0165672	0.00454376	0.00962061	1	0.0103357	0.944655	0.00492779	0.501433	0.00325251	0.254145	0	0.0845509	0.00220654	0.512842	0.00742862	1
TGME49_249560	DNA-directed RNA polymerase alpha chain rpoA	0.011597	0.0362152	0.00300644	0.241215	0.00452186	0.794119	0.0108411	0.395539	0.00433668	0.863943	0.00857701	0.78523	0	0.398841	0	1
TGME49_244880	DNA-directed RNA polymerase I RPA1	0.0153246	1	0.0318683	0.00090912	0.0135656	0.9384	0.00591335	0.105715	0.0151784	1	0.00686161	0.473218	0.00220654	0.154034	0.0371431	0.536816
TGME49_250060	DNA-directed RNA polymerase I RPA12	0.0207089	0.820548	0.0330708	0.0118401	0.0251932	0.550972	0.00985558	0.247042	0.0119259	0.507369	0.0017154	0.0267489	0	0.0185008	0.0297145	0.791528
TGME49_297530	DNA-directed RNA polymerase I RPA2	0.00952611	0.0768496	0.0348747	1.08469e-05	0.00775176	0.177905	0.00689891	0.175764	0.0216834	0.448864	0.0102924	0.863823	0.0176524	0.92161	0.0148572	1
TGME49_246630	DNA-directed RNA polymerase I RPA43	0.0327201	0.00135349	0.0234502	0.58308	0.0193794	1	0.0128123	0.553786	0.00758919	0.114136	0	0.00477888	0	0.0197782	0.0297145	0.796632
TGME49_267390	DNA-directed RNA polymerase I RPAC1	0.074138	0.0783435	0.0847816	0.0250815	0.0710578	0.522707	0.0187256	0.00193919	0.0325251	0.161084	0.0188694	0.0418807	0.0154458	0.0489523	0.0371431	1
TGME49_261540	DNA-directed RNA polymerase I RPAC2	0.00414179	0.604019	0.0102219	0.0862252	0.00516784	1	0.000985558	0.228391	0.0140942	0.0340379	0	0.303539	0	0.469322	0	1
TGME49_254140	DNA-directed RNA polymerase II RPABC4	0.000414179	0.848083	0.000601288	1	0.00064598	1	0.00197112	0.439892	0.00108417	0.817278	0	1	0	1	0.00742862	0.511627
TGME49_225260	DNA-directed RNA polymerase II RPB1	0.0662686	0.573385	0.0757623	0.246601	0.0626601	0.995276	0.0473068	0.680212	0.0650502	0.872227	0.0223002	0.0683495	0.0220654	0.129217	0.0668576	0.979182
TGME49_217560	DNA-directed RNA polymerase II RPB10	0.231112	0.118841	0.275991	0.0109113	0.17829	1	0.111368	0.0899162	0.18214	1	0.0651852	0.0150615	0.0463374	0.00704397	0.111429	1
TGME49_315920	DNA-directed RNA polymerase II RPB11A	0.000828358	0.800987	0.000601288	1	0	0.932419	0.000985558	0.739831	0.00108417	0.704234	0	1	0	1	0	1
TGME49_258210	DNA-directed RNA polymerase II RPB2	0.0538432	0.122896	0.058325	0.105953	0.0432807	1	0.0325234	0.676237	0.0260201	0.311205	0.0205848	0.285047	0	0.00052715	0.0445717	1
TGME49_238190	DNA-directed RNA polymerase II RPB3	0.0356194	0.000905954	0.0276593	0.334003	0.0193794	1	0.00788447	0.0634546	0.00867336	0.118842	0.0034308	0.0408165	0	0.0153189	0.0520003	0.448434
TGME49_231380	DNA-directed RNA polymerase II RPB4	0.0517724	0.0719731	0.035476	0.86672	0.0542623	0.257872	0.0404079	1	0.0162625	0.0431754	0.0205848	0.3206	0.00661963	0.0248557	0.0371431	1
TGME49_240590	DNA-directed RNA polymerase II RPB5	0.243537	0.00308427	0.221875	0.146102	0.171185	1	0.100527	0.086208	0.109501	0.191571	0.0394542	0.00111022	0.0419243	0.00736639	0.297145	0.563288
TGME49_270780	DNA-directed RNA polymerase II RPB6	0.0153246	0.592997	0.0198425	0.130994	0.0148575	0.905893	0.00689891	0.3717	0.00867336	0.666258	0.00686161	0.622799	0.00220654	0.210584	0.0222859	0.778486
TGME49_271300	DNA-directed RNA polymerase II RPB7	0.0173955	0.193041	0.0168361	0.439422	0.0174415	0.550972	0.00788447	0.63893	0.00542085	0.297424	0.0017154	0.15331	0	0.0920841	0.00742862	1
TGME49_202690	DNA-directed RNA polymerase II RPB9	0.0472164	0.0970902	0.0511095	0.0882778	0.0342369	1	0.0216823	0.300663	0.0271042	0.685814	0.0120078	0.0977248	0.00661963	0.0414718	0.0445717	0.896227
TGME49_233720	DNA-directed RNA polymerase II RPBABC8	0.0339627	0.0710267	0.0324696	0.292338	0.0258392	1	0.0147834	0.329842	0.0162625	0.521414	0.0051462	0.0484494	0.00441309	0.0877373	0.0520003	0.535351
TGME49_224590	DNA-directed RNA polymerase III POLR3C	0.0194664	0.760796	0.0342734	0.000691783	0.0096897	0.215039	0.00295667	0.003249	0.0260201	0.307329	0.00686161	0.303341	0.0132393	1	0	0.891289
TGME49_306290	DNA-directed RNA polymerase III RPC1	0.0157388	0.629887	0.0162348	0.664389	0.0155035	0.927457	0.00788447	0.535871	0.0108417	0.970475	0.0051462	0.41652	0.0110327	1	0.0371431	0.466952
TGME49_312250	DNA-directed RNA polymerase III RPC11	0.0173955	0.179825	0.0216464	0.0378071	0.0174415	0.544449	0.00197112	0.0178528	0.00325251	0.0773595	0.0017154	0.110272	0	0.0814466	0.0148572	0.953636
TGME49_272740	DNA-directed RNA polymerase III RPC2	0.0132537	0.245841	0.0108232	0.866408	0.0161495	0.231694	0.00197112	0.078389	0.00325251	0.235143	0.0017154	0.26681	0.00441309	0.821659	0.0222859	0.639189
TGME49_264460	DNA-directed RNA polymerase III RPC5	0.0157388	0.378833	0.0162348	0.473269	0.0142116	0.942101	0.00492779	0.191182	0.0119259	1	0.0051462	0.531805	0.00882618	1	0.00742862	1
TGME49_217580	DNA-directed RNA polymerase III RPC6	0.0650261	0.0834299	0.0637365	0.272128	0.0620141	0.547059	0.0275956	0.122493	0.0260201	0.108109	0.0223002	0.170255	0.00441309	0.00314078	0.104001	0.454014
TGME49_292300	DNA-directed RNA polymerase III RPC8	0.0132537	0.0697143	0.0156335	0.505021	0.0116276	0.229815	0.0187256	1	0.0195151	1	0.0703315	1.9875e-05	0.0529571	0.0109807	0.0148572	1
TGME49_254280	DNA-directed RNA polymerase III RPC9	0.0198806	0.050453	0.0246528	0.0104307	0.00710578	0.412415	0.00492779	0.194198	0.00650502	0.434994	0.0034308	0.284585	0.00220654	0.313728	0.00742862	1
TGME49_313120	DNA-directed RNA polymerase, alpha subunit	0.00745522	0.620782	0.00661417	1	0.00710578	0.948877	0.00197112	0.332568	0.00867336	0.599096	0.0034308	0.918926	0.00220654	0.862988	0.0148572	0.696241
TGME49_208710	DNA/RNA non-specific endonuclease	0.0252649	0.0010594	0.0144309	0.974179	0.00710578	0.312077	0.00591335	0.247411	0.00325251	0.0750567	0.0102924	1	0.00882618	1	0.0520003	0.260502
TGME49_286690	DNA/RNA-binding protein KIN17 domain-containing protein	0.0136679	0.554653	0.0198425	0.0358514	0.0129196	0.932419	0.00591335	0.442753	0.00542085	0.400288	0.0017154	0.144609	0.00220654	0.302746	0.0148572	0.916164
TGME49_207760	DnaJ C terminal region domain-containing protein	0.0505298	0.344736	0.058325	0.126715	0.0549083	0.463611	0.0275956	0.332898	0.0271042	0.338059	0.0154386	0.0973248	0.00220654	0.00233595	0.0520003	0.943421
TGME49_253650	DnaJ C terminal region domain-containing protein	0.0654403	0.0150725	0.0240515	0.00948159	0.0684739	0.107445	0.0492779	0.943805	0.0238517	0.112258	0.0120078	0.0249689	0.00661963	0.0121421	0.156001	0.110457
TGME49_201670	DnaJ domain-containing protein	0.0107686	0.58269	0.00601288	0.489153	0.0116276	0.7231	0.01774	0.0669863	0.00650502	0.894067	0.0017154	0.279731	0	0.187746	0.00742862	1
TGME49_203380	DnaJ domain-containing protein	0.0948469	0.0477169	0.103422	0.0381014	0.0859153	0.630392	0.0295667	0.0101704	0.0357776	0.0638945	0.0154386	0.00489462	0.0220654	0.0583713	0.104001	0.805053
TGME49_210430	DnaJ domain-containing protein	0.0778656	0.768158	0.0216464	1.5081e-08	0.0833314	1	0.130094	0.063302	0.0325251	0.00963087	0.210994	0.000375947	0.176524	0.0178984	0.126287	0.749945
TGME49_214330	DnaJ domain-containing protein	0.0410037	0.00996314	0.0282605	0.992921	0.032299	0.782935	0.0147834	0.206442	0.0205992	0.698145	0.0034308	0.0133555	0.00220654	0.0197798	0.059429	0.497947
TGME49_214530	DnaJ domain-containing protein	0.018638	0.210506	0.0162348	0.75921	0.0129196	1	0.0108411	0.845095	0.00325251	0.0480404	0.0137232	1	0.0132393	1	0.0297145	0.619606
TGME49_223420	DnaJ domain-containing protein	0.018638	0.804657	0.0162348	0.615341	0.0387588	0.00828139	0.0305523	0.263377	0.00216834	0.0026371	0.0137232	0.872493	0.00441309	0.175172	0.0371431	0.671175
TGME49_224670	DnaJ domain-containing protein	0.00662686	1	0.00841803	0.748569	0.0109817	0.495577	0.00887002	0.793539	0	0.04778	0.00857701	0.813651	0.00441309	1	0	1
TGME49_226068	DnaJ domain-containing protein	0.0600559	0.979825	0.0348747	0.0154086	0.0678279	0.89625	0.116296	0.00343595	0.0303567	0.0638945	0.0977779	0.163156	0.0463374	0.910386	0.0817148	0.881913
TGME49_232050	DnaJ domain-containing protein	0.137507	0.000138051	0.0913958	0.933437	0.0549083	0.119045	0.114325	0.347996	0.0585452	0.319285	0.0291618	0.0291193	0.0154458	0.00549745	0.0520003	1
TGME49_244350	DnaJ domain-containing protein	0.00911193	0.462414	0.00841803	0.810988	0.00775176	1	0.000985558	0.0760712	0.00975753	0.655023	0.0017154	0.512407	0.00661963	1	0.0148572	0.760854
TGME49_246340	DnaJ domain-containing protein	0.0650261	0.0151508	0.070952	0.199827	0.0762256	0.567961	0.0985558	1	0.148531	0.0737428	0.132086	0.349888	0.264785	0.000285052	0.141144	0.771189
TGME49_256810	DnaJ domain-containing protein	0.00538432	0.522708	0.00240515	0.70376	0.00581382	0.748029	0.00591335	0.640441	0.00433668	1	0	0.475568	0	0.760947	0	1
TGME49_259980	DnaJ domain-containing protein	0.00828358	0.398854	0.00541159	0.948064	0.00452186	0.827013	0.00689891	0.946114	0.00650502	1	0.0034308	0.915193	0.00220654	0.859595	0.0297145	0.249857
TGME49_260210	DnaJ domain-containing protein	0.00828358	0.569022	0.00481031	0.625186	0.0064598	1	0.00197112	0.224976	0.00758919	0.954821	0.00857701	0.772375	0.00661963	1	0.0371431	0.152007
TGME49_267430	DnaJ domain-containing protein	0.306906	0.680321	0.145512	0.00034996	0.423117	0.0317534	0.517418	0.00155077	0.102996	0.00091556	0.32078	0.797478	0.0750225	0.00659099	0.21543	1
TGME49_271910	DnaJ domain-containing protein	0.00621268	0.536471	0.00360773	0.818006	0.00387588	0.989287	0.0108411	0.095541	0.00108417	0.37245	0.0034308	1	0	0.564312	0.0148572	0.596156
TGME49_273630	DnaJ domain-containing protein	0.0215373	0.0515546	0.0186399	0.469505	0.0161495	0.950461	0.0118267	0.907846	0.00650502	0.236808	0.0017154	0.0641203	0.00441309	0.395594	0.00742862	1
TGME49_283580	DnaJ domain-containing protein	0.0103545	0.700991	0.0138296	0.171401	0.00775176	1	0.00295667	0.200708	0.00758919	1	0.0051462	0.84031	0	0.183749	0.0445717	0.130816
TGME49_285268	DnaJ domain-containing protein	0.00248507	0.2844	0.0108232	0.0149268	0.00129196	0.374184	0	0.130537	0.0119259	0.0576023	0.0017154	1	0.00441309	1	0.00742862	0.904235
TGME49_289240	DnaJ domain-containing protein	0	1	0	1	0	1	0	1	0	1	0	1	0	1	0.0148572	0.013033
TGME49_290880	DnaJ domain-containing protein	0.0144963	0.425973	0.0102219	1	0.0122736	1	0.00887002	0.962654	0.00975753	1	0.0102924	1	0.0132393	0.883601	0	1
TGME49_301340	DnaJ domain-containing protein	0.109757	0.151001	0.0968074	0.76143	0.0897912	1	0.067018	0.54057	0.0910702	1	0.0497466	0.305943	0.0573702	0.620124	0.0520003	1
TGME49_313310	DnaJ domain-containing protein	0.00745522	0.107583	0.00360773	0.916072	0.00258392	0.759642	0	0.0942363	0.0119259	0.0379948	0	0.343738	0.00441309	1	0	1
TGME49_313400	DnaJ domain-containing protein	0.135436	0.892075	0.107029	0.437498	0.169247	0.309711	0.186271	0.135211	0.0422826	0.000860602	0.207564	0.117521	0.0264785	0.00414082	0.133715	1
TGME49_315690	DnaJ domain-containing protein	0.0472164	4.50327e-05	0.0126271	0.0142258	0.0439266	0.0493807	0.00985558	0.0352375	0.01301	0.166075	0.0034308	0.0154215	0.00441309	0.0608953	0.0520003	0.578572
TGME49_320060	DnaJ domain-containing protein	0.0202948	1	0.0126271	0.203195	0.0206714	1	0.0285812	0.340587	0.0151784	0.801145	0.0291618	0.43264	0.024272	0.795857	0.0222859	1
TGME49_311240	DnaJ family chaperone, putative	0.275015	0.0493853	0.24292	0.565826	0.222863	1	0.200068	1	0.16913	0.600376	0.0960625	0.065256	0.0330982	0.000471326	0.282288	0.824349
TGME49_260630	DnaJ family Sec63 protein	0.0389328	0.459911	0.0210451	0.0991394	0.0413427	0.62005	0.0374512	0.852464	0.0314409	1	0.0308772	1	0.0308916	1	0.0297145	1
TGME49_258390	DnaJ protein, putative	0.152004	0.0566664	0.153328	0.149143	0.124028	0.980587	0.0837725	0.361016	0.083481	0.383482	0.0325926	0.00626341	0.0308916	0.0151163	0.200573	0.581943
TGME49_219310	DnaK family protein	0.117213	0.0303088	0.0775662	0.725537	0.0813935	0.989168	0.0699746	0.648088	0.0531243	0.177908	0.0806239	1	0.101501	0.765946	0.148572	0.602125
TGME49_226830	DnaK family protein	0.242709	0.00496107	0.117852	0.069133	0.239659	0.135281	0.210909	0.490432	0.0563768	0.000682756	0.0754777	0.0636582	0.0308916	0.00164339	0.326859	0.485808
TGME49_202020	DnAK-TPR	0.00911193	6.04425e-06	0.0126271	0.0061366	0.0116276	0.0184973	0.0128123	0.0891181	0.0119259	0.0935842	0.0034308	0.0249566	0.00220654	0.0431729	1.62687	1.95388e-42
TGME49_260340	DNL zinc finger protein	0.00248507	0.5135	0.00300644	0.346692	0.00064598	1	0	0.946209	0.00108417	1	0	1	0.00220654	0.732297	0	1
TGME49_271170	dolichol kinase	0.0178097	0.336245	0.0132283	1	0.0180874	0.674137	0.0147834	1	0.00433668	0.101278	0.0205848	0.484887	0	0.0549482	0	1
TGME49_277970	dolichol-phosphate-mannose synthase family protein	0.0103545	0.772617	0.0108232	1	0.0142116	0.801608	0.01774	0.331368	0.00758919	0.704882	0.0034308	0.326043	0.0154458	0.72831	0.0297145	0.530472
TGME49_203970	dolichyl-diphosphooligosaccharide--protein glycosyltransferase	0.00538432	0.910821	0.00661417	0.622932	0.00516784	1	0.00689891	0.676237	0.00108417	0.303426	0.0034308	1	0	0.58169	0.0148572	0.608604
TGME49_216540	dolichyl-phosphate beta-glucosyltransferase	0.0157388	0.952074	0.00841803	0.148795	0.0245472	0.117827	0.0256245	0.110417	0.00108417	0.00288024	0.0120078	1	0.0176524	0.915358	0	0.99651
TGME49_235930	domain K- type RNA binding proteins family protein	0.772443	0.234575	0.595877	0.721315	0.625309	1	0.713544	0.827205	0.700373	0.893234	0.433997	0.389038	0.47882	0.696128	0.705719	1
TGME49_214230	Dopey, N-terminal domain-containing protein	0.0178097	0.07045	0.00601288	0.15758	0.0200254	0.167817	0.0108411	1	0.00433668	0.23134	0.00686161	0.8229	0.00220654	0.343652	0.00742862	1
TGME49_232690	DP-fucose transporter, putative	0.0153246	0.563877	0.0156335	0.641519	0.0200254	0.259717	0.0118267	1	0.00325251	0.087248	0.0051462	0.466087	0.00220654	0.290352	0.00742862	1
TGME49_215410	DPCD family protein	0	1	0.000601288	0.395399	0	1	0	1	0	1	0	1	0	1	0	1
TGME49_230460	Dpy-30 motif protein	0.000414179	1	0.000601288	0.775374	0.00064598	0.884814	0	1	0.00108417	0.613259	0	1	0	1	0	1
TGME49_272260	Dpy-30 motif protein	0	1	0	1	0	1	0	1	0	1	0.0017154	0.313507	0.00220654	0.253174	0	1
TGME49_280510	Dpy-30 motif protein	0.00869775	0.00023395	0.00180386	0.643668	0	0.130798	0.00197112	1	0.00108417	0.698857	0	0.577946	0	0.962145	0.0222859	0.260202
TGME49_216830	DTW domain-containing protein	0.0120112	0.487241	0.0132283	0.45446	0.00839774	1	0.00295667	0.195591	0.0119259	0.765388	0.0051462	0.888828	0.00661963	1	0.0148572	0.856136
TGME49_221500	dual specificity phosphatase, catalytic domain-containing protein	0.0269216	0.185088	0.0168361	0.631443	0.0219633	1	0.0226678	0.909478	0.0140942	0.579919	0.017154	1	0.0154458	1	0.0297145	0.92537
TGME49_221590	dual specificity phosphatase, catalytic domain-containing protein	0.280399	0.25932	0.616922	1.68449e-06	0.259684	0.456547	0.0896858	2.24874e-06	0.635323	0.00147883	0.0686161	0.000147317	0.156665	0.135457	0.334288	1
TGME49_268770	dual specificity phosphatase, catalytic domain-containing protein	0.00994029	0.96774	0.0144309	0.169954	0.0103357	0.99074	0.00591335	0.67207	0.00758919	0.994524	0.00857701	1	0.00220654	0.514777	0	1
TGME49_311335	dual specificity phosphatase, catalytic domain-containing protein	0.000414179	0.458746	0	1	0	1	0	1	0	1	0	1	0	1	0	1
TGME49_308830	dual specificity protein phosphatase	0.00662686	0.294331	0.00240515	0.498804	0.00193794	0.561817	0.00394223	1	0.00216834	0.758772	0.00686161	0.643578	0.0132393	0.0988557	0.00742862	0.919497
TGME49_235890	dual-specificity protein phosphatase	0.00372761	0.465942	0.00541159	0.132114	0.00193794	1	0	0.318414	0.00108417	0.808593	0	0.711051	0.00441309	0.609531	0	1
TGME49_236530	DUF298 domain-containing protein	0.0484589	0.00307134	0.0168361	0.0283404	0.0303611	1	0.0502635	0.0995044	0.01301	0.059971	0.0291618	1	0.00441309	0.0301756	0.0222859	1
TGME49_203450	DUF3228 domain-containing protein	0.0815932	0.000131674	0.0487043	1	0.0510324	1	0.0305523	0.236084	0.0216834	0.0417832	0.0274464	0.353559	0.00441309	0.00382846	0.104001	0.460425
TGME49_204540	DUF367 domain-containing protein	0.0169813	0.96309	0.027058	0.0280681	0.0226093	0.43668	0.00492779	0.054375	0.00975753	0.49402	0	0.0120071	0.00661963	0.534418	0.0371431	0.540554
TGME49_242000	DUF51 family protein	0.277914	0.589752	0.247731	1	0.317822	0.397995	0.227664	0.907846	0.195151	0.519691	0.198987	0.761895	0.180937	0.675597	0.356574	0.766969
TGME49_211300	DUF74 family protein, putative	0.0538432	0.0870583	0.0462992	0.695292	0.0574922	0.235656	0.01774	0.0381023	0.0325251	0.762573	0.0137232	0.0770658	0.00220654	0.00281737	0.059429	0.799663
TGME49_312622	DUF803 domain-containing protein	0.0426604	0.171878	0.0114245	4.1921e-09	0.0568462	1	0.13305	3.29058e-06	0.0205992	0.0130102	0.161248	2.19633e-05	0.0529571	1	0.0148572	0.89527
TGME49_243210	DUF862 domain-containing protein	0.0774514	0.559583	0.0553185	0.422042	0.100127	0.116371	0.0877147	0.450773	0.0466193	0.358571	0.051462	0.742124	0.0264785	0.135702	0.0222859	0.924861
TGME49_288910	DUF866 domain-containing protein	0.222414	0.000174213	0.161145	0.69425	0.161495	0.838588	0.0995414	0.268657	0.0683027	0.0204437	0.0531774	0.0255158	0.0198589	0.000510499	0.16343	0.984083
TGME49_313150	DUF89/Fructose bisphosphatase	0.149933	0.00229789	0.162949	0.0027901	0.063306	0.0795475	0.051249	0.0289294	0.0878177	0.841422	0.0205848	0.00126381	0.0264785	0.0170006	0.141144	0.80835
TGME49_243990	Dullard family phosphatase domain-containing protein	0.0227798	0.239116	0.0132283	0.458905	0.0251932	0.355496	0.0137978	0.833281	0.0140942	0.881854	0.00857701	0.434995	0.0154458	1	0.0148572	1
TGME49_310660	Dullard family phosphatase domain-containing protein	0.0178097	0.566224	0.0156335	1	0.00839774	0.329138	0.0197112	0.571858	0.0140942	1	0.0154386	1	0.0110327	1	0.0371431	0.512326
TGME49_313820	dynactin p25, putative	0.0583992	0.01167	0.0186399	0.00312017	0.0432807	0.959117	0.0699746	0.0305033	0.0140942	0.0161813	0.0394542	1	0	0.000559094	0.0742862	0.633234
TGME49_267800	dynamin-related protein DRPA	0.211231	0.0212157	0.075161	0.00017753	0.211235	0.219645	0.259202	0.0183229	0.0520401	0.000733264	0.111501	0.557644	0.0308916	0.00244441	0.297145	0.499029
TGME49_321620	dynamin-related protein DRPB	0.207918	0.409551	0.127473	0.0821401	0.233199	0.352039	0.265115	0.103929	0.100828	0.0630549	0.159532	1	0.0860552	0.15678	0.297145	0.624167
TGME49_306338	dynein gamma chain, flagellar outer arm, putative	0.00124254	0.810207	0	0.25368	0.00387588	0.411769	0.000985558	1	0	0.751291	0	1	0.00220654	0.82962	0.0445717	0.0041307
TGME49_294550	dynein heavy chain	0.0343768	0.848083	0.0282605	0.422784	0.031653	0.879876	0.0778591	0.000729612	0.0151784	0.0513473	0.0651852	0.0985045	0.0154458	0.303358	0.0371431	1
TGME49_249840	dynein heavy chain 2, putative	0.00745522	0.101858	0.00240515	0.404956	0.00581382	0.837267	0.00394223	1	0.00216834	0.752041	0	0.332921	0.00220654	1	0.0222859	0.324669
TGME49_203135	dynein heavy chain family protein	0.00372761	0.296475	0.00300644	0.812744	0.00064598	0.670279	0.000985558	0.967406	0.00108417	0.970812	0	0.933671	0	1	0.0222859	0.128282
TGME49_261022	dynein heavy chain family protein	0.00124254	0.606088	0	0.608723	0.00064598	1	0.00197112	0.439892	0	1	0	1	0	1	0.00742862	0.511627
TGME49_309980	dynein heavy chain family protein	0.00372761	0.598408	0.00240515	1	0.00258392	1	0.00197112	1	0.00216834	1	0	0.721602	0.00220654	1	0.0222859	0.187951
TGME49_273478	dynein heavy chain, n-terminal region 2 protein	0.000414179	0.458746	0	1	0	1	0	1	0	1	0	1	0	1	0	1
TGME49_243482	dynein heavy chain, putative	0	1	0	1	0.00064598	0.550972	0	1	0	1	0	1	0	1	0	1
TGME49_277980	dynein light chain	0	1	0	1	0	1	0.000985558	0.31168	0	1	0	1	0	1	0	1
TGME49_239550	dynein light chain 2B, cytoplasmic, putative	0	1	0	1	0	1	0	1	0	1	0	1	0.00220654	0.15511	0	1
TGME49_263030	dynein light chain 8 family E protein	0.00207089	0.572144	0.00120258	1	0.00064598	0.994283	0.000985558	1	0.00108417	1	0.0051462	0.172611	0	1	0	1
TGME49_223000	dynein light chain DLC	0.0517724	0.816984	0.0102219	1.09276e-08	0.0426347	0.870866	0.128123	1.97601e-07	0.01301	0.0016933	0.104639	0.0110036	0.0264785	0.442831	0.0520003	1
TGME49_247560	dynein light chain protein, putative	0	1	0	1	0.00064598	0.550972	0	1	0	1	0	1	0	1	0	1
TGME49_262480	dynein light chain roadblock-type 2, putative	0.310634	0.012991	0.244123	0.00124073	0.352059	0.513228	0.557826	0.369177	0.444509	1	1.06183	0.000180309	1.25332	3.88701e-05	0.230287	1
TGME49_235920	dynein, axonemal, heavy chain 2 family protein	0.00124254	0.175099	0.00120258	0.352737	0.00387588	0.968934	0.000985558	0.596389	0.00650502	0.399908	0.0034308	1	0.0154458	0.0232684	0.0222859	0.283963
TGME49_284602	E1-E2 ATPase subfamily protein	0.000414179	0.66495	0	1	0	1	0	1	0.00108417	0.433243	0	1	0	1	0	1
TGME49_289070	E1-E2 ATPase subfamily protein	0.0376903	1.18505e-05	0.00962061	0.031488	0.0239013	0.782935	0.0147834	0.707112	0.00758919	0.0842817	0.00857701	0.319473	0.00220654	0.0689251	0.0371431	0.656878
TGME49_294280	E3 ubiquitin-protein ligase, putative	0.0219515	0.985369	0.0192412	0.737463	0.0297151	0.515335	0.024639	0.922796	0.0173467	0.768323	0.0274464	0.736222	0.0154458	0.914988	0.0371431	0.728679
TGME49_219080	edge expressed protein, putative	0.0414179	0.00497263	0.0156335	0.0802713	0.0303611	0.881509	0.0315379	0.751039	0.0119259	0.111246	0.0137232	0.410573	0.0154458	0.666017	0.0445717	0.696681
TGME49_216620	EF hand domain-containing protein	0.0646119	0.0458942	0.00901932	5.12735e-09	0.0400508	0.78421	0.10644	0.000114673	0.01301	0.00253615	0.0926317	0.038718	0.0286851	0.556713	0.0148572	0.982685
TGME49_220140	EF hand domain-containing protein	0.0360336	0.00611509	0.0192412	0.678957	0.0200254	0.903336	0.0216823	1	0.00975753	0.110723	0.0240156	1	0.0110327	0.526678	0.0371431	0.746928
TGME49_223520	EF hand domain-containing protein	0.000414179	1	0	1	0	1	0	1	0.00108417	0.637811	0.0017154	0.483415	0.00220654	0.397067	0	1
TGME49_226040	EF hand domain-containing protein	0.0447313	1.83515e-20	0.0324696	9.45955e-17	0.124674	0.0117303	0.201054	0.835124	0.179972	0.575676	1.19907	4.63278e-19	1.22243	4.00616e-15	0.475432	0.41798
TGME49_227800	EF hand domain-containing protein	0.0136679	0.0204839	0.00962061	0.00567591	0.0174415	0.649233	0.0197112	0.895683	0.0260201	0.890733	0.0720469	0.000317263	0.0926749	2.33711e-05	0.0297145	0.963867
TGME49_229910	EF hand domain-containing protein	0	1	0	1	0	1	0	1	0	1	0	1	0	1	0.00742862	0.204174
TGME49_238060	EF hand domain-containing protein	0.0223657	0.000587191	0.0829778	3.90517e-05	0.0277771	0.224692	0.0344945	0.711853	0.0823969	0.0113847	0.0308772	0.724982	0.0375113	1	0.0222859	1
TGME49_238960	EF hand domain-containing protein	0	0.771015	0.00120258	0.370316	0	1	0.000985558	0.676237	0.00108417	0.637811	0	1	0	1	0	1
TGME49_239430	EF hand domain-containing protein	0.000414179	1	0	1	0.00064598	0.893449	0	1	0.00108417	0.627218	0	1	0.00220654	0.388477	0	1
TGME49_255660	EF hand domain-containing protein	0.139992	0.0153267	0.113643	0.709013	0.108525	0.973906	0.0719458	0.337384	0.0856494	0.772767	0.0325926	0.0153246	0.0441309	0.140348	0.133715	0.864997
TGME49_271750	EF hand domain-containing protein	0.0824216	1.1553e-06	0.0102219	2.1737e-07	0.0271312	0.153425	0.0906714	0.0024508	0.0140942	0.00829515	0.0360234	0.944733	0.0132393	0.0962373	0.0742862	0.698723
TGME49_280480	EF hand domain-containing protein	0.0654403	6.20098e-05	0.0252541	5.67978e-12	0.2009	0.00624354	0.341989	4.06614e-10	0.0271042	2.53934e-05	0.295049	0.000597413	0.0661963	0.31176	0	0.201295
TGME49_293760	EF hand domain-containing protein	0.0240224	0.000121505	0.0234502	0.00243931	0.0219633	0.0070043	0.0108411	0.000183016	0.13769	6.97775e-06	0.0223002	0.179344	0.344221	3.18182e-17	0.111429	0.447579
TGME49_315860	EF hand domain-containing protein	0.0376903	1.05896e-05	0.0114245	0.122269	0.0213173	0.989468	0.01774	1	0.00433668	0.0172788	0.00686161	0.232134	0.00220654	0.0738593	0.0297145	0.801893
TGME49_266105	EF hand family protein	0.000414179	0.66495	0	1	0.00064598	0.732321	0	1	0	1	0	1	0	1	0	1
TGME49_219140	EF-1 guanine nucleotide exchange domain-containing protein	1.36348	0.0343087	1.31201	0.228807	1.35333	0.312217	0.746068	0.264291	0.556179	0.0270827	0.415127	0.0171168	0.17873	0.000138873	0.832005	1
TGME49_226410	EF-1 guanine nucleotide exchange domain-containing protein	1.89611	0.0039442	1.8225	0.0763452	1.30876	1	0.995414	0.273245	0.813127	0.0782965	0.478597	0.00689587	0.289057	0.00071143	1.67887	0.876525
TGME49_238210	EGF family domain-containing protein	0.0140821	0.414938	0.0102219	0.152659	0.0135656	0.770502	0.0118267	0.586329	0.0260201	0.350988	0.0394542	0.0513734	0.0573702	0.00266565	0	1
TGME49_238220	EGF family domain-containing protein	0.000828358	0.240849	0	1	0	1	0	1	0	1	0	1	0	1	0	1
TGME49_255460	EGF family domain-containing protein	0.00165672	1	0.00300644	0.608723	0.00064598	0.773571	0.000985558	0.962762	0	0.528884	0.0034308	0.577707	0.00882618	0.0575141	0	1
TGME49_275790	EGF family domain-containing protein	0.000414179	1	0.000601288	0.80725	0	1	0	1	0	1	0	1	0.00220654	0.406927	0.0148572	0.190907
TGME49_294330	EGF family domain-containing protein	0.00248507	3.39811e-05	0.00360773	0.0100442	0.00193794	0.00379784	0.000985558	0.00670117	0.0520401	1.09713e-08	0.0017154	0.144609	0.0948814	1.15844e-11	0	1
TGME49_325800	EGF family domain-containing protein	0	1	0	1	0	1	0	1	0.00108417	0.280476	0	1	0	1	0	1
TGME49_229630	eIF2 kinase IF2K-A (incomplete catalytic triad)	0.0824216	0.119908	0.0931997	0.0498009	0.0697658	0.948877	0.0433646	0.3186	0.0422826	0.309069	0.0120078	0.00334906	0.0110327	0.00995304	0.118858	0.560039
TGME49_311510	eIF2 kinase IF2K-B	0.137507	0.00945793	0.1401	0.038833	0.100127	1	0.0620902	0.194198	0.0552926	0.107437	0.0274464	0.00979454	0.0154458	0.00273439	0.0742862	1
TGME49_204090	eIF2 kinase IF2K-C	0.00124254	0.407889	0	0.853954	0.00064598	1	0	1	0.00108417	0.738272	0.0017154	0.579114	0	1	0	1
TGME49_204100	eIF2 kinase IF2K-C	0.0144963	0.276658	0.0114245	1	0.0096897	1	0.00985558	1	0.0108417	1	0.0120078	1	0.00220654	0.364881	0.00742862	1
TGME49_204110	eIF2 kinase IF2K-C	0.0215373	0.107486	0.0156335	1	0.0135656	0.998764	0.0137978	1	0.00867336	0.477152	0.0154386	1	0.00220654	0.181158	0.0371431	0.520871
TGME49_319610	eIF2 kinase IF2K-D (incomplete catalytic triad)	0.0298209	0.689619	0.0216464	0.553671	0.0277771	1	0.0305523	0.833527	0.0303567	0.867588	0.0205848	0.922282	0.0176524	0.801964	0.059429	0.47962
TGME49_267820	electron transfer flavoprotein subunit beta, putative	0.00207089	1	0.000601288	0.383585	0.0064598	0.0321531	0.000985558	0.968847	0.00108417	0.971687	0.0017154	1	0	1	0.00742862	0.755992
TGME49_265230	electron transfer flavoprotein-ubiquinone oxidoreductase	0.0078694	0.656808	0.00360773	0.41331	0.0096897	0.568141	0.0137978	0.0918072	0	0.0505063	0.0034308	0.930831	0.00441309	1	0	1
TGME49_202830	Elicitor-responsive protein, putative	1.63642	0.223238	1.59041	0.521702	2.07424	0.0223404	0.85645	0.0866547	0.984426	0.255026	0.535205	0.014488	0.368493	0.00351662	0.846863	1
TGME49_201120	ELMO/CED-12 family protein	0.0422462	0.602782	0.0372799	1	0.0419887	0.886796	0.0384368	1	0.0390301	1	0.017154	0.225481	0.0330982	1	0.0297145	1
TGME49_253000	ELMO/CED-12 family protein	0.0240224	0.841611	0.0174374	0.248024	0.0148575	0.215139	0.0157689	0.357638	0.0238517	1	0.0480312	0.104328	0.110327	1.25955e-06	0.00742862	1
TGME49_286420	elongation factor 1-alpha (EF-1-ALPHA), putative	1.54199	0.00371069	1.14245	1	1.20346	0.915116	1.07524	1	0.616892	0.0439287	0.569513	0.09841	0.253753	0.00129366	1.23315	0.970819
TGME49_294800	elongation factor 1-alpha (EF-1-ALPHA), putative	5.58603	0.0014856	6.17703	0.000935687	3.48183	0.787933	1.81146	0.00175563	2.46323	0.0924192	1.16647	0.00149103	0.924542	0.00131272	1.82001	0.94855
TGME49_300140	elongation factor 1-gamma, putative	0.938529	6.39695e-06	0.600086	1	0.529058	0.870869	0.594292	1	0.298147	0.0208693	0.209279	0.00986073	0.12798	0.00127163	0.364002	1
TGME49_286080	elongation factor 2 family protein	0.0281642	0.47072	0.0366786	0.0490194	0.0193794	0.796488	0.0197112	0.851218	0.0140942	0.338059	0.0188694	0.95646	0.0110327	0.472332	0.0297145	0.965109
TGME49_260170	elongation factor EF-G, putative	0.00911193	0.630402	0.0102219	0.546288	0.0116276	0.537384	0.000985558	0.163723	0.00433668	0.834843	0.0051462	1	0	0.50913	0.0148572	0.766106
TGME49_218790	elongation factor G C-terminus domain-containing protein	0.0190522	0.802775	0.0222477	0.420416	0.0161495	1	0.00591335	0.0688007	0.0205992	0.760096	0.0137232	1	0.0286851	0.335473	0	1
TGME49_258380	elongation factor p (ef-p) kow family domain-containing protein	0.00455597	0.105286	0.00300644	0.829636	0.00129196	0.827013	0	0.433722	0.00108417	0.973612	0.0017154	1	0.00220654	1	0.00742862	0.785983
TGME49_309010	elongation factor P, putative	0.0376903	0.112674	0.0300644	0.964912	0.0432807	0.140246	0.0118267	0.0568583	0.0184309	0.433243	0.0154386	0.445314	0.00220654	0.0161353	0.0371431	0.908785
TGME49_209010	elongation factor TS protein	0.0356194	0.00164006	0.0234502	0.889245	0.0174415	0.80144	0.01774	0.88062	0.0119259	0.292668	0.0102924	0.405975	0.00220654	0.0529005	0.0297145	0.940352
TGME49_307610	elongation factor TS, putative	0.0215373	0.00761056	0.0120258	0.955412	0.0109817	0.90354	0.00788447	0.485241	0.0108417	0.954821	0.0051462	0.436173	0.00441309	0.4329	0.0297145	0.573792
TGME49_216960	elongation factor Tu GTP binding domain-containing protein	0.0223657	0.106101	0.0144309	0.931518	0.0239013	0.267257	0.0137978	0.986106	0.00650502	0.163362	0.00857701	0.611511	0	0.0397762	0.0148572	1
TGME49_222070	elongation factor Tu GTP binding domain-containing protein	0.00869775	0.415391	0.0102219	0.252661	0.00775176	0.949308	0.00394223	0.740115	0.00325251	0.607158	0.0034308	0.919862	0	0.359593	0	1
TGME49_228250	elongation factor Tu GTP binding domain-containing protein	0.0555	0.00706885	0.0300644	0.565067	0.0607221	0.0343418	0.0216823	0.236084	0.00975753	0.00594237	0.0051462	0.00781959	0.00441309	0.0170858	0.096572	0.329185
TGME49_228350	elongation factor Tu GTP binding domain-containing protein	0.00331343	0.239322	0.00300644	0.604984	0.00193794	1	0	0.533618	0.00108417	1	0	0.922282	0	1	0	1
TGME49_268710	elongation factor Tu GTP binding domain-containing protein	0.00331343	0.4317	0.00360773	0.514891	0.00064598	0.68697	0.000985558	0.971926	0.00108417	0.974085	0.0034308	0.662189	0	1	0.00742862	0.752313
TGME49_278550	elongation factor Tu GTP binding domain-containing protein	0.0103545	0.0740397	0.00962061	0.310224	0.00581382	1	0.000985558	0.100589	0.00433668	0.840284	0.0034308	0.918389	0	0.354432	0.00742862	1
TGME49_301380	elongation factor Tu GTP binding domain-containing protein	0.023194	0.0549704	0.0162348	1	0.0219633	0.474332	0.0147834	1	0.00433668	0.0627291	0.0017154	0.054046	0	0.0442742	0.0148572	1
TGME49_320150	elongation factor Tu GTP binding domain-containing protein	0.00124254	0.692267	0	0.348709	0.0032299	0.806434	0.00689891	0.171974	0	0.999224	0.0017154	0.915633	0.00882618	0.198021	0.00742862	0.674479
TGME49_302050	elongation factor tu, apicoplast, putative	0.205019	0.918685	0.208046	0.902948	0.187334	1	0.194155	1	0.177804	0.939431	0.186979	1	0.17211	1	0.497717	0.219639
TGME49_262380	elongation factor Tu, putative	0.02775	0.0704461	0.0138296	0.368698	0.0213173	0.988405	0.0216823	0.906327	0.0140942	0.685814	0.017154	1	0.00661963	0.332337	0.0222859	1
TGME49_320570	elongation factor Tu, putative	0.237324	0.0133204	0.185197	0.873083	0.206714	0.627265	0.180357	1	0.0802285	0.0138126	0.0874855	0.122603	0.0330982	0.00174325	0.133715	1
TGME49_305480	elongator complex protein ELP3	0.0111828	0.136456	0.0126271	0.12145	0.00581382	0.922945	0.00197112	0.152491	0.00325251	0.450408	0.0017154	0.402198	0.00441309	1	0.0148572	0.778747
TGME49_295320	embryo sac development arrest EDA7, putative	0.00994029	0.414535	0.0132283	0.098242	0.00516784	0.738945	0.000985558	0.0561144	0.01301	0.295049	0	0.110318	0	0.222799	0.0148572	0.792173
TGME49_290940	EMP/nonaspanin domain family protein	0.090291	0.58325	0.0348747	0.000106961	0.0833314	1	0.166559	0.000258268	0.0346934	0.0166426	0.135517	0.0977505	0.0463374	0.418217	0.0891434	1
TGME49_310750	emp24/gp25L/p24 family protein	0.261761	0.00371069	0.103422	0.00309157	0.208652	0.785557	0.274971	0.078159	0.057461	0.000367611	0.181833	1	0.0617832	0.0325297	0.274859	0.716115
TGME49_283730	endomembrane protein 70 subfamily protein	0.0219515	0.0825909	0.00360773	0.000684009	0.0200254	0.627265	0.0275956	0.0933576	0.00108417	0.00392926	0.0223002	0.533747	0.00441309	0.362362	0.0148572	1
TGME49_305920	endonuclease III family 1 protein	0.0124254	0.87263	0.0150322	0.475278	0.0155035	0.581622	0.000985558	0.00635999	0.0151784	0.624809	0.0051462	0.577707	0.00441309	0.597037	0.0222859	0.715153
TGME49_288680	endonuclease IV APN	0.0513582	1	0.0799713	0.00881021	0.0600761	0.6921	0.0226678	0.0349076	0.0466193	1	0.0051462	0.000869312	0.0132393	0.0612888	0.148572	0.202644
TGME49_238400	endonuclease/exonuclease/phosphatase domain-containing protein	0.0608843	0.592172	0.0300644	0.0129071	0.0594302	0.927756	0.109397	0.00118259	0.0260201	0.0596715	0.0669006	0.673946	0.0353047	0.665507	0.0222859	1
TGME49_204410	endonuclease/exonuclease/phosphatase family protein	0.00911193	0.209717	0.00240515	0.157212	0.00452186	0.899113	0.00394223	0.851218	0.00650502	1	0.00686161	1	0.0198589	0.0396051	0	1
TGME49_232310	endonuclease/exonuclease/phosphatase family protein	0.00455597	0.442899	0.00240515	0.878782	0.00581382	0.45425	0.00295667	1	0.00216834	1	0	0.567201	0	0.955162	0	1
TGME49_243590	endonuclease/exonuclease/phosphatase family protein	0.00952611	0.0768496	0.00601288	0.953849	0.00581382	1	0.00197112	0.531712	0.00216834	0.604545	0.0051462	1	0	0.503364	0.00742862	0.953136
TGME49_249030	endonuclease/exonuclease/phosphatase family protein	0.0803507	0.803901	0.189406	5.60321e-10	0.0691198	0.659267	0.0374512	0.0129512	0.0748077	0.913701	0.0188694	0.00380409	0.0198589	0.0162407	0.059429	1
TGME49_259560	endonuclease/exonuclease/phosphatase family protein	0.00662686	0.297569	0.00300644	0.70918	0.00387588	1	0.00492779	1	0.00108417	0.378595	0.0034308	1	0.00441309	1	0.0222859	0.332882
TGME49_271120	endonuclease/exonuclease/phosphatase family protein	0.00289925	0.476295	0.00180386	1	0.00064598	0.770502	0.00295667	0.732628	0	0.521503	0.0051462	0.276398	0	1	0	1
TGME49_288800	endonuclease/exonuclease/phosphatase family protein	0.00372761	0.0249871	0.0162348	0.013199	0.0064598	0.879972	0.000985558	0.0345671	0.0260201	0.000503917	0	0.0879095	0.00882618	1	0	1
TGME49_293190	endonuclease/exonuclease/phosphatase family protein	0.0376903	0.236326	0.0432927	0.860655	0.0355289	0.537096	0.0197112	0.02017	0.106249	0.000380507	0.0274464	0.398255	0.132393	0.000808312	0.0371431	1
TGME49_301216	endonuclease/exonuclease/phosphatase family protein	0.011597	0.848083	0.0144309	0.446766	0.0109817	1	0.00197112	0.108924	0.0227676	0.0844941	0.0017154	0.373803	0	0.273165	0.00742862	1
TGME49_311800	endonuclease/exonuclease/phosphatase family protein	0.0919477	0.192977	0.0432927	5.29145e-06	0.169893	0.0517559	0.174444	0.0701061	0.0596293	0.0602265	0.216141	0.0264128	0.187556	0.147184	0.0445717	0.967701
TGME49_276910	endoplasmic reticulum lumen protein retaining receptor (ERD2) family protein	0.0248507	0.0166473	0.00901932	0.446766	0.0174415	0.819615	0.0157689	0.907602	0.00108417	0.0308744	0.0051462	0.613681	0.00661963	0.95668	0.0148572	0.944554
TGME49_300380	endoplasmic reticulum oxidoreductin, putative	0.0323059	0.00388066	0.00781675	0.0192188	0.0264852	0.508216	0.0197112	1	0.00542085	0.0534704	0.0051462	0.185792	0.00882618	0.645932	0.0520003	0.436483
TGME49_256000	endoplasmic reticulum retention receptor	0.385186	0.230274	0.304252	0.882055	0.298443	0.932419	0.298624	0.970156	0.356692	0.821321	0.223002	0.473504	0.247133	0.789714	0.638861	0.424054
TGME49_254740	endoribonuclease L-PSP protein	0.000414179	1	0.00120258	0.562762	0.00193794	0.375113	0	1	0	1	0	1	0	1	0	1
TGME49_207790	enkurin, putative	0.000414179	1	0.000601288	1	0	0.932419	0.000985558	0.80145	0.00325251	0.0847868	0	1	0	1	0	1
TGME49_268860	enolase 1	0.00289925	1.94116e-08	0.00541159	0.000348204	0.00516784	0.0024909	0.00197112	0.00149206	0.00867336	0.120341	0.0017154	0.0401499	0.00882618	0.502236	1.65658	6.70656e-46
TGME49_268850	enolase 2	0.613399	3.78078e-07	0.278998	0.192897	0.461876	0.379617	0.33509	0.946765	0.164794	0.00764746	0.0892009	0.000599767	0.0529571	0.000128737	0.0371431	0.295593
TGME49_251930	enoyl-acyl carrier reductase ENR	0.0310634	6.31454e-05	0.00240515	0.000421705	0.0167955	0.948877	0.01774	0.844133	0.00650502	0.299582	0.0034308	0.232233	0	0.0903331	0.0297145	0.678385
TGME49_202140	enoyl-CoA hydratase/isomerase family protein	0	0.775023	0	1	0	1	0	1	0.00108417	0.536132	0	1	0.00441309	0.0552721	0	1
TGME49_224090	enoyl-CoA hydratase/isomerase family protein	0.043903	0.197182	0.0462992	0.227674	0.0355289	1	0.0167545	0.0918652	0.0379459	0.920294	0.0102924	0.0650877	0.0132393	0.250098	0.0445717	0.888861
TGME49_294190	enoyl-CoA hydratase/isomerase family protein	0.00248507	0.96774	0.00481031	0.347177	0.00516784	0.500682	0	0.244736	0.00433668	0.641594	0	0.72336	0	0.941022	0	1
TGME49_310830	enoyl-CoA hydratase/isomerase family protein	0.00165672	0.679926	0.00360773	0.514891	0.00129196	0.927457	0.00295667	0.969085	0.00325251	0.770148	0.0017154	1	0.00220654	1	0.00742862	0.775726
TGME49_317705	enoyl-CoA hydratase/isomerase family protein	0.0256791	0.0201138	0.0102219	1.19586e-06	0.033591	0.799241	0.101512	2.60321e-06	0.0173467	0.0501743	0.104639	0.000701802	0.0684029	0.168841	0.0817148	0.49371
TGME49_214180	ENTH domain-containing protein	0.0919477	0.214071	0.0968074	0.582484	0.0794555	0.262411	0.0955991	0.773111	0.239601	0.000348218	0.0806239	0.61247	0.255959	0.00597555	0.0668576	1
TGME49_224205	ER lumen protein retaining receptor, putative	0.0832499	0.0944168	0.0252541	5.85719e-05	0.0788095	0.582997	0.125166	0.00203969	0.0227676	0.00629015	0.0651852	1	0.0198589	0.0632607	0.0817148	0.896612
TGME49_206350	ER-retrevial receptor Ter1p, putative	0.0534291	0.0238492	0.0258554	0.163419	0.0478025	0.550972	0.0384368	1	0.0195151	0.12599	0.025731	0.662126	0.0308916	1	0.0297145	1
TGME49_305310	ERCC4 domain-containing protein	0.00497015	0.907311	0.00180386	0.278368	0.0064598	0.689026	0.00492779	1	0.00542085	0.902911	0.0051462	1	0.00441309	1	0	1
TGME49_315980	EREBP-4 family protein	0.0140821	0.0496064	0.031267	0.17778	0.0116276	0.139403	0.0128123	0.314617	0.0336093	0.242825	0.0274464	0.738799	0.0706094	0.00106544	0.00742862	1
TGME49_210787	Erv1 / Alr family protein	0.0521865	0.0239009	0.0306657	0.60386	0.0155035	0.00873684	0.0216823	0.243275	0.01301	0.0227626	0.0994933	0.000756168	0.0573702	0.314293	0.0520003	0.828063
TGME49_232815	Erv1 / Alr family protein	0.0434888	0.329162	0.0541159	0.0455575	0.0413427	0.820231	0.01774	0.0990059	0.0260201	0.58563	0.0102924	0.0584064	0.00882618	0.0886155	0.0520003	0.822391
TGME49_288620	Erv1 / Alr family protein	0.130466	0.0126641	0.0835791	0.704614	0.117568	0.494324	0.0818013	0.839294	0.0498718	0.0660602	0.0669006	0.612389	0.0308916	0.0504633	0.111429	0.939518
TGME49_214760	erythronate-4-phosphate dehydrogenase domain-containing protein	0.0078694	0.251449	0.00240515	0.259303	0.0116276	0.068594	0.00295667	0.706841	0	0.0805591	0.0034308	1	0	0.453108	0.0222859	0.409412
TGME49_249350	esterase/lipase/thioesterase domain-containing protein	0.0372761	0.560036	0.035476	0.604471	0.033591	0.660733	0.0266101	0.289696	0.0531243	0.550384	0.0446004	1	0.136806	8.33318e-05	0.0668576	0.736138
TGME49_237140	ethylene inducible protein, putative	0.0401753	6.66878e-05	0.0168361	0.413922	0.0271312	0.74642	0.00689891	0.0190976	0.00975753	0.117002	0.0120078	0.481304	0.00220654	0.0366939	0.0668576	0.295811
TGME49_313240	ethylene-responsive RNA helicase, putative	0.0294067	0.300965	0.0378812	0.0293466	0.0161495	0.468772	0.00689891	0.0162177	0.0303567	0.555795	0.0051462	0.0669371	0.00882618	0.316588	0.0668576	0.332445
TGME49_209620	eukaryotic aspartyl protease superfamily protein	0.000414179	0.848083	0.00180386	0.316277	0	0.941899	0.000985558	0.845095	0	1	0	1	0.00441309	0.151393	0	1
TGME49_226800	eukaryotic glutathione synthase, atp binding domain-containing protein	0.00165672	1	0.00420902	0.063872	0	0.422159	0.00295667	0.518968	0	0.689641	0	0.919862	0.00220654	0.826178	0	1
TGME49_274190	eukaryotic initiation factor 2B epsilon subunit, putative	0.0107686	0.404625	0.0132283	0.172653	0.00775176	1	0.00689891	1	0.00216834	0.1724	0.0017154	0.360785	0.00441309	0.936438	0.0148572	0.81512
TGME49_281545	eukaryotic initiation factor 3, gamma subunit protein	0.0169813	0.39838	0.0210451	0.109956	0.0116276	0.947667	0.0118267	1	0.0119259	1	0.0034308	0.210979	0.00220654	0.232115	0.00742862	1
TGME49_262720	eukaryotic initiation factor-1A, putative	0.132537	0.118632	0.129878	0.330353	0.101419	1	0.123195	0.676237	0.0683027	0.236859	0.0617544	0.302287	0.0220654	0.00670163	0.059429	1
TGME49_235540	eukaryotic initiation factor-2 beta, putative	0.517309	0.00666305	0.427516	0.548818	0.430223	0.717585	0.328191	0.825748	0.199487	0.0354047	0.121793	0.0056944	0.0595767	0.000206592	0.490289	0.829244
TGME49_235970	eukaryotic initiation factor-2 gamma, putative	0.230698	0.0841433	0.223679	0.309833	0.190564	1	0.132065	0.349596	0.165878	0.966432	0.0720469	0.0311108	0.0507505	0.0120993	0.297145	0.626169
TGME49_313230	eukaryotic initiation factor-2, alpha subunit	0.169399	0.00646562	0.157537	0.146102	0.120798	1	0.0611046	0.0292555	0.0943227	0.600112	0.0274464	0.00193863	0.0286851	0.0100663	0.200573	0.634067
TGME49_258740	eukaryotic initiation factor-2A, putative	0.0563283	0.11135	0.035476	0.529296	0.0510324	0.751015	0.0522346	0.631419	0.0173467	0.0310088	0.0497466	0.853394	0.0198589	0.297394	0.0222859	1
TGME49_211230	eukaryotic initiation factor-2B, alpha subunit, putative	0.023194	0.397496	0.0234502	0.542865	0.0219633	0.8761	0.0137978	0.701464	0.0162625	1	0.00857701	0.417563	0.00441309	0.216514	0.0297145	0.788335
TGME49_272640	eukaryotic initiation factor-2B, epsilon subunit, putative	0.00662686	2.53296e-11	0.00420902	1.45641e-09	0.0206714	0.167365	0.0413934	0.697736	0.0411984	0.704522	0.183548	3.67982e-14	0.145632	3.53478e-07	0	0.645286
TGME49_216260	eukaryotic initiation factor-2B, gamma subunit, putative	0.0335485	0.674035	0.0276593	0.879133	0.031653	1	0.0236534	0.714203	0.0238517	0.773331	0.042885	0.424693	0.0330982	0.971784	0.0445717	0.83643
TGME49_201680	eukaryotic initiation factor-3 subunit 10, putative	0.215373	0.00898523	0.152126	1	0.190564	0.524778	0.126151	0.631131	0.110585	0.353193	0.0548928	0.0183065	0.0441309	0.0157873	0.200573	0.867028
TGME49_289830	eukaryotic initiation factor-3, delta subunit, putative	0.43613	0.00160683	0.372799	0.268743	0.357227	0.617543	0.183314	0.0866164	0.159373	0.0352493	0.0789085	0.00124896	0.0507505	0.000417004	0.326859	1
TGME49_251500	eukaryotic initiation factor-3, subunit 3, putative	0.162358	0.00200067	0.133486	0.393325	0.105295	1	0.0699746	0.177823	0.076976	0.355584	0.0394542	0.0283808	0.0375113	0.054152	0.156001	0.812882
TGME49_228190	eukaryotic initiation factor-3, subunit 5, putative	0.127153	0.00135326	0.0992125	0.526404	0.0813935	1	0.051249	0.15345	0.0455351	0.0844941	0.0411696	0.15514	0.024272	0.0351674	0.178287	0.43213
TGME49_294620	eukaryotic initiation factor-3, subunit 8, putative	0.145377	0.00709438	0.117251	0.611067	0.119506	0.729462	0.0818013	0.60524	0.0542085	0.0582821	0.0308772	0.0117977	0.0154458	0.00169348	0.170858	0.632482
TGME49_250770	eukaryotic initiation factor-4A, putative	0.666	0.0121512	0.736578	0.00659958	0.463814	0.982775	0.297639	0.0754556	0.324167	0.184619	0.14924	0.00290515	0.0926749	0.000517761	0.505146	1
TGME49_223410	eukaryotic initiation factor-4E, putative	0.477134	0.0247377	0.366184	1	0.446372	0.447034	0.35283	1	0.138774	0.00138969	0.17154	0.0703848	0.0397178	1.5144e-05	0.988006	0.144537
TGME49_315150	eukaryotic initiation factor-4E, putative	0.0820074	0.0119969	0.0877881	0.0171542	0.0471565	0.726577	0.0226678	0.0105947	0.0336093	0.188866	0.0205848	0.0670483	0.0176524	0.0818508	0.126287	0.411693
TGME49_244650	eukaryotic initiation factor-5, putative	0.0612985	0.0429438	0.0499069	0.764163	0.0562003	0.557416	0.0364657	0.722304	0.0216834	0.0760165	0.0205848	0.198386	0.0110327	0.0466137	0.0520003	0.963391
TGME49_318700	eukaryotic initiation factor-6, putative	0.0869775	0.832133	0.166557	2.40972e-05	0.0988349	0.932419	0.0433646	0.020455	0.0943227	1	0.0308772	0.0267983	0.0286851	0.0450825	0.0445717	1
TGME49_304710	eukaryotic peptide chain release factor, putative	0.144134	0.016954	0.112441	0.861573	0.143408	0.215088	0.0808158	0.530765	0.0433668	0.00992791	0.0463158	0.0859413	0.0220654	0.00744157	0.111429	1
TGME49_263300	eukaryotic porin protein	0.848652	0.0468076	0.61151	0.776871	0.713808	0.932419	0.691862	0.962922	0.563768	0.765388	0.360234	0.141665	0.319949	0.132833	0.624004	1
TGME49_218280	eukaryotic porin, putative	0.109343	0.0535197	0.0974087	0.512427	0.112401	0.249926	0.0502635	0.148822	0.0531243	0.243081	0.0205848	0.00637016	0.0132393	0.00392657	0.126287	0.7454
TGME49_313060	eukaryotic translation initiation factor 2B, putative	0.0302351	0.947687	0.0505082	0.00231658	0.0174415	0.225054	0.00985558	0.0175414	0.0498718	0.0595734	0.0137232	0.316746	0.00661963	0.0953877	0.0371431	0.913846
TGME49_273460	eukaryotic translation initiation factor 3 subunit 6 interacting protein	0.195907	0.00538486	0.164753	0.43332	0.164079	0.653258	0.0827869	0.101601	0.0813127	0.112581	0.0531774	0.0343847	0.0286851	0.00409552	0.170858	0.89334
TGME49_317720	eukaryotic translation initiation factor 3 subunit 7, putative	0.171884	0.00363752	0.113042	0.931213	0.147929	0.513228	0.113339	1	0.0455351	0.004399	0.0411696	0.0220856	0.0419243	0.059334	0.185715	0.688264
TGME49_256770	eukaryotic translation initiation factor 4A, isoform 3, putative	0.0915335	0.25932	0.0944022	0.323616	0.0762256	1	0.0768735	1	0.0650502	0.854562	0.017154	0.00431789	0.0132393	0.00598307	0.178287	0.352628
TGME49_222860	eukaryotic translation initiation factor, putative	0.350395	0.0216929	0.325898	0.26217	0.333326	0.379031	0.179372	0.221831	0.133353	0.0255163	0.0806239	0.00460922	0.0353047	0.00011915	0.423431	0.626832
TGME49_257350	eukaryotic translation initiation factor, putative	0.474235	0.618117	0.543564	0.224577	0.412135	1	0.41492	1	0.487876	0.735546	0.21271	0.0860523	0.183143	0.0759502	0.386288	1
TGME49_232360	exonuclease	0.00538432	0.868007	0.0108232	0.138688	0.00710578	0.959164	0.000985558	0.176485	0.00325251	0.742243	0.0034308	1	0.0132393	0.254755	0.00742862	0.981842
TGME49_237020	exonuclease	0.00538432	0.483267	0.00420902	1	0.0064598	0.522735	0.00295667	1	0.00108417	0.438309	0.0034308	1	0	0.734062	0	1
TGME49_295060	exonuclease	0.0132537	0.00356862	0.00901932	0.45755	0.00387588	0.817798	0.000985558	0.218835	0	0.0971743	0	0.403938	0.00220654	1	0.00742862	0.963391
TGME49_216600	exonuclease III APE	0.0144963	0.122467	0.0102219	1	0.0155035	0.320137	0.00788447	0.91971	0.00216834	0.081562	0.0017154	0.200894	0	0.170557	0.0148572	0.874873
TGME49_312400	exosomal 3'-5' exoribonuclease complex subunit, putative	0.0103545	0.735211	0.022849	0.00726153	0.0103357	0.973668	0.00591335	0.355804	0.0162625	0.570618	0.0034308	0.345596	0.00441309	0.620059	0.0148572	0.931383
TGME49_224860	exosome component 2, putative	0.0178097	0.230274	0.0180386	0.36555	0.0174415	0.664594	0.00394223	0.0738949	0.00650502	0.36007	0.0034308	0.213626	0.00882618	1	0.0222859	0.791528
TGME49_249530	exportin 1, putative	0.0256791	0.438934	0.0210451	1	0.0303611	0.338324	0.0197112	1	0.00867336	0.107851	0.0137232	0.728816	0.00441309	0.143553	0.059429	0.361046
TGME49_212830	expressed protein JLP1	0	1	0	1	0.00064598	0.550972	0	1	0	1	0	1	0	1	0	1
TGME49_219290	F-actin-capping protein subunit beta, putative	0.0488731	0.00418724	0.035476	0.772295	0.033591	1	0.0118267	0.021962	0.0119259	0.0370302	0.00686161	0.0300736	0.0198589	0.731989	0.126287	0.0677359
TGME49_205658	F5/8 type C domain-containing protein	0.000414179	1	0	1	0.00129196	0.522707	0.000985558	0.676237	0	1	0	1	0	1	0	1
TGME49_223700	F5/8 type C domain-containing protein	0	0.779131	0	1	0.00193794	0.187547	0.000985558	0.668638	0	1	0	1	0	1	0	1
TGME49_214320	facilitative glucose transporter GT1	0.180168	0.907259	0.183994	0.872662	0.158265	0.927756	0.142906	0.681603	0.234181	0.25453	0.0857701	0.117774	0.163284	1	0.445717	0.204174
TGME49_206400	FAD binding domain of DNA photolyase domain-containing protein	0.00745522	0.392028	0.00541159	1	0.00775176	0.671609	0.00295667	0.722456	0.00542085	1	0	0.309956	0.00220654	1	0.00742862	0.9586
TGME49_220360	FAD binding domain-containing protein	0.00331343	1.40313e-09	0.0126271	0.125542	0.0142116	0.478217	0.0315379	0.238809	0.0411984	0.0226626	0.0291618	0.503532	0.101501	4.57851e-08	0.0148572	1
TGME49_232540	FAD binding domain-containing protein	0.016153	0.168731	0.00541159	0.0813841	0.0155035	0.590816	0.0157689	0.585976	0.00867336	0.869492	0.00686161	0.796398	0	0.11951	0.0222859	0.720954
TGME49_288500	FAD Malate-dehydrogenase (MDH-FAD)	0.0757947	0.0882272	0.0715533	0.380482	0.0671819	0.788993	0.0325234	0.119152	0.0542085	1	0.0223002	0.0850205	0.00661963	0.00368856	0.0742862	0.91876
TGME49_263730	FAD-dependent glycerol-3-phosphate dehydrogenase	0.0227798	0.161845	0.00661417	0.010497	0.0193794	0.914188	0.0118267	0.658755	0.0140942	0.930182	0.0188694	0.969281	0.0353047	0.099724	0.0222859	0.88648
TGME49_223830	fasciclin domain-containing protein	0	1	0.000601288	0.395399	0	1	0	1	0	1	0	1	0	1	0	1
TGME49_248530	FATC domain-containing protein	0.0111828	0.298921	0.00541159	0.479114	0.0155035	0.0901794	0.0108411	0.71677	0.00216834	0.16622	0	0.132153	0	0.253174	0.00742862	1
TGME49_283702	FATC domain-containing protein	0.00331343	0.269561	0.00120258	0.797959	0.00258392	0.908829	0.00197112	1	0	0.524697	0.0017154	1	0	1	0.00742862	0.736138
TGME49_242380	fatty acid elongase	0.0472164	0.163129	0.0264567	0.258396	0.0432807	0.782935	0.0266101	0.530805	0.0325251	0.969715	0.0291618	0.939033	0.0375113	1	0.0817148	0.448434
TGME49_238950	fatty acyl-CoA desaturase, putative	0.150761	0.00761545	0.0847816	0.337831	0.144699	0.227874	0.132065	0.498158	0.0314409	0.000532747	0.034308	0.0157414	0.0264785	0.0138739	0.178287	0.62536
TGME49_211470	Fcf2 pre-rRNA processing protein	0.0149104	0.479106	0.0168361	0.313185	0.0155035	0.720205	0.00394223	0.106666	0.0119259	1	0.0034308	0.279494	0.00220654	0.256511	0.0148572	0.941742
TGME49_277010	Fe-S metabolism associated domain-containing protein	0.00952611	1	0.0138296	0.310224	0.00775176	0.908829	0.00394223	0.31168	0.0195151	0.0713521	0.0034308	0.514808	0.00220654	0.42525	0.0148572	0.858668
TGME49_288685	Fe-S protein assembly co-chaperone HscB protein	0.0103545	0.0117194	0.0475018	7.4505e-06	0.00904372	0.103452	0.00591335	0.0419045	0.0477035	0.00563008	0	0.00775319	0.0110327	0.750863	0.059429	0.372301
TGME49_309420	ferlin family protein	0.0057985	0.0291243	0.0138296	0.71882	0.00516784	0.196559	0.00295667	0.0752073	0.00433668	0.202606	0.0274464	0.060198	0.0794356	9.85146e-10	0	1
TGME49_215070	ferodoxin FD	0.112657	0.000372597	0.0727559	1	0.0859153	0.671041	0.0522346	0.460804	0.0195151	0.000887168	0.0205848	0.0191341	0.0154458	0.0178246	0.156001	0.433795
TGME49_298990	ferredoxin NADP+ oxidoreductase FNR	0.0078694	0.79903	0.00962061	0.48157	0.0032299	0.438966	0.000985558	0.0931617	0.0205992	0.00302728	0	0.19244	0.00441309	1	0	1
TGME49_210750	Ferredoxin-fold anticodon binding domain-containing protein	0.00538432	0.906763	0.00541159	0.922855	0.00775176	0.508216	0.00394223	1	0.00433668	1	0.0017154	0.856086	0	0.573449	0	1
TGME49_236000	ferredoxin, putative	0.0223657	0.887987	0.022849	1	0.0187334	0.732255	0.0118267	0.162301	0.0552926	0.00115826	0.00686161	0.108504	0.0397178	0.251252	0.0297145	0.962266
TGME49_269650	FFD and TFG box motifs protein	0.0256791	0.119637	0.0198425	0.954658	0.0193794	1	0.0157689	0.955044	0.0108417	0.408708	0.0137232	0.923255	0.00661963	0.378342	0.0297145	0.778486
TGME49_301450	FG-GAP repeat-containing protein	0.0356194	0.112122	0.0186399	0.322143	0.033591	0.582658	0.0433646	0.116235	0.00758919	0.0227657	0.017154	0.748714	0.00661963	0.150617	0.00742862	1
TGME49_201790	FHA domain-containing protein	0.0923619	0.358387	0.0655404	0.501185	0.0859153	0.927756	0.112354	0.182993	0.0357776	0.0294649	0.0943471	0.701271	0.0286851	0.0968221	0.133715	0.628421
TGME49_202840	FHA domain-containing protein	0.221171	0.225541	0.209248	0.273472	0.225447	0.709249	0.212881	0.574293	0.368618	0.18524	0.408265	0.144426	0.650931	0.00109798	0.21543	1
TGME49_203830	FHA domain-containing protein	0.0165672	1.74807e-05	0.00240515	0.0658886	0.00387588	0.52879	0.00492779	0.779233	0.00542085	0.967165	0	0.145431	0	0.297281	0.0371431	0.186283
TGME49_262780	FHA domain-containing protein	0.0294067	0.269068	0.00841803	0.00154837	0.0258392	0.9497	0.0502635	0.00267942	0.00867336	0.0623809	0.0325926	0.507074	0.00661963	0.213464	0.0148572	1
TGME49_267600	FHA domain-containing protein	0.0907052	0.00551936	0.0661417	0.887013	0.0671819	0.944655	0.0591335	1	0.0303567	0.0676514	0.0240156	0.083267	0.00882618	0.00644625	0.0742862	0.942454
TGME49_287980	FHA domain-containing protein	0.0497015	0.0460854	0.031267	0.725537	0.0400508	0.919196	0.033509	1	0.0173467	0.104367	0.0360234	1	0.0220654	0.668937	0.0371431	1
TGME49_311430	fibrillarin	0.20916	0.262003	0.288017	0.000691264	0.187334	0.969471	0.0591335	0.000156462	0.140942	0.619743	0.0497466	0.00421374	0.048544	0.0129714	0.356574	0.423468
TGME49_289050	FIKK kinase, putative	0.000414179	1	0.00120258	0.562762	0.00129196	0.708928	0	1	0	1	0	1	0	1	0.00742862	0.480048
TGME49_271780	Filamin/ABP280 repeat-containing protein	0.0124254	0.0399512	0.00360773	0.233246	0.00904372	0.877027	0.00985558	0.700958	0.00108417	0.137616	0.0051462	1	0.00441309	1	0	1
TGME49_285990	Filamin/ABP280 repeat-containing protein	0.0314776	0.0205253	0.00661417	0.000574879	0.0161495	0.696762	0.042379	0.0104802	0.0119259	0.317881	0.0360234	0.207305	0.00220654	0.048613	0	0.8261
TGME49_224040	flagellar associated protein	0.000414179	0.458746	0	1	0	1	0	1	0	1	0	1	0	1	0	1
TGME49_264178	flagellar associated protein	0.000414179	0.458746	0	1	0	1	0	1	0	1	0	1	0	1	0	1
TGME49_216800	flagellar/basal body protein	0.00372761	0.614996	0.00300644	1	0.00129196	0.741887	0.00197112	1	0.00216834	1	0.00686161	0.272073	0.00220654	1	0.00742862	0.822254
TGME49_265780	flagellar/basal body protein	0.0144963	0.687192	0.00300644	0.00172262	0.0180874	0.444494	0.0167545	0.619607	0.0119259	1	0.0188694	0.524354	0.0132393	0.99825	0	1
TGME49_251620	flap structure-specific endonuclease 1, putative	0.212888	0.000139529	0.129878	0.909627	0.160203	0.710016	0.119253	0.820755	0.0617977	0.0146239	0.0669006	0.117774	0.0176524	0.000416506	0.104001	1
TGME49_219630	flavodoxin domain-containing protein	0.0501156	0.211383	0.0673443	0.866554	0.0717038	0.809806	0.0551913	0.9085	0.0932386	0.143529	0.0566082	1	0.0639898	1	0.0520003	1
TGME49_249320	flavodoxin domain-containing protein	0.00745522	0.00392929	0.00240515	0.870293	0.0032299	1	0.00197112	0.864675	0	0.241864	0	0.547858	0	0.70932	0.00742862	0.858668
TGME49_242880	flavoprotein	0.0368619	0.0937522	0.0246528	0.862331	0.0374668	0.373478	0.0236534	0.963096	0.0108417	0.0702887	0.0188694	0.751098	0.00882618	0.212342	0.0371431	0.896227
TGME49_215590	flavoprotein subunit of succinate dehydrogenase	0.144134	0.0585632	0.126872	0.591812	0.116922	0.995658	0.100527	0.942725	0.070471	0.203345	0.0686161	0.367948	0.0353047	0.039762	0.141144	0.893621
TGME49_267560	folate-binding protein YgfZ protein	0.0173955	0.150475	0.0102219	0.792936	0.0167955	0.572036	0.0118267	1	0.00758919	0.587559	0.0051462	0.523557	0.00441309	0.528257	0.00742862	1
TGME49_260220	folate/biopterin transporter subfamily protein	0.0144963	0.643932	0.0114245	1	0.0142116	0.905683	0.0157689	0.687626	0.00975753	0.955072	0.00857701	1	0.00441309	0.531886	0.0148572	0.943188
TGME49_231420	folate/biopterin transporter, putative	0	1	0	1	0	1	0	1	0.00108417	0.280476	0	1	0	1	0	1
TGME49_209800	formate/nitrite transporter protein	0.0596417	1.37852e-05	0.0426915	0.349756	0.0297151	0.940943	0.0157689	0.0828342	0.00975753	0.0113847	0.00686161	0.0247825	0.0110327	0.177848	0.00742862	0.962502
TGME49_229170	formate/nitrite transporter protein	0.00124254	0.102896	0	1	0	1	0	1	0	1	0	1	0	1	0	1
TGME49_292110	formate/nitrite transporter protein	0.0575709	0.719784	0.0733572	0.511262	0.0665359	0.961688	0.0601191	1	0.0628818	1	0.0566082	1	0.0750225	0.724479	0.00742862	0.632623
TGME49_206430	formin FRM1	0.246436	9.0112e-06	0.0613314	1.23114e-05	0.164079	0.905632	0.22865	0.0723723	0.0433668	0.000321367	0.060039	0.0458035	0.0286851	0.00304405	0.445717	0.128282
TGME49_206580	formin FRM2	0.0207089	0.0233989	0.0126271	1	0.0180874	0.550972	0.00492779	0.159201	0.00433668	0.129524	0.00686161	0.63316	0.00220654	0.219876	0.0297145	0.582776
TGME49_213370	formin FRM3	0.0281642	1	0.0138296	0.0164042	0.0303611	0.974754	0.0561768	0.00571039	0.0108417	0.0546562	0.0497466	0.130566	0.0286851	1	0.0148572	1
TGME49_235640	formyl transferase domain-containing protein	0.00497015	0.0712587	0.00120258	0.552728	0.00129196	0.827013	0.00295667	0.983389	0.00216834	1	0	0.707532	0.00220654	1	0.00742862	0.797508
TGME49_236040	fructose-1,6-bisphosphate aldolase	0.69085	0.936901	0.931997	0.033729	0.596239	0.819615	0.538115	0.580901	0.81638	0.466939	0.32078	0.069746	0.260372	0.0440683	1.02515	0.661853
TGME49_205380	fructose-bisphospatase I	0.146619	0.064274	0.116049	1	0.155681	0.189639	0.0788447	0.309059	0.070471	0.178832	0.0360234	0.0137617	0.0330982	0.0248452	0.260002	0.324669
TGME49_247510	fructose-bisphospatase II	0.469679	0.00526228	0.338525	1	0.439912	0.265136	0.312422	0.986106	0.11709	0.000516437	0.104639	0.00431789	0.0573702	0.000394682	0.653718	0.444109
TGME49_236050	fructose-bisphosphate aldolase, putative	0.00124254	0.288347	0.00300644	1	0.00387588	0.947696	0.00295667	1	0.00650502	0.419299	0.0137232	0.0952974	0	1	0.00742862	0.780575
TGME49_267330	fumarate hydratase	0.0364477	0.27899	0.0288618	1	0.033591	0.877027	0.0364657	0.62905	0.0140942	0.124747	0.025731	1	0.00441309	0.0357339	0.0520003	0.647282
TGME49_307770	fumble protein	0.0157388	0.19114	0.0162348	0.287209	0.00452186	0.121282	0.00295667	0.0674248	0.0216834	0.0901936	0.0034308	0.319919	0.00441309	0.597293	0.0222859	0.715153
TGME49_311680	FUN14 family protein	0.176026	0.583748	0.0805726	0.000516837	0.211881	0.238554	0.322278	0.000143925	0.050956	0.000516437	0.169825	0.948191	0.0529571	0.0333591	0.178287	0.987277
TGME49_216670	FUSE-binding protein 2 / KH-type splicing regulatory protein	0.273358	0.051212	0.173171	0.391219	0.204776	1	0.364657	0.00691941	0.0964911	0.0114193	0.174971	0.888401	0.0264785	0.000134157	0.252573	0.919497
TGME49_237870	FYVE zinc finger domain-containing protein	0.00538432	0.906856	0.00481031	1	0.0064598	0.777695	0.00197112	0.541892	0.00867336	0.380707	0.0017154	0.854817	0.00220654	1	0.00742862	0.950199
TGME49_256960	FYVE zinc finger domain-containing protein	0.000414179	1	0.000601288	0.797959	0.00064598	0.897699	0	1	0	1	0	1	0	1	0.00742862	0.411693
TGME49_286490	G protein-coupled receptor 89 isoform 5, putative	0.0285783	1	0.022849	0.564186	0.0348829	0.672412	0.024639	0.968142	0.0303567	0.968732	0.0325926	0.831289	0.0264785	1	0.0445717	0.822391
TGME49_214820	G-patch domain-containing protein	0.085735	1	0.165956	1.793e-06	0.0813935	1	0.0374512	0.0124077	0.076976	0.981274	0.034308	0.0705489	0.0286851	0.066988	0.0222859	0.831661
TGME49_233080	G-patch domain-containing protein	0.0364477	0.426886	0.0330708	0.891675	0.031653	1	0.0305523	1	0.0292726	1	0.0154386	0.373658	0.0132393	0.359221	0.0520003	0.675098
TGME49_278040	G-patch domain-containing protein	0.069582	0.107153	0.0685469	0.291897	0.0562003	1	0.0305523	0.130057	0.0520401	1	0.0120078	0.00966709	0.0330982	0.57948	0.059429	1
TGME49_265410	G-protein beta WD-40 repeat containing protein	0.0364477	0.197182	0.0372799	0.308035	0.0303611	1	0.0187256	0.399704	0.0227676	0.799423	0.0120078	0.209475	0.0132393	0.390993	0.0371431	0.910362
TGME49_246620	G10 family protein	0.0778656	0.442595	0.0919971	0.109956	0.0729957	0.944655	0.0473068	0.381847	0.0552926	0.75175	0.0377388	0.311648	0.0264785	0.134765	0.0817148	0.91423
TGME49_270800	GAF domain-containing protein	0.00911193	0.00411242	0.0306657	0.0430347	0.0135656	0.588885	0.00197112	0.000796708	0.0487876	0.000737679	0.017154	1	0.0375113	0.141637	0.0148572	1
TGME49_259530	GalNac	0.0136679	0.559418	0.00661417	0.248207	0.0129196	0.932419	0.0167545	0.44648	0.00325251	0.11751	0.0240156	0.107705	0.00882618	1	0	1
TGME49_315250	GAMM1 protein, putative	0.0227798	0.00101572	0.0120258	1	0.0122736	1	0.00492779	0.228611	0.00433668	0.193231	0.0102924	1	0	0.113629	0.00742862	1
TGME49_261630	gamma interferon inducible lysosomal thiol reductase (GILT) protein	0.000414179	0.66495	0	1	0.00064598	0.732321	0	1	0	1	0	1	0	1	0	1
TGME49_291600	gamma interferon inducible lysosomal thiol reductase (GILT) protein	0.121354	0.447231	0.129277	0.378885	0.0742877	0.347677	0.0620902	0.157385	0.124679	0.660195	0.0669006	0.492537	0.110327	0.973419	0.304573	0.195588
TGME49_243350	gamma-glutamyl hydrolase	0.0521865	0.128687	0.0426915	0.930835	0.0755796	0.00127631	0.0118267	0.00296226	0.0205992	0.122831	0.0051462	0.00401693	0.00882618	0.0492969	0.0371431	1
TGME49_270550	gamma-glutamyl phosphate reductase, putative	0.0165672	0.612439	0.00721546	0.0738729	0.0219633	0.226381	0.0226678	0.210996	0.00542085	0.143738	0.0154386	1	0.00441309	0.375727	0.00742862	1
TGME49_320690	gamma-soluble NSF attachment protein, putative	0.034791	0.0141031	0.0114245	0.0371917	0.0361749	0.132325	0.0256245	0.893635	0.0108417	0.184443	0.00857701	0.226744	0	0.0120461	0.0222859	1
TGME49_249850	GAP40 protein	0.613813	8.87444e-12	0.336721	1.84487e-15	1.01354	0.029888	2.02729	0.523561	1.52651	0.930182	6.65919	1.08463e-12	7.97445	1.04443e-13	0.453146	0.665614
TGME49_223940	GAP45	0.6076	2.86266e-19	1.03001	2.42799e-06	0.853339	9.63777e-07	0.627801	7.48743e-07	8.58554	1.20608e-16	3.80991	0.154072	13.3584	4.68621e-17	1.24801	1
TGME49_202500	GAPM1a	0.709488	8.43224e-16	0.328905	8.01164e-21	1.77192	0.323151	3.14984	0.247732	2.20303	0.992816	9.1225	3.67113e-12	11.1651	1.03659e-13	0.304573	0.325795
TGME49_272010	Gar1 protein RNA binding region protein	0.0869775	0.251154	0.103422	0.0436518	0.0419887	0.0616854	0.0197112	0.000169114	0.076976	0.954821	0.034308	0.161061	0.112534	0.236368	0.21543	0.151127
TGME49_215730	Gas41, putative	0.0650261	0.0153529	0.0469005	1	0.0465106	1	0.01774	0.0133803	0.0552926	0.619529	0.0120078	0.026985	0.0286851	0.619141	0.059429	0.896227
TGME49_207480	GCC2 and GCC3 domain-containing protein	0.00331343	1	0.00420902	0.737174	0.0032299	1	0.00394223	0.855577	0.00216834	1	0.0017154	1	0	0.708116	0.0148572	0.466942
TGME49_207865	GCC2 and GCC3 domain-containing protein	0.00248507	1	0	0.0972404	0.00387588	0.677821	0.00295667	0.969085	0.00433668	0.551577	0	0.936078	0.00220654	1	0.00742862	0.775726
TGME49_253930	GCC2 and GCC3 domain-containing protein	0.000414179	1	0.000601288	0.827304	0.00064598	0.924367	0	1	0	1	0.0017154	0.512475	0	1	0.00742862	0.433758
TGME49_292020	GCC2 and GCC3 domain-containing protein	0.0770373	0.0226869	0.0565211	1	0.0620141	0.875872	0.0581479	1	0.0238517	0.0307124	0.0360234	0.519041	0.0264785	0.288189	0.0148572	0.90067
TGME49_231480	GCN1, putative	0.0269216	0.738649	0.0318683	0.339054	0.0226093	1	0.0197112	0.816002	0.0162625	0.515444	0.0308772	0.70864	0.0198589	1	0.0148572	1
TGME49_225290	GDA1/CD39 (nucleoside phosphatase) family protein	0.00414179	0.500602	0	0.00205467	0.00129196	0.176516	0.00197112	0.456405	0.00108417	0.319174	0.0017154	0.756897	0	0.51244	0.26743	1.20741e-19
TGME49_277720	GDA1/CD39 (nucleoside phosphatase) family protein	0.0248507	2.61314e-12	0.0186399	1.19051e-10	0.0988349	0.905683	0.214852	2.53375e-06	0.0563768	0.214391	0.308772	5.70098e-08	0.222861	0.00293317	0.0222859	0.792242
TGME49_278878	GDA1/CD39 (nucleoside phosphatase) family protein	0.0078694	0.656582	0.00721546	0.70918	0.00775176	0.941899	0.0167545	0.138143	0.0151784	0.300822	0.0051462	0.850068	0.0110327	0.940094	0.00742862	1
TGME49_278882	GDA1/CD39 (nucleoside phosphatase) family protein	0	0.75629	0	1	0	1	0	1	0.00216834	0.119777	0	1	0.00220654	0.332337	0	1
TGME49_307800	GDA1/CD39 (nucleoside phosphatase) family protein	0.0306492	0.259159	0.0240515	1	0.0251932	1	0.0295667	0.681603	0.0184309	0.748852	0.017154	0.838336	0.00882618	0.272756	0.0148572	1
TGME49_238940	GDP mannose 4,6-dehydratase, putative	0.00124254	0.278626	0.00120258	0.469505	0	0.932419	0	1	0	1	0	1	0	1	0	1
TGME49_257960	GDP-D-mannose pyrophosphorylase	0.00372761	0.320282	0.000601288	0.389475	0.00452186	0.417562	0.00197112	1	0.00216834	1	0	0.938493	0	0.933857	0	1
TGME49_286220	GDP-L-fucose synthetase	0.0190522	0.00187127	0.00541159	0.171686	0.0109817	1	0.0108411	1	0.00108417	0.0261071	0.0051462	0.65602	0.00220654	0.441028	0.0297145	0.476455
TGME49_231010	general transcription factor IIE polypeptide 1 GTF2E1	0.00994029	0.839613	0.0162348	0.0431036	0.0064598	0.789471	0.00689891	0.90735	0.00650502	0.900341	0.0051462	0.85383	0.00220654	0.507595	0.0148572	0.836966
TGME49_294920	general transcription factor IIH polypeptide 2 GTF2H2	0.0455597	0.226551	0.0432927	0.545076	0.0387588	1	0.0295667	0.77156	0.0444509	0.650833	0.00686161	0.0139	0.00441309	0.0153768	0.0371431	1
TGME49_266930	general transcription factor IIH polypeptide 3 GTF2H3	0.011597	0.612439	0.0168361	0.590369	0.0174415	0.709249	0.00788447	0.457396	0.0184309	0.542578	0.00686161	0.644006	0.00882618	1	0.0371431	0.454014
TGME49_214520	general transcription factor IIH polypeptide 4 GTF2H4	0.0132537	0.82783	0.0180386	0.193756	0.0129196	1	0.00394223	0.128892	0.00433668	0.168718	0.0102924	1	0.0110327	1	0.0445717	0.275892
TGME49_217450	general transcription factor IIH polypeptide 5 GTF2H5	0.134194	0.0318276	0.155132	0.00585189	0.0833314	0.6921	0.0404079	0.00365744	0.083481	0.752163	0.0360234	0.030252	0.0330982	0.0501551	0.170858	0.612483
TGME49_314240	general transcription factor IIIC polypeptide 3 GTF3C3	0.0550858	0.139642	0.0607301	0.594638	0.0994809	0.195622	0.117281	0.035179	0.0617977	0.895687	0.0737623	1	0.0308916	0.190448	0.0668576	1
TGME49_229780	GHMP kinase, N-terminal domain-containing protein	0.00704104	0.26545	0.000601288	0.0351987	0.00839774	0.34832	0.00591335	0.80169	0.00108417	0.40184	0.0051462	1	0	0.587119	0.00742862	0.923795
TGME49_216640	GHMP kinase, putative	0.0294067	0.0779663	0.0300644	0.156646	0.00839774	0.0404955	0.0118267	0.348544	0.0184309	1	0.0102924	0.478191	0.0220654	0.985851	0.0445717	0.560039
TGME49_255920	GINS complex subunit Psf3, putative	0.00124254	0.281637	0	0.825142	0.00064598	1	0	1	0	1	0	1	0	1	0.00742862	0.448434
TGME49_212170	GIY-YIG catalytic domain-containing protein	0.0157388	0.078051	0.00360773	0.0250815	0.00839774	0.922945	0.0206967	0.0642327	0.00650502	0.679485	0.00857701	1	0.00661963	0.965441	0.00742862	1
TGME49_206690	glideosome-associated protein with multiple-membrane spans GAPM2B	0.0111828	1.50477e-22	0.0132283	1.1499e-13	0.0303611	1.15337e-05	0.01774	1.83187e-06	0.187561	0.011538	0.377388	1.1509e-08	0.869378	7.77686e-29	0	0.316863
TGME49_271970	glideosome-associated protein with multiple-membrane spans GAPM3	0.370276	3.10674e-13	0.193013	3.09534e-17	0.71187	0.06307	1.49903	0.22833	1.06899	1	4.25076	1.03412e-11	5.2251	2.43874e-13	0.386288	0.818193
TGME49_233030	gliding-associated protein GAP70	0.104787	9.92204e-16	0.0685469	1.93352e-15	0.219633	0.0208677	0.321292	0.715938	0.723141	0.00273227	0.943471	0.000235712	2.49119	1.32383e-21	0.0742862	0.556936
TGME49_231350	glucosamine-fructose-6-phosphate aminotransferase	0.0078694	0.0196164	0.00120258	0.314543	0.00581382	0.65953	0.00394223	1	0	0.252729	0	0.625626	0	0.76669	0	1
TGME49_242010	glucose inhibited division protein A subfamily protein	0.0236082	0.0023484	0.0150322	0.859131	0.0103357	0.799241	0.00591335	0.217782	0.0108417	0.967209	0.0017154	0.0985836	0.00220654	0.235899	0.0297145	0.602173
TGME49_278830	glucose-6-phosphate 1-dehydrogenase	0.142892	0.885528	0.195419	0.0301996	0.167309	0.53688	0.0650468	0.0136945	0.164794	0.558888	0.0463158	0.0168246	0.0529571	0.0776221	0.0742862	1
TGME49_294200	glucose-6-phosphate 1-dehydrogenase	1.33324	0.227043	1.69864	0.00411365	1.29454	0.729462	0.808158	0.290623	0.649418	0.059971	0.500897	0.0390952	0.286851	0.00273439	0.289716	0.583138
TGME49_283780	glucose-6-phosphate isomerase GPI	0.178097	0.444825	0.272384	7.31823e-05	0.133072	0.732321	0.0650468	0.00286327	0.164794	0.972196	0.0463158	0.00699315	0.0397178	0.0100729	0.245144	0.664395
TGME49_285980	glucosephosphate-mutase GPM1	0.206675	0.568212	0.221274	0.415644	0.17829	1	0.122209	0.186895	0.24177	0.350631	0.0754777	0.0372839	0.112534	0.404583	0.475432	0.217107
TGME49_318580	glucosephosphate-mutase GPM2	0.0331343	0.158937	0.0258554	1	0.0232553	1	0.0187256	0.711738	0.0173467	0.59981	0.0120078	0.406959	0.0154458	0.804842	0.104001	0.0954162
TGME49_265010	glutamate 5-kinase domain-containing protein	0.00662686	0.507251	0.00541159	1	0.00839774	0.479792	0.00295667	0.820755	0.00216834	0.679102	0	0.392384	0.00441309	1	0.00742862	0.945931
TGME49_232590	glutamate-cysteine ligase, catalytic subunit domain-containing protein	0.00952611	0.173353	0.00601288	1	0.0103357	0.412227	0	0.0330241	0.00216834	0.409102	0	0.24788	0	0.375461	0.0445717	0.0694897
TGME49_263870	glutamate-tRNA ligase	0.0633694	0.0107749	0.0577237	0.204921	0.0419887	1	0.0226678	0.110715	0.0271042	0.315903	0.0240156	0.368782	0.0154458	0.155935	0.0148572	1
TGME49_249390	glutamate/leucine/phenylalanine/valine dehydrogenase family protein	0.159873	0.689421	0.222477	0.0081197	0.106587	0.294201	0.0955991	0.183976	0.222255	0.0897616	0.0548928	0.027815	0.0507505	0.0440683	0.193144	0.846573
TGME49_209880	glutamic acid-rcih protein, putative	0.0575709	0.466503	0.0114245	4.67247e-08	0.0581382	0.770502	0.112354	7.79377e-05	0.0173467	0.00943258	0.0789085	0.194081	0.0154458	0.0840643	0.0891434	0.612354
TGME49_281490	glutamine amidotransferase subunit pdxt, putative	0.159459	0.00252483	0.12146	0.713582	0.139532	0.412415	0.0719458	0.217446	0.0466193	0.0113011	0.034308	0.0135372	0.0176524	0.00194575	0.170858	0.698723
TGME49_210760	glutamine amidotransferase-related, putative	0.0339627	0.0216594	0.0264567	0.714649	0.0155035	0.439698	0.01774	0.749517	0.0119259	0.227935	0.025731	0.950227	0.00661963	0.204578	0.0520003	0.497619
TGME49_273490	glutamine synthetase, type I, putative	0.0298209	0.0131383	0.0180386	0.954658	0.0116276	0.308815	0.0266101	0.449703	0.0173467	1	0.00857701	0.357898	0	0.0178984	0.0297145	0.796566
TGME49_269800	glutamine-dependent NAD(+) synthetase protein, putative	0.00455597	0.883533	0.00721546	0.14571	0.00452186	0.975066	0	0.109365	0.00325251	1	0.0034308	1	0.00220654	1	0	1
TGME49_217460	glutaminyl-tRNA synthetase (GlnRS)	0.0401753	0.75629	0.0481031	0.774302	0.0277771	0.21391	0.0187256	0.0279234	0.0899861	0.00227674	0.042885	1	0.077229	0.123132	0.0148572	1
TGME49_238070	glutaredoxin domain-containing protein	0.0124254	0.0221986	0.00721546	0.974179	0.00710578	1	0.00394223	0.79777	0.00108417	0.242726	0	0.313193	0	0.438753	0.0148572	0.735671
TGME49_247580	glutaredoxin domain-containing protein	0.097332	0.00138092	0.0216464	2.99276e-06	0.0801015	0.540545	0.075888	0.672969	0.0238517	0.00742385	0.0892009	0.383537	0.0397178	0.52653	0.059429	1
TGME49_268730	glutaredoxin-related protein	0.0314776	0.561672	0.0282605	1	0.031653	0.829771	0.0364657	0.452042	0.0151784	0.249206	0.0291618	1	0.00441309	0.0527436	0.0148572	1
TGME49_227150	glutaredoxin, putative	0.108101	5.71112e-08	0.0673443	0.588427	0.0439266	0.537096	0.0344945	0.183138	0.0216834	0.0143591	0.0102924	0.00412234	0.0110327	0.0173005	0.0445717	1
TGME49_279400	glutaredoxin, putative	0.172713	0.49665	0.0925984	0.0115095	0.175061	0.772784	0.287783	0.00127989	0.050956	0.000814496	0.223002	0.243381	0.072816	0.171038	0.104001	1
TGME49_246920	glutathione reductase	0.0505298	0.00377174	0.0366786	0.7516	0.032945	1	0.0128123	0.0273502	0.0162625	0.137292	0.0120078	0.128872	0.0154458	0.372514	0.111429	0.150342
TGME49_306030	glutathione s-transferase, n-terminal domain containing protein	0.0994029	0.0391934	0.0727559	1	0.116276	0.0285794	0.051249	0.344561	0.0314409	0.0187234	0.0188694	0.0094128	0.0154458	0.0125422	0.118858	0.677332
TGME49_249630	glutathione S-transferase, N-terminal domain-containing protein	0.0803507	0.748386	0.0727559	1	0.0923751	0.525704	0.0640613	0.839487	0.0672185	0.976394	0.060039	0.913331	0.0573702	0.894595	0.0891434	0.944554
TGME49_289690	glyceraldehyde-3-phosphate dehydrogenase GAPDH1	1.71884	0.00295918	1.58981	0.129934	1.2687	1	0.676093	0.0265016	0.886851	0.333697	0.387681	0.00298991	0.330982	0.003956	1.28515	1
TGME49_269190	glyceraldehyde-3-phosphate dehydrogenase GAPDH2	0.28744	8.67163e-07	0.162949	0.942249	0.176353	1	0.0965847	0.0582319	0.063966	0.00221647	0.0480312	0.00424996	0.0286851	0.00102286	0.572004	0.0542281
TGME49_244150	glycerate kinase	0.0165672	0.666917	0.0120258	0.763967	0.0277771	0.0142283	0.0118267	0.907611	0.00542085	0.158863	0.00686161	0.495538	0.00220654	0.192591	0.0222859	0.820331
TGME49_307570	glycerol-3-phosphate dehydrogenase (gpdh), putative	0.0211231	0.379889	0.0150322	0.908515	0.0239013	0.429176	0.0137978	0.948145	0.01301	0.890733	0.0051462	0.285047	0.0132393	1	0.0148572	1
TGME49_256980	glycerol-3-phosphate-acyltransferase	0.00414179	0.618679	0.00180386	0.608723	0.00516784	0.535873	0.000985558	0.677555	0.00325251	1	0.0017154	1	0.00220654	1	0.00742862	0.840035
TGME49_256090	glycerophosphodiester phosphodiesterase family protein	0.00911193	0.0194279	0.00240515	0.355418	0.00258392	0.686988	0.00394223	1	0.00542085	1	0.0017154	0.856413	0.00220654	1	0.0148572	0.599797
TGME49_263270	glycerophosphodiester phosphodiesterase family protein	0.0169813	0.615999	0.0246528	0.479736	0.0129196	0.478242	0.0147834	0.762958	0.0108417	0.34672	0.0017154	0.0265242	0.00220654	0.0763364	0.334288	3.08299e-12
TGME49_290980	glycine C-acetyltransferase, putative	0.0240224	0.234269	0.00901932	0.0384246	0.0155035	0.86275	0.0118267	0.474152	0.0119259	0.541464	0.0394542	0.0486887	0.048544	0.0142681	0	0.902429
TGME49_202960	glycine cleavage H-protein	0.00331343	0.198795	0	0.246796	0.00193794	1	0.00295667	0.567763	0.00108417	1	0.0017154	0.910934	0	1	0	1
TGME49_237470	glycine cleavage T-protein (aminomethyl transferase) domain-containing protein	0.0534291	0.00294742	0.0426915	0.407827	0.0342369	1	0.0197112	0.237148	0.0184309	0.20092	0.00686161	0.0249546	0.00441309	0.0245107	0.0520003	0.80835
TGME49_283820	glycine cleavage T-protein (aminomethyl transferase) domain-containing protein	0.00414179	0.426532	0.00420902	0.608723	0.00452186	0.657101	0.00197112	1	0	0.354132	0	0.74464	0	0.950918	0	1
TGME49_310670	glycogen phosphorylase 1, putative	0.0418321	0.977708	0.0186399	0.00228147	0.0523244	0.464988	0.067018	0.0529285	0.0325251	0.750171	0.0463158	0.82273	0.0132393	0.131662	0.104001	0.305859
TGME49_222800	glycogen synthase, putative	0.00662686	1	0.00420902	0.542607	0.0096897	0.708928	0.00985558	0.620225	0.00216834	0.406523	0.0154386	0.173374	0.00661963	1	0	1
TGME49_223110	glycolipid transfer protein GLTP	0.186795	0.935879	0.0968074	0.000406118	0.258392	0.196614	0.297639	0.0422289	0.138774	0.385024	0.195556	1	0.222861	0.734976	0.26743	0.778486
TGME49_274110	glycoprotease family protein	0.0124254	0.0762738	0.00420902	0.295605	0.00904372	0.979438	0	0.0105477	0.00867336	0.976918	0.00857701	0.95646	0.0154458	0.337885	0	1
TGME49_214790	glycoprotein	1.26407	0.0335984	1.50262	0.00205808	0.985765	1	0.480952	0.00748962	0.632071	0.158825	0.308772	0.00326153	0.200796	0.000653025	1.24801	0.839089
TGME49_253030	glycosyl hydrolase, family 31 protein	0.0144963	0.0848336	0.00240515	0.0103904	0.0180874	0.0722295	0.00492779	0.461044	0.00650502	0.837317	0.0017154	0.261469	0.00220654	0.536765	0.0371431	0.303453
TGME49_320588	glycosyl hydrolases family 35 protein	0.0078694	0.125348	0.00541159	0.927754	0.00452186	1	0.00394223	1	0.00108417	0.305936	0.0051462	1	0	0.583417	0.00742862	0.943835
TGME49_318730	glycosyl transferase	0.0323059	0.000812215	0.0126271	0.285354	0.0290691	0.187547	0.0137978	0.694184	0.00433668	0.0202871	0.0034308	0.0707445	0.00220654	0.0798053	0.0148572	1
TGME49_310400	glycosyl transferase family 8 protein	0.0289925	0.258657	0.022849	1	0.0264852	0.847703	0.0256245	0.89024	0.0173467	0.731122	0.00857701	0.214316	0.00661963	0.204772	0.0371431	0.7454
TGME49_244520	glycosyl transferase, group 4 family protein	0.0103545	0.913014	0.00721546	0.669133	0.0180874	0.069024	0.00689891	0.844364	0.00650502	0.834504	0.0017154	0.25711	0.0110327	0.950918	0.00742862	1
TGME49_207070	glycosyl transferase, putative	0.00372761	0.515287	0.00481031	0.281021	0.00258392	1	0	0.385108	0	0.477932	0.0034308	0.740797	0	1	0.00742862	0.7822
TGME49_209960	glycosyltransferase	0.0248507	0.271324	0.0132283	0.310224	0.0271312	0.430822	0.0266101	0.4683	0.0162625	0.958571	0.0051462	0.131486	0.00441309	0.187746	0.0148572	1
TGME49_268340	glycosyltransferase family 28 C-terminal domain-containing protein	0.0107686	0.150917	0.00781675	0.970459	0.00839774	0.927756	0.00492779	0.88285	0.00216834	0.305192	0.0051462	1	0	0.319262	0.0148572	0.759662
TGME49_227790	glycosyltransferase, group 1 family protein	0.0289925	0.03793	0.0240515	0.558929	0.0232553	0.847703	0.0118267	0.384404	0.00758919	0.10472	0.00686161	0.231596	0.00220654	0.0733326	0.0445717	0.529243
TGME49_256080	glycosyltransferase, group 2 family protein	0.000414179	0.458746	0	1	0	1	0	1	0	1	0	1	0	1	0	1
TGME49_260650	glycosyltransferase, group 2 family protein	0.0124254	0.0106765	0.00360773	0.370245	0.00775176	0.922945	0.00591335	1	0.00216834	0.442584	0.0017154	0.640297	0.00220654	0.893234	0.00742862	1
TGME49_315885	glycosyltransferase, putative	0.0140821	0.00372403	0.00481031	0.775374	0.00581382	1	0.00591335	1	0.00325251	0.800123	0	0.348965	0	0.589414	0	1
TGME49_256990	glycyl-tRNA synthetase	0.0849067	0.0135059	0.0727559	0.431985	0.0723497	0.663752	0.0275956	0.026201	0.0477035	0.687933	0.025731	0.119596	0.00661963	0.00266565	0.0371431	1
TGME49_240430	glyoxalase family protein	0.0149104	0.00446661	0.00360773	0.208286	0.0103357	0.717678	0.00689891	1	0.00108417	0.118552	0.0051462	1	0	0.261109	0.00742862	1
TGME49_248400	glyoxalase I, putative	0.150347	0.00159497	0.106428	0.935852	0.126612	0.500561	0.0887002	0.866675	0.0379459	0.00464163	0.0205848	0.00153413	0.0132393	0.00118847	0.141144	0.805084
TGME49_213340	GMC oxidoreductase	0	1	0.000601288	0.395399	0	1	0	1	0	1	0	1	0	1	0	1
TGME49_243655	GMC oxidoreductase	0	1	0	1	0.00064598	0.550972	0	1	0	1	0	1	0	1	0	1
TGME49_244850	GMC oxidoreductase	0.00911193	0.75629	0.0132283	0.11691	0.0109817	0.627147	0.00295667	0.296681	0.00216834	0.194002	0.0034308	0.686513	0	0.237557	0.0222859	0.547369
TGME49_313950	GMC oxidoreductase	0.00124254	0.278626	0	0.820775	0	0.932419	0	1	0.00108417	0.704234	0	1	0	1	0.00742862	0.448434
TGME49_203490	GNL3L/Grn1 GTPase	0.0178097	0.791969	0.0318683	0.00118901	0.0109817	0.550972	0.00492779	0.0550315	0.0205992	0.617672	0.0051462	0.235178	0.00220654	0.1522	0.0148572	1
TGME49_253880	GNS1/SUR4 family protein	0.0223657	0.869039	0.00721546	0.00147063	0.0148575	0.550972	0.0522346	0.000115617	0.00867336	0.112258	0.0291618	0.508384	0.024272	0.896816	0.059429	0.337595
TGME49_223620	golgi SNARE, putative	0.0269216	1	0.0246528	0.888855	0.0277771	1	0.051249	0.0132105	0.0108417	0.0595583	0.0394542	0.406015	0.0110327	0.314293	0.00742862	1
TGME49_261980	gorasp2-prov protein	0.0103545	0.919365	0.0108232	0.869341	0.0103357	1	0.0147834	0.402076	0.00758919	1	0.0051462	0.880162	0.00220654	0.54899	0.00742862	1
TGME49_295460	Got1 family protein	0.0476306	0.0626005	0.0300644	0.661308	0.0394048	0.891548	0.0591335	0.0499945	0.0119259	0.0163984	0.0154386	0.196296	0.00441309	0.0158213	0.0297145	1
TGME49_275568	GPI transamidase subunit PIG-U protein	0.0492873	3.23261e-06	0.0144309	0.05041	0.0348829	0.48372	0.0216823	0.835029	0.0108417	0.0789051	0.0034308	0.0140828	0	0.00527916	0.0148572	1
TGME49_214920	GPI-anchored wall transfer protein GWT1, putative	0.126325	0.128337	0.0901932	0.718799	0.157619	0.0233935	0.0877147	0.846624	0.0520401	0.054849	0.034308	0.0248721	0.0198589	0.00577591	0.21543	0.400707
TGME49_308000	Gpi16 subunit, GPI transamidase component protein	0.0368619	0.106451	0.0126271	0.00997011	0.0297151	0.974754	0.0482924	0.0445415	0.00758919	0.0147063	0.0394542	0.432799	0.0132393	0.492766	0.0148572	1
TGME49_311920	GRAM domain-containing protein	0.0405895	0.838903	0.0318683	0.29847	0.0413427	1	0.0463212	0.933303	0.0422826	1	0.0617544	0.357405	0.077229	0.129412	0.059429	0.881338
TGME49_224600	GTP binding protein	0.00621268	0.410575	0.0192412	0.000961276	0.00258392	0.101043	0.000985558	0.0451284	0.0119259	0.611148	0.00857701	1	0.0176524	0.262989	0	1
TGME49_219510	GTP binding protein 7 isoform 2 family protein, putative	0.0455597	0.674035	0.035476	0.669053	0.0452186	0.932419	0.0453357	0.895246	0.0216834	0.138022	0.0583236	0.394608	0.0551636	0.527018	0.0148572	1
TGME49_253780	GTP cyclohydrolase I, putative	0.0389328	0.00104198	0.0198425	0.684829	0.032299	0.413843	0.0157689	0.490519	0.00975753	0.0979497	0.0034308	0.0244741	0	0.00796017	0.0371431	0.756192
TGME49_248340	GTP-binding nuclear protein ran/tc4	0.748421	0.0791382	0.744996	0.233246	0.498051	0.639182	0.381411	0.121788	0.801201	0.228456	0.169825	0.00151644	0.209622	0.0240939	0.921149	0.656389
TGME49_217760	GTP-binding protein	0.0956753	0.0678676	0.134689	3.41199e-05	0.0568462	0.541539	0.024639	0.00128963	0.050956	0.389062	0.017154	0.00677968	0.0220654	0.0530541	0.096572	0.855062
TGME49_244310	GTP-binding protein	0.0770373	0.137656	0.0913958	0.0222167	0.0742877	0.617013	0.033509	0.0991912	0.0379459	0.2372	0.0102924	0.00204407	0.0132393	0.0199391	0.0520003	1
TGME49_260360	GTP-binding protein	0.00662686	0.855628	0.0132283	0.0074517	0.00258392	0.470264	0.00197112	0.434573	0.00542085	1	0.0034308	1	0	0.492824	0.0148572	0.679711
TGME49_211480	GTP-binding protein engA, putative	0.016153	0.0124684	0.0120258	0.585197	0.0096897	1	0.00197112	0.0654765	0.00325251	0.258217	0.0034308	0.505539	0.00661963	1	0	1
TGME49_262510	GTP-binding protein engB, putative	0.0165672	0.0307115	0.0138296	0.436377	0.0109817	1	0.00394223	0.220455	0.00433668	0.291953	0.0017154	0.20286	0.00220654	0.344369	0.0222859	0.666187
TGME49_307980	GTP-binding protein lepA, putative	0.0128395	0.768158	0.0162348	0.28636	0.0148575	0.700366	0.00295667	0.0669863	0.01301	0.937015	0.0051462	0.577704	0	0.115867	0.0222859	0.715153
TGME49_214350	GTP-binding protein, putative	0.374003	0.00194499	0.278396	0.833464	0.312654	0.550972	0.219779	0.718827	0.113838	0.00628306	0.109786	0.0381185	0.0419243	0.000374937	0.289716	0.988948
TGME49_233260	GTP-binding protein, putative	0.00372761	0.204166	0.00180386	1	0.00258392	0.927756	0.000985558	0.967758	0.00108417	1	0	0.933671	0	1	0.00742862	0.743903
TGME49_286640	GTPase	0.0149104	0.122311	0.0144309	0.353034	0.0103357	1	0.00394223	0.244551	0.00216834	0.0974876	0.0034308	0.454814	0.00882618	1	0.0222859	0.664395
TGME49_273070	GTPase activating protein for adp ribosylation factor, putative	0.135851	0.164175	0.0877881	0.336476	0.13178	0.639164	0.110383	1	0.119259	0.910797	0.0634698	0.27707	0.0617832	0.341705	0.104001	1
TGME49_309220	GTPase activating protein for Arf protein	0.114728	0.695815	0.0823765	0.295911	0.0994809	0.996918	0.179372	0.0140852	0.0520401	0.0374266	0.176686	0.0896804	0.0595767	0.363346	0.0520003	1
TGME49_248880	GTPase RAB7	0.654817	2.89137e-05	0.21466	0.000257971	0.482547	0.713867	0.632728	0.0542903	0.166962	0.00201582	0.223002	0.135163	0.0551636	4.80601e-05	0.505146	0.902429
TGME49_216880	guanine nucleotide-binding protein	1.29638	0.0156975	1.39198	0.0176427	0.996101	1	0.647512	0.166196	0.61364	0.128488	0.29848	0.00249462	0.156665	0.000100551	0.869148	1
TGME49_278730	guanine nucleotide-binding protein, putative	0.0153246	0.230274	0.0180386	0.124518	0.0116276	1	0.000985558	0.0100982	0.00542085	0.409035	0.0051462	0.585723	0	0.122552	0.0520003	0.159966
TGME49_242730	guanylate kinase family protein	0.0757947	0.545664	0.111238	0.00171187	0.0368209	0.0356194	0.0197112	0.000462366	0.119259	0.0187234	0.0240156	0.0479997	0.0419243	0.557845	0.059429	1
TGME49_304990	guanylate-binding protein, N-terminal domain-containing protein	0.0356194	0.00325059	0.0180386	0.624031	0.0219633	1	0.01774	0.83623	0.0173467	0.826109	0.0017154	0.0110576	0.00661963	0.22879	0.0668576	0.291888
TGME49_254370	guanylyl cyclase	0.0484589	0.786725	0.0643378	0.368698	0.033591	0.221687	0.0315379	0.214405	0.0748077	0.222324	0.0617544	0.725707	0.0860552	0.192591	0.0520003	1
TGME49_204160	GYF domain-containing protein	0.0368619	0.00826967	0.0258554	0.907747	0.0239013	1	0.0275956	0.813163	0.00433668	0.0039867	0.00686161	0.0997671	0.00220654	0.0305951	0.0520003	0.520417
TGME49_224610	GYF domain-containing protein	0.0294067	0.0072397	0.0108232	0.146646	0.0226093	0.726313	0.024639	0.479063	0.00542085	0.0439287	0.0051462	0.161377	0.00661963	0.363838	0.0222859	1
TGME49_298610	GYF domain-containing protein	0.0791082	0.0913362	0.0637365	0.96725	0.0749337	0.585363	0.0620902	1	0.0303567	0.069904	0.0360234	0.387515	0.0198589	0.0798053	0.0520003	1
TGME49_209870	HAD hydrolase, family IIA protein	0.0414179	0.30685	0.0336721	1	0.0549083	0.0529061	0.0147834	0.0568883	0.0238517	0.560565	0.017154	0.343158	0.0132393	0.284699	0.0520003	0.805053
TGME49_289980	HAD hydrolase, family IIA protein	0.0621268	0.978949	0.0288618	0.00160916	0.0600761	1	0.109397	0.00906477	0.0260201	0.0282186	0.142378	0.0023215	0.0507505	1	0.0148572	0.879009
TGME49_222010	HAD hydrolase, family IIID protein	0.00538432	0.857448	0.00541159	1	0.0109817	0.214316	0.00591335	1	0.00433668	0.95239	0.0034308	1	0.00220654	0.874492	0.0148572	0.688426
TGME49_226100	haloacid dehalogenase family hydrolase domain-containing protein	0.000828358	0.497109	0.000601288	0.797959	0.00064598	0.897699	0	1	0	1	0	1	0	1	0	1
TGME49_236860	haloacid dehalogenase family hydrolase domain-containing protein	0.00331343	0.000170333	0.00120258	3.79685e-05	0.0064598	0.335839	0.0492779	4.50644e-11	0.00542085	0.335159	0.0446004	7.21274e-05	0.00882618	1	0	1
TGME49_284598	haloacid dehalogenase family hydrolase domain-containing protein	0.0244365	0.240927	0.0138296	0.471106	0.033591	0.0382722	0.0137978	0.707336	0.00650502	0.0833486	0.0034308	0.0816477	0.00441309	0.2247	0.0668576	0.219466
TGME49_217440	HCNGP family protein	0.0327201	0.90916	0.0432927	0.169465	0.0271312	0.923615	0.0167545	0.207647	0.0401143	0.536426	0.0137232	0.280643	0.0264785	1	0.0668576	0.509864
TGME49_207970	HEAT repeat-containing protein	0.000414179	0.458746	0	1	0	1	0	1	0	1	0	1	0	1	0	1
TGME49_215040	HEAT repeat-containing protein	0.0310634	0.1019	0.0222477	1	0.032299	0.351745	0.0137978	0.372025	0.0173467	0.735398	0.0154386	0.75318	0.00220654	0.0435084	0.00742862	1
TGME49_216590	HEAT repeat-containing protein	0.113899	0.00730564	0.0823765	1	0.097543	0.566491	0.0620902	0.588533	0.0520401	0.280476	0.0223002	0.0128837	0.0154458	0.00839495	0.096572	0.924985
TGME49_220910	HEAT repeat-containing protein	0.0198806	0.945651	0.0222477	0.924473	0.0180874	0.9384	0.0187256	1	0.0292726	0.395994	0.0102924	0.446057	0.0286851	0.552837	0.0445717	0.543939
TGME49_229180	HEAT repeat-containing protein	0.043903	0.0516908	0.0529134	0.00766145	0.0251932	0.732813	0.0157689	0.130093	0.0195151	0.362068	0.0102924	0.107705	0.00220654	0.0126363	0.0445717	0.858668
TGME49_229350	HEAT repeat-containing protein	0.0459738	0.391541	0.0144309	0.000253761	0.0439266	0.854892	0.0946136	1.82897e-05	0.01301	0.0149583	0.0411696	0.996159	0.00661963	0.0279203	0.0445717	1
TGME49_231600	HEAT repeat-containing protein	0.00207089	0.393022	0.000601288	0.924982	0.00258392	0.493882	0	0.904329	0.00108417	1	0	1	0	1	0	1
TGME49_244040	HEAT repeat-containing protein	0.00538432	0.816187	0.00781675	0.212958	0.00193794	0.522707	0.00394223	1	0.00325251	1	0.0017154	0.863706	0	0.583791	0.0297145	0.190564
TGME49_255390	HEAT repeat-containing protein	0.0107686	0.000629508	0.00240515	0.542865	0.0032299	0.932419	0.000985558	0.445993	0.00216834	0.790306	0	0.505425	0	0.791661	0.0148572	0.581943
TGME49_260270	HEAT repeat-containing protein	0.0178097	0.00304956	0.00420902	0.0705639	0.0103357	1	0.0137978	0.519474	0.00433668	0.32961	0.0017154	0.186644	0	0.117613	0.0297145	0.449787
TGME49_264752	HEAT repeat-containing protein	0.0103545	0.492521	0.0126271	0.233246	0.0103357	0.819615	0.00295667	0.231544	0.00216834	0.149151	0	0.118259	0.00661963	1	0.0297145	0.366071
TGME49_266280	HEAT repeat-containing protein	0.0621268	0.00339731	0.0240515	0.0396831	0.0432807	1	0.042379	1	0.0260201	0.31811	0.042885	1	0.00220654	0.00258504	0.104001	0.324561
TGME49_280390	HEAT repeat-containing protein	0.0314776	0.0232615	0.00781675	0.00340629	0.0219633	1	0.0305523	0.331462	0.0195151	1	0.0154386	0.937557	0.0110327	0.647578	0.00742862	1
TGME49_280420	HEAT repeat-containing protein	0	0.378833	0.000601288	1	0.00129196	0.773571	0.00197112	0.439892	0.00108417	0.817278	0	1	0	1	0.00742862	0.511627
TGME49_280540	HEAT repeat-containing protein	0.0285783	0.97596	0.0120258	0.00169368	0.0374668	0.550972	0.0542057	0.0184468	0.00867336	0.0122038	0.0634698	0.0234714	0.0264785	1	0.0148572	1
TGME49_289080	HEAT repeat-containing protein	0.0285783	0.0049992	0.0114245	0.293253	0.0206714	0.824484	0.0226678	0.572028	0.00650502	0.128488	0.00686161	0.326428	0	0.0346218	0.0148572	1
TGME49_290340	HEAT repeat-containing protein	0.0057985	0.154434	0.0180386	0.0134281	0.0103357	0.990518	0.00394223	0.301404	0.0108417	0.904176	0.00857701	1	0.00441309	0.802103	0.0148572	0.853268
TGME49_290990	HEAT repeat-containing protein	0.0211231	0.753265	0.0240515	0.461384	0.0297151	0.173406	0.00985558	0.247411	0.0162625	1	0.0034308	0.0604079	0.00441309	0.175172	0.0297145	0.791528
TGME49_295040	HEAT repeat-containing protein	0.0608843	0.0276084	0.0511095	0.57647	0.0490945	0.866159	0.0315379	0.496023	0.0303567	0.456459	0.0102924	0.018961	0.00882618	0.0305592	0.0668576	0.755992
TGME49_305040	HEAT repeat-containing protein	0.0563283	0.00374633	0.0150322	0.00102579	0.0562003	0.100112	0.0482924	0.445993	0.0162625	0.0730246	0.00857701	0.0283808	0.0132393	0.192859	0.0222859	1
TGME49_315670	HEAT repeat-containing protein	0.0302351	0.0922816	0.0276593	0.454536	0.0135656	0.330906	0.0128123	0.354602	0.0205992	1	0.017154	1	0.0132393	0.748113	0.0520003	0.475272
TGME49_310600	heat shock factor binding protein 1 protein	0.0352052	0.884115	0.0138296	0.00156257	0.0490945	0.171527	0.0601191	0.0218792	0.0205992	0.34672	0.0377388	0.871593	0.0110327	0.173388	0.0297145	1
TGME49_251780	heat shock protein	0.228213	0.197557	0.165956	0.617077	0.24418	0.331658	0.216823	0.702332	0.100828	0.045028	0.14924	0.772375	0.0904683	0.161737	0.222859	0.938294
TGME49_324600	heat shock protein	0.00124254	0.173353	0.00300644	1	0.00064598	0.324831	0	0.256869	0.00975753	0.0241646	0.00686161	0.308929	0.0132393	0.0277994	0	1
TGME49_257990	heat shock protein 101, putative	0.0318918	0.458746	0.0282605	0.995066	0.031653	0.81693	0.0147834	0.217855	0.0346934	0.574619	0.0051462	0.0361129	0.0176524	0.821634	0.0668576	0.418906
TGME49_265310	heat shock protein 40, putative	0.169813	0.00849813	0.147917	0.353192	0.120152	1	0.084758	0.31168	0.083481	0.315603	0.0463158	0.035556	0.0132393	0.000275496	0.282288	0.306193
TGME49_292920	heat shock protein 75, putative	0.0849067	0.113139	0.0721546	0.820775	0.111109	0.00882007	0.0413934	0.213054	0.0151784	0.000349418	0.0137232	0.00477888	0.00661963	0.00188161	0.178287	0.239801
TGME49_244560	heat shock protein 90, putative	0.8296	4.51693e-05	0.38723	0.0953733	0.742231	0.133155	0.487851	0.918889	0.213581	0.00177844	0.162963	0.00290515	0.0948814	0.000335821	0.869148	0.606462
TGME49_260470	heat shock protein DNAJ pfj4, putative	0.0430746	0.215802	0.0541159	0.0191075	0.0251932	0.519908	0.0197112	0.204123	0.0325251	1	0.017154	0.299769	0.0198589	0.584101	0.0222859	1
TGME49_272230	heat shock protein hslv, putative	0.00248507	0.557572	0.00180386	0.526647	0.00710578	0.211095	0.00295667	1	0.00433668	0.866814	0.0051462	0.775591	0	0.721015	0.0148572	0.506554
TGME49_232940	heat shock protein HSP20	0.839126	1.26887e-10	2.18628	0.948064	0.897912	4.24403e-05	0.447443	1.12938e-08	6.75871	2.38513e-14	1.91953	1	7.65892	1.93271e-08	0.549718	0.624742
TGME49_312600	heat shock protein HSP21	0.728541	0.971431	0.93801	0.0934313	0.63629	0.829386	0.302566	0.00121196	1.18608	0.0173441	0.224718	0.00358723	0.454548	0.442831	1.49315	0.348155
TGME49_286720	heat shock protein HSP28	0.0633694	0.0429116	0.0282605	0.0540303	0.0678279	0.147338	0.0404079	0.895683	0.0227676	0.0905876	0.0154386	0.0612479	0.0308916	0.729121	0.156001	0.123585
TGME49_289600	heat shock protein HSP29	0.46678	0.0172177	1.18875	1.87817e-06	0.374022	0.0137777	0.190213	4.18734e-06	1.37581	0.000132883	0.34308	0.125956	0.807595	0.553142	0.0891434	0.351645
TGME49_247550	heat shock protein HSP60	0.482104	0.188501	0.601288	0.00634009	0.43862	0.877292	0.212881	0.021891	0.307904	0.489224	0.123509	0.00372517	0.0948814	0.00264583	0.59429	0.698042
TGME49_273760	heat shock protein HSP70	1.64926	0.0464782	1.49059	0.498254	1.4457	0.812519	0.558812	0.00128145	1.48531	0.70944	0.291618	0.000116636	0.439102	0.0175698	2.56287	0.400902
TGME49_288380	heat shock protein HSP90	2.15373	0.0150584	1.66857	1	1.86753	0.710682	1.27236	0.446229	1.42785	0.80462	0.610683	0.011883	0.417037	0.00268686	1.70115	1
TGME49_201150	heavy metal translocating P-type ATPase subfamily protein	0.0190522	0.883533	0.0234502	0.345453	0.0129196	0.619945	0.0108411	0.406384	0.0195151	0.934746	0.0120078	0.815124	0.0308916	0.270919	0.0222859	1
TGME49_260420	HEC/Ndc80p family protein	0.0103545	0.0024241	0.00180386	0.220444	0.0032299	0.85946	0.00788447	0.449061	0	0.0988543	0.0034308	1	0	0.585015	0.00742862	0.943025
TGME49_209000	HECT-domain (ubiquitin-transferase) domain-containing protein	0.0335485	0.000305554	0.0258554	0.000129523	0.0820394	0.432322	0.154733	3.02956e-06	0.0184309	0.0018532	0.174971	0.000119561	0.072816	0.809035	0.0222859	1
TGME49_222430	HECT-domain (ubiquitin-transferase) domain-containing protein	0.00621268	0.709027	0.00481031	1	0.0032299	0.899043	0	0.145007	0.0108417	0.220294	0.0017154	0.915633	0.0132393	0.189682	0	1
TGME49_275630	HECT-domain (ubiquitin-transferase) domain-containing protein	0.0273358	0.600081	0.0126271	0.037763	0.031007	0.550972	0.0413934	0.0589708	0.00650502	0.0177068	0.0325926	0.512959	0.0110327	0.475208	0.0371431	0.764526
TGME49_278940	HECT-domain (ubiquitin-transferase) domain-containing protein	0.0314776	0.958681	0.0577237	0.000352796	0.0180874	0.248212	0.00788447	0.00555722	0.0401143	0.448996	0.0102924	0.156513	0.024272	1	0.0371431	0.936668
TGME49_280660	HECT-domain (ubiquitin-transferase) domain-containing protein	0.122183	0.601573	0.147316	0.11573	0.0788095	0.28232	0.0916569	0.713769	0.147447	0.305936	0.0377388	0.0214937	0.0992945	1	0.141144	0.865846
TGME49_291980	HECT-domain (ubiquitin-transferase) domain-containing protein	0.0289925	1	0.0282605	1	0.0406967	0.275717	0.0344945	0.669149	0.0108417	0.0539425	0.0188694	0.715705	0.00220654	0.0174989	0.111429	0.0950576
TGME49_295710	HECT-domain (ubiquitin-transferase) domain-containing protein	0.108101	0.257006	0.113042	0.276602	0.0936671	1	0.0611046	0.299443	0.0889019	1	0.0308772	0.0295241	0.0661963	0.811849	0.0817148	1
TGME49_216950	helicase	0.0149104	0.0598047	0.00781675	0.792206	0.0148575	0.347055	0.00394223	0.303735	0.00758919	0.994997	0	0.064233	0.00661963	1	0	1
TGME49_260200	helicase associated domain (ha2) protein	0.0248507	0.0526289	0.0240515	0.220512	0.0129196	0.741104	0.00887002	0.313727	0.0151784	1	0.0034308	0.111972	0.00220654	0.135074	0.0371431	0.565676
TGME49_295070	helicase associated domain (ha2) protein	0.0219515	0.317101	0.0120258	0.30698	0.0245472	0.422356	0.0216823	0.667168	0.00433668	0.0258753	0.0240156	0.568041	0.00441309	0.217972	0.0222859	1
TGME49_318440	helicase associated domain (ha2) protein	0.0782798	0.171286	0.0865855	0.0992639	0.0542623	0.822766	0.0630757	1	0.0357776	0.143581	0.0377388	0.399209	0.0330982	0.351072	0.0445717	1
TGME49_209770	helicase, putative	0.0140821	0.0713166	0.00781675	0.852901	0.0116276	0.797079	0.00394223	0.356208	0.00433668	0.461065	0.0034308	0.505295	0.00220654	0.515122	0.0445717	0.167955
TGME49_215990	helicase, putative	0.0414179	3.642e-05	0.0156335	0.319727	0.0245472	0.978401	0.0187256	0.891579	0.00867336	0.0842516	0.0051462	0.0888948	0.00441309	0.117012	0.0297145	0.953636
TGME49_231800	helicase, putative	0.00455597	0.00334882	0	0.258848	0.00129196	1	0.00197112	0.935226	0	0.689641	0	0.919862	0	1	0	1
TGME49_261850	helicase, putative	0.00372761	0.337863	0.00180386	0.979439	0.00258392	1	0.00197112	1	0.00216834	1	0	0.944454	0.00220654	0.930046	0	1
TGME49_285490	helix-hairpin-helix motif domain-containing protein	0.0343768	0.00463974	0.0156335	0.500361	0.0342369	0.122971	0.00788447	0.0884423	0.00758919	0.0973675	0.0034308	0.0706248	0.00220654	0.0888468	0.0445717	0.566707
TGME49_313470	helix-hairpin-helix motif domain-containing protein	0.00538432	0.84608	0.00180386	0.0668896	0.00839774	0.678634	0.00788447	0.729231	0.00975753	0.465216	0.0102924	0.440191	0.00441309	1	0.00742862	1
TGME49_210778	hemimethylated DNA binding domain-containing protein	0.00704104	0.507867	0.00601288	0.940101	0.00839774	0.495577	0.00394223	1	0.00216834	0.560116	0.0017154	0.720022	0.00220654	1	0	1
TGME49_241160	hemolysin-III related subfamily protein	0.0103545	0.261619	0.00901932	0.7378	0.0064598	1	0.00788447	1	0.00867336	0.876272	0.0017154	0.413319	0	0.309104	0	1
TGME49_213752	herpesviridae ul52/ul70 dna primase	0.0144963	3.72664e-05	0.00180386	0.0910549	0.00581382	1	0.00197112	0.364169	0.00433668	0.954821	0	0.253981	0	0.504134	0.00742862	0.984083
TGME49_297925	HesB-like domain-containing protein	0.0057985	0.096922	0.00180386	0.749004	0.0032299	1	0.000985558	0.701464	0	0.361054	0	0.753097	0.00661963	0.396768	0.0148572	0.473031
TGME49_265450	hexokinase	0.187209	0.00446669	0.0727559	0.00342429	0.133072	1	0.227664	0.00852631	0.0390301	0.000371851	0.12694	1	0.0375113	0.019847	0.200573	0.714018
TGME49_247020	high mobility group protein b1, putative	0.117213	0.0663783	0.0769649	0.575801	0.106587	0.683578	0.084758	1	0.0531243	0.139233	0.0617544	0.552641	0.0794356	1	0.111429	0.923795
TGME49_232740	hipothetical protein	0.00165672	0.234575	0.000601288	1	0.00129196	0.773571	0	1	0	1	0	1	0	1	0	1
TGME49_251680	histamine-releasing factor, putative	2.3633	3.64468e-05	1.80747	0.435103	1.33976	0.732321	1.50396	1	0.649418	0.00249228	0.548928	0.0079485	0.302297	0.000402354	1.39658	1
TGME49_204080	histidine acid phosphatase superfamily protein	0.0563283	0.17521	0.0481031	0.87552	0.0594302	0.379617	0.0315379	0.459554	0.0433668	1	0.0223002	0.266165	0.00441309	0.00573654	0.0148572	1
TGME49_232270	histidine acid phosphatase superfamily protein	0.0202948	0.460626	0.0222477	0.395399	0.0200254	0.823382	0.00887002	0.329499	0.0151784	1	0	0.0137617	0.0132393	1	0.0222859	0.875406
TGME49_304650	histidine acid phosphatase superfamily protein	0.0169813	0.492515	0.0318683	0.0580184	0.0258392	0.665643	0.0108411	0.258786	0.0271042	0.547145	0.0051462	0.121965	0.00882618	0.488178	0.0297145	0.817531
TGME49_308950	histidine acid phosphatase superfamily protein	0.0567425	0.0202839	0.0613314	0.0260445	0.0284231	0.461476	0.0197112	0.0917629	0.0205992	0.14792	0.00686161	0.0104139	0.00441309	0.0118041	0.178287	0.0250691
TGME49_225420	histidine triad domain-containing protein	0.117213	0.00912986	0.0877881	0.922837	0.107233	0.397558	0.067018	0.656341	0.0422826	0.0534704	0.0223002	0.00900733	0.0110327	0.00170033	0.126287	0.745005
TGME49_218810	histidyl-tRNA synthetase	0.179339	3.00765e-06	0.0535146	0.000905422	0.139532	0.324988	0.120238	0.767591	0.0411984	0.00525459	0.0291618	0.00730024	0.0176524	0.00257625	0.16343	0.724848
TGME49_280600	histidyl-tRNA synthetase (HisRS), putative	0.0753805	0.00371069	0.0517108	1	0.0665359	0.387451	0.0266101	0.0954221	0.0249359	0.0830666	0.0205848	0.112772	0.00882618	0.0159198	0.0742862	0.815893
TGME49_232610	histone acetyltransferase subunit nua4 protein	0.0376903	0.107712	0.0336721	0.58061	0.0264852	1	0.0315379	0.889421	0.0108417	0.0474647	0.0291618	1	0.00661963	0.0918014	0.0148572	1
TGME49_276180	histone acetyltransferase TAF1/250	0.0318918	0.20769	0.0288618	0.665895	0.0348829	0.326615	0.0128123	0.165287	0.0227676	1	0.0051462	0.0479223	0	0.00609127	0.0371431	0.869284
TGME49_219520	histone arginine methyltransferase PRMT1	0.197977	0.197369	0.205641	0.244173	0.174415	0.966927	0.0837725	0.0224886	0.181056	0.833797	0.0360234	0.000719853	0.0639898	0.0716275	0.445717	0.174629
TGME49_293370	histone arginine methyltransferase PRMT2	0.0430746	0.0706575	0.0523121	0.00801187	0.0303611	1	0.0128123	0.0432951	0.01301	0.0590241	0.00686161	0.0319028	0.00882618	0.131901	0.0668576	0.506554
TGME49_252420	histone arginine methyltransferase PRMT3	0.00289925	0.497109	0.00962061	0.01178	0.00129196	0.344534	0.00295667	1	0.00542085	0.736598	0.0017154	1	0.00441309	0.993596	0.00742862	0.905186
TGME49_294270	histone arginine methyltransferase PRMT4/CARM1	0.0128395	0.221781	0.0150322	0.140251	0.00516784	0.550972	0.00394223	0.406184	0.00867336	1	0.0034308	0.644184	0.00441309	0.955702	0.00742862	1
TGME49_215560	histone arginine methyltransferase PRMT5	0.0144963	0.00938657	0.00360773	0.117306	0.00904372	1	0.00689891	1	0.00433668	0.579919	0.0017154	0.332172	0.0110327	0.750948	0.0148572	0.815893
TGME49_205750	histone deacetylase complex subunit Sin3	0.0360336	0.445585	0.0138296	0.00500263	0.0342369	0.902094	0.0561768	0.0192974	0.01301	0.0709599	0.0411696	0.516887	0.00661963	0.0756744	0.0891434	0.254384
TGME49_281420	histone deacetylase HDAC1	0.0120112	1	0.0102219	0.902948	0.0187334	0.266619	0.00394223	0.182993	0.00650502	0.586674	0.00857701	1	0.024272	0.194681	0.0222859	0.730563
TGME49_249620	histone deacetylase HDAC2	0.050944	0.000971886	0.0174374	0.0425063	0.0478025	0.121799	0.0187256	0.286083	0.01301	0.0674593	0.0240156	0.915799	0.00220654	0.0115233	0.0445717	0.854904
TGME49_227290	histone deacetylase HDAC3	0.0836641	0.193324	0.0679456	1	0.0884992	0.390977	0.0660324	1	0.0227676	0.00432147	0.0548928	0.917586	0.0110327	0.00666828	0.178287	0.249448
TGME49_202230	histone deacetylase HDAC5	0.0434888	0.591649	0.0481031	0.372177	0.0490945	0.537096	0.0216823	0.172956	0.0401143	1	0.0223002	0.466719	0.00661963	0.0273755	0.0371431	1
TGME49_227020	histone deacetylase SIR2	0.0517724	0.0023484	0.0330708	1	0.031007	1	0.024639	0.609103	0.0119259	0.0263012	0.00857701	0.0448868	0.00882618	0.10606	0.156001	0.019852
TGME49_267360	histone deacetylase SIR2-like	0.00207089	0.775409	0.00300644	0.420598	0.00193794	1	0	0.718023	0.00108417	1	0.0017154	0.913966	0	1	0	1
TGME49_227970	histone family DNA-binding protein	0.815518	2.7726e-11	0.21466	0.000124638	0.535517	0.481612	0.298624	0.223125	0.157205	0.000735802	0.102924	0.000423687	0.0882618	0.00109504	1.11429	0.203989
TGME49_261250	histone H2A1	0.430746	0.300183	0.101618	1.24666e-10	0.267436	0.285342	0.986544	9.81951e-10	0.197319	0.0455477	0.548928	0.180666	0.183143	0.18877	0.245144	1
TGME49_261580	histone H2AX	0.0140821	0.100246	0.00481031	0.161487	0.0096897	1	0.0197112	0.0400199	0.00325251	0.196446	0.00686161	1	0.00220654	0.400497	0	1
TGME49_300200	histone H2AZ	3.20533	0.932862	1.81288	0.00190099	2.65498	0.681283	5.74975	0.000700351	2.17484	0.226682	5.26628	0.0574035	2.68757	0.936787	2.26573	1
TGME49_305160	histone H2Ba	0.722328	0.10178	0.186399	1.63115e-09	0.468981	0.548374	1.49411	3.27668e-09	0.229844	0.00180715	0.765069	0.394405	0.273611	0.127797	0.341716	1
TGME49_251870	histone H2Bb	0.0352052	0.0356423	0.0156335	0.152659	0.0213173	0.912678	0.0413934	0.0733148	0.01301	0.219393	0.025731	1	0.00441309	0.0820393	0.0222859	1
TGME49_209910	histone H2Bv	2.38567	0.902853	1.08893	1.61467e-05	2.11623	0.905683	5.17418	7.63319e-07	1.00828	0.00255908	3.88538	0.0610989	1.33275	0.295277	2.32516	1
TGME49_261240	histone H3	0.0989887	0.170318	0.0300644	1.55372e-05	0.0568462	0.326615	0.199083	5.74874e-07	0.0357776	0.0266102	0.118363	0.25934	0.0419243	0.338047	0.059429	1
TGME49_225410	histone H3 centromeric CENH3	0.0563283	1	0.0126271	9.69496e-09	0.0555543	1	0.169516	2.15715e-10	0.0205992	0.00963087	0.0977779	0.095726	0.0132393	0.0286997	0.0371431	1
TGME49_218260	histone H3.3	2.48756	0.245841	2.67814	0.723908	2.37591	0.504508	3.45241	0.616827	4.53617	0.0487156	2.84242	1	3.86807	0.494346	4.29374	0.698042
TGME49_239260	histone H4	0.686708	0.183957	0.164753	1.05655e-10	0.386296	0.13286	1.68728	5.0512e-13	0.260201	0.00843174	0.699884	0.561365	0.222861	0.0502189	0.26743	0.992289
TGME49_233905	histone kinase SNF1, putative	0.00745522	0.0792696	0.00601288	0.514867	0.00258392	0.845567	0.00295667	1	0.00216834	0.897922	0.0017154	1	0	0.77084	0	1
TGME49_291050	histone kinase SNF1, putative	0.0157388	1.77143e-05	0.00781675	1.81663e-07	0.0284231	0.53559	0.0729313	0.0109251	0.0173467	0.0753984	0.221287	2.25155e-16	0.0573702	0.386156	0.0222859	1
TGME49_254555	histone lysine acetyltransferase GCN5-A	0.0389328	0.574049	0.0360773	0.957832	0.0445726	0.501228	0.0374512	0.923	0.0292726	0.918508	0.0188694	0.412608	0.00882618	0.101822	0.00742862	0.967701
TGME49_243440	histone lysine acetyltransferase GCN5-B	0.0310634	0.141447	0.0264567	0.796435	0.0251932	1	0.0128123	0.241585	0.0216834	1	0.0120078	0.447515	0.0176524	0.999376	0.0222859	1
TGME49_293380	histone lysine acetyltransferase HAT1	0.0546716	5.06429e-10	0.0150322	0.0990255	0.0226093	0.960288	0.0167545	0.490179	0.00542085	0.00619713	0.00857701	0.163344	0.00441309	0.0787573	0.0222859	1
TGME49_318330	histone lysine acetyltransferase MYST-A	0.0207089	0.901543	0.0150322	0.543186	0.0297151	0.201647	0.0216823	0.90351	0.0162625	0.954407	0.0120078	0.699955	0.00882618	0.527352	0.0297145	0.798861
TGME49_207080	histone lysine acetyltransferase MYST-B	0.0136679	0.503087	0.0108232	1	0.0167955	0.387114	0.00887002	0.940541	0.00975753	1	0.0034308	0.394405	0.00220654	0.379914	0.00742862	1
TGME49_240840	histone lysine demethylase JmjC NO66	0.0132537	0.64952	0.0138296	0.631786	0.0109817	1	0.0108411	1	0.00758919	0.690808	0.0034308	0.303677	0.00220654	0.287523	0.059429	0.0676146
TGME49_307010	histone lysine demethylase JMJC1/KDM5D/JARID1D	0.00952611	0.697404	0.00901932	0.7516	0.0135656	0.782935	0.00295667	0.0726858	0.0271042	0.00642221	0.0017154	0.168221	0.0176524	0.455535	0.0148572	0.907482
TGME49_224928	histone lysine demethylase JMJD4	0.00414179	0.877968	0.00300644	1	0.00839774	0.0913237	0.00394223	1	0.00108417	0.555237	0	0.576146	0	0.728151	0	1
TGME49_212110	histone lysine demethylase JMJD5	0.00289925	0.376136	0.00420902	0.115313	0.00064598	0.90354	0	0.740926	0.00108417	1	0	1	0	1	0	1
TGME49_261260	histone lysine demethylase JMJD6a	0.0211231	0.00467734	0.0144309	0.733456	0.0116276	1	0.00689891	0.483353	0.00433668	0.18264	0.0051462	0.522458	0.00220654	0.269909	0.00742862	1
TGME49_283890	histone lysine demethylase JMJD6b	0.00662686	0.870282	0.0132283	0.0612222	0.0122736	0.259727	0.00394223	0.576268	0	0.0228654	0.0034308	0.785929	0.00441309	1	0.00742862	1
TGME49_255970	histone lysine methyltransferase SET/SUV39	0.00662686	0.0123712	0.00240515	0.998551	0.0032299	1	0.000985558	0.697241	0.00108417	0.8407	0	0.747211	0	0.951869	0	1
TGME49_226810	histone lysine methyltransferase SET1	0.0546716	0.00795892	0.0432927	0.582724	0.0361749	1	0.0305523	0.847071	0.0173467	0.10473	0.00857701	0.0291238	0.00220654	0.00533658	0.0891434	0.385231
TGME49_257770	histone lysine methyltransferase SET2	0.0103545	0.000468946	0.000601288	0.0752889	0.00193794	0.692746	0.00591335	0.675536	0	0.201159	0	0.498481	0.00220654	1	0.0148572	0.565676
TGME49_211730	histone lysine methyltransferase SET8	0.046388	2.70857e-10	0.00661417	0.00184455	0.0193794	1	0.0137978	0.585623	0.00108417	0.000766862	0.0034308	0.064233	0.00220654	0.0839994	0.059429	0.340047
TGME49_201250	histone lysine methyltransferase, SET, putative	0.0360336	2.49952e-05	0.00721546	0.00494732	0.0193794	1	0.0187256	1	0.0108417	0.365205	0.0051462	0.144426	0.00220654	0.0827046	0.059429	0.29598
TGME49_218230	histone lysine methyltransferase, SET, putative	0.0256791	0.38834	0.0330708	0.0569257	0.0155035	0.643892	0.00492779	0.00907115	0.0260201	0.670542	0.00857701	0.313937	0	0.0182712	0.0891434	0.0996572
TGME49_242870	histone lysine methyltransferase, SET, putative	0.0339627	0.118149	0.0186399	0.39929	0.0368209	0.264187	0.0256245	1	0.0173467	0.595036	0.0154386	0.613332	0	0.00724026	0.0297145	0.987277
TGME49_246910	histone lysine methyltransferase, SET, putative	0.0107686	0.348127	0.0126271	0.20919	0.00581382	0.829129	0.00591335	0.895246	0.00433668	0.603114	0.0034308	0.704261	0.00882618	0.934267	0	1
TGME49_262750	histone lysine methyltransferase, SET, putative	0.00414179	0.385039	0.00420902	0.460687	0.00387588	0.74642	0	0.356138	0.00108417	0.830747	0	0.734729	0	0.946267	0	1
TGME49_276120	histone lysine methyltransferase, SET, putative	0.00828358	0.00799475	0.00120258	0.211838	0.00387588	1	0.00492779	0.887879	0	0.214312	0.0034308	1	0	0.74245	0	1
TGME49_284160	histone lysine methyltransferase, SET, putative	0.034791	0.000549692	0.0108232	0.0563144	0.031653	0.14915	0.0118267	0.340799	0.00758919	0.0862995	0.0120078	0.630612	0.00220654	0.055943	0.0148572	1
TGME49_288330	histone lysine methyltransferase, SET, putative	0.0165672	0.335136	0.0114245	0.845797	0.0142116	0.978548	0.00492779	0.150415	0.0216834	0.188794	0.0034308	0.234153	0.0132393	1	0.0148572	0.967939
TGME49_292170	histone lysine methyltransferase, SET, putative	0.0252649	0.00164361	0.00661417	0.0616744	0.0109817	0.813844	0.024639	0.139145	0.00542085	0.168718	0.00686161	0.580929	0.00220654	0.202868	0.0222859	0.815893
TGME49_294610	histone lysine methyltransferase, SET, putative	0.0149104	7.14567e-24	0.0120258	2.72165e-17	0.0497405	0.000262801	0.0522346	0.00614624	0.223339	0.0179884	0.446004	3.10276e-08	1.0437	8.50219e-29	0	0.229595
TGME49_295610	histone lysine methyltransferase, SET, putative	0.0360336	0.279865	0.0288618	1	0.0439266	0.149035	0.0206967	0.555829	0.0108417	0.0408345	0.017154	0.550622	0.0132393	0.404332	0.059429	0.535954
TGME49_311660	histone lysine methyltransferase, SET, putative	0.0173955	0.0276826	0.00661417	0.322061	0.0129196	0.835091	0.00985558	1	0.00650502	0.617848	0.00686161	0.904431	0	0.152788	0.0222859	0.684444
TGME49_319662	histone lysine methyltransferase, SET, putative	0.000414179	1	0	1	0.00129196	0.409489	0	1	0	1	0	1	0	1	0	1
TGME49_242415	histone lysine-specific demethylase	0.0149104	0.478367	0.0156335	0.498804	0.0193794	0.240234	0.00492779	0.20428	0.00216834	0.0368712	0.0017154	0.125264	0.00441309	0.515122	0.0445717	0.280054
TGME49_275420	histone lysine-specific demethylase LSD1/BHC110/KDMA1A	0.0211231	0.0591185	0.0114245	0.788765	0.0226093	0.229815	0.00689891	0.359074	0.00433668	0.133244	0.0051462	0.449796	0.00441309	0.512745	0.0222859	0.807144
TGME49_243580	Hit family protein involved in cell-cycle regulation, putative	0.190108	0.397617	0.332512	0.00437846	0.134364	0.0513829	0.0650468	2.42049e-05	0.564852	7.77213e-08	0.0617544	0.00340927	0.0948814	0.106585	0.282288	0.851471
TGME49_212840	HIT zinc finger protein	0.0318918	0.0438823	0.0300644	0.26217	0.0155035	0.557384	0.00492779	0.00781171	0.0162625	0.732152	0.0102924	0.391781	0.0110327	0.597477	0.096572	0.0799633
TGME49_252400	HIT zinc finger protein	0.00414179	0.076881	0.00781675	1	0.00581382	0.812519	0	0.0101704	0.0184309	0.0294181	0.00857701	1	0.0375113	0.00016656	0	1
TGME49_210408	HMG (high mobility group) box domain-containing protein	2.00545	0.855628	0.603092	1.61674e-11	1.8081	0.736774	6.87821	1.18612e-17	0.854326	0.00227811	2.3724	0.843876	0.514125	0.0025165	2.05773	1
TGME49_217500	HMG (high mobility group) box domain-containing protein	0.0890484	6.78381e-06	0.0366786	0.219289	0.0555543	0.94137	0.0384368	0.57989	0.0303567	0.215319	0.0154386	0.0398145	0.0110327	0.0328338	0.0742862	0.822391
TGME49_219828	HMG (high mobility group) box domain-containing protein	0.00289925	0.155505	0	0.353192	0	0.531891	0.00394223	0.196794	0.00108417	1	0.0017154	0.875126	0	1	0	1
TGME49_263720	HMG (high mobility group) box domain-containing protein	0.0236082	0.864507	0.0150322	0.105185	0.0148575	0.23371	0.0187256	0.691161	0.0531243	0.00544956	0.017154	0.777793	0.0794356	0.00071143	0.0222859	1
TGME49_257750	homocysteine s-methyltransferase domain-containing protein	0.00869775	0.585379	0.00781675	0.961237	0.00516784	0.85066	0.00788447	0.964437	0.00325251	0.531769	0.00857701	0.92975	0.0110327	0.548081	0.00742862	1
TGME49_291860	HORMA domain-containing protein	0.00414179	2.29021e-05	0.0108232	0.380713	0.00581382	0.0418344	0	8.91845e-05	0.0455351	0.000115194	0.0137232	1	0.11474	2.77971e-13	0	1
TGME49_268720	Hrf1 family protein	0.111414	0.0530942	0.0589262	0.108271	0.0981889	0.749769	0.112354	0.321193	0.0466193	0.0935842	0.0737623	1	0.0220654	0.0217976	0.16343	0.514424
TGME49_232660	Hsp70 interacting protein HIP	0.666	0.104686	0.561603	0.9607	0.534225	1	0.508548	1	0.615808	0.685814	0.216141	0.0222562	0.165491	0.0115421	0.653718	0.889056
TGME49_310430	Hsp90 domain-containing protein	0.0641977	0.0503898	0.0372799	0.416589	0.0458646	1	0.0285812	0.211878	0.0477035	1	0.0223002	0.210979	0.0706094	0.344369	0.104001	0.434065
TGME49_261500	hydrolase	0.00165672	0.16773	0.00120258	0.246601	0.00193794	0.708928	0.0118267	0.00563936	0.00108417	0.548988	0.0120078	0.0483272	0.00661963	0.479649	0.00742862	0.879624
TGME49_227370	hydrolase CocE/NonD family protein	0.00289925	0.0265943	0	0.676177	0	0.823382	0	1	0.00108417	0.871175	0	1	0	1	0.00742862	0.543786
TGME49_230905	hydrolase, alpha/beta fold family protein	0	1	0.000601288	0.57263	0	1	0.000985558	0.46441	0	1	0	1	0	1	0	1
TGME49_240830	hydrolase, alpha/beta fold family protein	0.00165672	1	0.00240515	0.580872	0.0032299	0.422159	0	0.707698	0	0.700662	0	1	0	1	0.00742862	0.658545
TGME49_261940	hydrolase, alpha/beta fold family protein	0.000828358	1	0.00120258	0.845769	0.00064598	1	0.000985558	0.845095	0	1	0.0017154	0.660644	0	1	0	1
TGME49_267050	hydrolase, alpha/beta fold family protein	0.201705	0.0542635	0.144309	0.839817	0.208652	0.227199	0.125166	0.612863	0.070471	0.0138227	0.0497466	0.0107587	0.0330982	0.00397161	0.683433	0.00460851
TGME49_265860	hydrolase, carbon-nitrogen family protein	0.0057985	0.347775	0.00420902	1	0.0032299	1	0.00295667	1	0.00216834	0.888716	0.0017154	1	0	0.750948	0.0297145	0.14946
TGME49_214780	hydrolase, NUDIX family protein	0.0194664	0.153524	0.00781675	0.151751	0.0239013	0.119853	0.00788447	0.430707	0.00542085	0.167555	0.00857701	0.761079	0.00441309	0.402811	0.0668576	0.102483
TGME49_227450	hydrolase, NUDIX family protein	0.0612985	0.385286	0.0408876	0.37958	0.0594302	0.827411	0.0867291	0.0394907	0.0227676	0.0371194	0.042885	0.969281	0.0132393	0.0454636	0.111429	0.443405
TGME49_282190	hydrolase, NUDIX family protein	0.0389328	0.122896	0.0450966	0.0437462	0.0290691	1	0.00985558	0.0147124	0.0238517	0.811835	0.0154386	0.374614	0.0132393	0.364751	0.0148572	1
TGME49_290900	hydrolase, NUDIX family protein	0.0600559	0.0189063	0.0120258	2.72033e-06	0.0613681	0.163405	0.0689891	0.0590923	0.0140942	0.00975914	0.0291618	0.666723	0.0110327	0.063367	0.0817148	0.579308
TGME49_253070	hydrolase, TatD family protein	0.0144963	0.0174866	0.00721546	0.835888	0.0103357	0.887638	0.00689891	0.986135	0.00108417	0.0474343	0.00857701	1	0	0.183932	0.00742862	1
TGME49_281630	hydroxyacylglutathione hydrolase	0.0757947	0.0132946	0.039685	0.28545	0.0704118	0.373837	0.0601191	0.80791	0.0238517	0.0450387	0.0154386	0.0287419	0.0132393	0.0436857	0.111429	0.494862
TGME49_204460	hydroxymethylglutaryl-CoA lyase, putative	0	1	0	1	0	1	0	1	0	1	0.0017154	0.196296	0	1	0	1
TGME49_200010	hypothetical protein	0.255963	0.0242238	0.232097	0.0283688	0.218341	0.0432434	0.487851	0.170215	0.433668	0.473301	0.785654	0.00118176	0.926749	0.000270559	0.0371431	0.29598
TGME49_200260	hypothetical protein	0.00538432	0.118733	0.00360773	0.865576	0.0032299	1	0.000985558	0.677555	0.00216834	1	0.0017154	1	0	0.947491	0	1
TGME49_200295	hypothetical protein	0.00289925	0.767947	0.00240515	0.759914	0.00516784	0.693524	0.000985558	0.563786	0.00433668	0.8633	0.0017154	1	0	0.715855	0.0520003	0.000712781
TGME49_200300	hypothetical protein	0.000828358	0.352595	0	1	0	1	0	1	0	1	0.0017154	0.405975	0	1	0	1
TGME49_200310	hypothetical protein	0.458082	1	0.33612	0.135615	0.493529	0.887327	0.495736	0.82706	0.428247	1	0.382534	0.920767	0.858346	0.0279509	0.438289	1
TGME49_200330	hypothetical protein	0.00704104	1.77403e-12	0.00781675	7.49717e-08	0.0213173	0.0513829	0.0384368	1	0.0151784	0.0261071	0.264172	9.8792e-19	0.225068	7.45149e-11	0	0.610595
TGME49_200340	hypothetical protein	0.0190522	0.102896	0.0180386	0.385487	0.00904372	0.550972	0.0108411	0.893853	0.0162625	0.817278	0.0051462	0.378601	0.00220654	0.2154	0	1
TGME49_200360	hypothetical protein	4.16208	0.79903	6.63642	0.00255686	3.59488	0.550972	2.5457	0.0351731	6.49743	0.0794738	2.54909	0.147865	3.34291	0.652563	0.921149	0.475272
TGME49_200375	hypothetical protein	0.00124254	1	0.000601288	0.925578	0.00193794	0.85882	0	0.907611	0.00542085	0.050605	0	1	0	1	0	1
TGME49_200400	hypothetical protein	0.00994029	0.902716	0.00601288	0.446646	0.0155035	0.179797	0.0128123	0.570551	0.00325251	0.244329	0.0102924	0.96783	0	0.199146	0.00742862	1
TGME49_200410	hypothetical protein	0.000414179	0.741309	0.000601288	1	0.0032299	0.262181	0.00295667	0.33986	0	1	0	1	0	1	0	1
TGME49_200440	hypothetical protein	0.000414179	1	0.00120258	0.473032	0.00129196	0.623515	0	1	0	1	0	1	0	1	0	1
TGME49_200450	hypothetical protein	0.00331343	0.0645013	0.00120258	1	0.00064598	1	0.000985558	1	0	0.917176	0	1	0	1	0.00742862	0.630275
TGME49_200460	hypothetical protein	0.023194	0.683145	0.0204438	0.509007	0.033591	0.529876	0.0256245	1	0.0281884	0.948272	0.0291618	0.919862	0.0397178	0.344369	0	0.788882
TGME49_200470	hypothetical protein	0.0240224	0.435054	0.0408876	0.136893	0.0368209	0.553663	0.0197112	0.520086	0.0249359	0.969715	0.017154	0.555125	0.0308916	0.967077	0.0371431	0.914979
TGME49_201110	hypothetical protein	0.0331343	0.00450854	0.0300644	0.143388	0.0167955	0.788027	0.00492779	0.00698865	0.0108417	0.2372	0.0051462	0.0903732	0.0154458	0.973419	0.0297145	0.927335
TGME49_201140	hypothetical protein	0.0227798	0.185088	0.0162348	1	0.0200254	0.88254	0.0118267	0.604371	0.0151784	1	0.00857701	0.492857	0.0110327	0.85306	0.0297145	0.736138
TGME49_201160	hypothetical protein	0	0.578656	0	1	0	1	0	1	0.00216834	0.280476	0	1	0.00661963	0.0245964	0	1
TGME49_201170	hypothetical protein	0.116798	4.28937e-27	0.166557	1.47102e-13	0.235137	1.81796e-07	0.158675	5.60055e-08	2.71042	5.5845e-14	1.18534	0.202585	6.07903	1.5299e-27	0.0891434	0.373982
TGME49_201180	hypothetical protein	0.00952611	0.681451	0.00962061	0.749303	0.0116276	0.550972	0.00788447	1	0.00433668	0.576043	0.0051462	0.947989	0	0.231447	0.00742862	1
TGME49_201190	hypothetical protein	0.0273358	0.143579	0.0192412	1	0.0271312	0.522707	0.0128123	0.441965	0.0195151	1	0.0051462	0.116153	0.00882618	0.479381	0.0222859	1
TGME49_201210	hypothetical protein	0.0252649	0.250635	0.0324696	0.0397405	0.0155035	0.842321	0.00985558	0.318039	0.0184309	1	0.0017154	0.0407885	0.00441309	0.275046	0.0222859	0.919497
TGME49_201215	hypothetical protein	0	0.601573	0	0.854025	0.00064598	1	0.00197112	0.389229	0.00108417	0.738137	0.0034308	0.205292	0	1	0	1
TGME49_201240	hypothetical protein	0.00207089	0.382554	0.000601288	0.121262	0	0.0928946	0.00689891	0.317514	0.00542085	0.701948	0.00686161	0.396402	0.0198589	0.00268686	0.00742862	0.865727
TGME49_201270	hypothetical protein	0.0459738	6.75513e-06	0.0252541	0.985167	0.0155035	0.407115	0.0147834	0.418463	0.0119259	0.216642	0.0051462	0.067299	0.00661963	0.209226	0.0371431	0.773409
TGME49_201390	hypothetical protein	1.01681	0.000166974	2.16464	0.162069	1.39661	0.550972	0.764793	0.00230703	3.60812	8.64266e-05	1.54729	1	3.643	0.00776652	0.386288	0.531914
TGME49_201730	hypothetical protein	0.00538432	0.458746	0.00300644	0.116729	0.00775176	1	0.00887002	0.873534	0.00758919	1	0.0205848	0.0274017	0.0154458	0.200624	0	1
TGME49_201740	hypothetical protein	0.00704104	0.100062	0.00781675	0.383619	0.0206714	0.144568	0.00788447	0.692763	0.00758919	0.672319	0.0377388	0.00455506	0.0176524	0.533163	0	1
TGME49_201760	hypothetical protein	0.208746	0.00940774	0.0535146	6.05002e-16	0.338493	0.829386	0.7234	2.22549e-07	0.13769	0.00953593	0.85427	4.23505e-06	0.467787	0.19228	0.0148572	0.182558
TGME49_201775	hypothetical protein	0.00289925	0.965809	0.00541159	0.143339	0.00129196	0.843833	0.000985558	0.827205	0.00216834	1	0.0017154	1	0.00220654	1	0	1
TGME49_201785	hypothetical protein	0.43613	0.000684082	1.588	5.53322e-13	0.331388	0.000509294	0.202039	3.74906e-06	1.44195	0.000313588	0.209279	0.00269002	0.633278	1	0.096572	0.361046
TGME49_201800	hypothetical protein	0.302351	0.163677	0.187602	0.175815	0.32622	0.263517	0.273	0.832642	0.212497	0.784742	0.161248	0.373821	0.072816	0.0128426	0.401145	0.633802
TGME49_201810	hypothetical protein	0.0588134	0.00930375	0.0210451	0.0206202	0.063306	0.0545524	0.0344945	0.924744	0.0173467	0.0699261	0.0223002	0.430385	0.00441309	0.0132546	0.0742862	0.568455
TGME49_201820	hypothetical protein	0.00662686	0.289896	0.00180386	0.24477	0.00064598	0.111851	0.00394223	1	0.00650502	0.624319	0.0034308	1	0.00661963	0.767928	0.0445717	0.013033
TGME49_201860	hypothetical protein	2.05971	2.58508e-12	0.977695	9.1071e-19	8.30795	0.0286703	13.5169	4.08461e-08	2.00138	0.000288379	19.6019	3.32578e-10	5.6973	1	0.564575	0.217136
TGME49_201880	hypothetical protein	0.793152	0.3851	0.722147	0.97824	0.69895	1	0.73227	0.935226	0.649418	1	0.595244	0.946328	0.333188	0.127448	0.638861	1
TGME49_201900	hypothetical protein	0.0244365	0.369454	0.0150322	0.530864	0.032945	0.0830659	0.0266101	0.486456	0.00433668	0.0172788	0.0102924	0.51572	0.00220654	0.0828866	0.0222859	1
TGME49_202010	hypothetical protein	0.0190522	0.00262499	0.00841803	0.683187	0.0109817	1	0.00394223	0.182687	0.00758919	0.843332	0.0017154	0.159701	0.00220654	0.344798	0.0371431	0.325795
TGME49_202025	hypothetical protein	0	0.221847	0.000601288	1	0.00064598	1	0.00295667	0.314617	0	1	0.0017154	0.753341	0	1	0.0297145	0.0127126
TGME49_202030	hypothetical protein	0.00124254	0.257683	0.00120258	0.498804	0	0.165745	0.00197112	1	0.00108417	0.84325	0.0034308	0.982529	0	0.953331	0.126287	1.82183e-11
TGME49_202040	hypothetical protein	0.0401753	0.168438	0.0204438	0.000181753	0.0626601	0.666799	0.157689	4.41847e-10	0.0184309	0.0106303	0.0720469	0.404156	0.0154458	0.0787188	0.0445717	1
TGME49_202050	hypothetical protein	0.00124254	0.606088	0	0.608723	0.00064598	1	0	1	0.00108417	0.817278	0.0034308	0.217098	0	1	0	1
TGME49_202070	hypothetical protein	0.0103545	0.306729	0.00601288	0.925978	0.0122736	0.40299	0.00394223	0.74861	0.00216834	0.462063	0.0034308	0.969281	0	0.496403	0.0222859	0.551793
TGME49_202080	hypothetical protein	0.00207089	0.120175	0.000601288	1	0.00129196	0.948877	0	0.88062	0	1	0	1	0	1	0	1
TGME49_202100	hypothetical protein	0	1	0	1	0	1	0	1	0	1	0	1	0	1	0.00742862	0.204174
TGME49_202110	hypothetical protein	0	1	0	1	0.00129196	0.377411	0	1	0	1	0	1	0	1	0	1
TGME49_202120	hypothetical protein	0.0459738	0.01268	0.0114245	0.000650412	0.0342369	0.932419	0.067018	0.00105962	0.0108417	0.0305673	0.0188694	0.581328	0.00441309	0.032173	0.00742862	1
TGME49_202170	hypothetical protein	0.0273358	0.00069954	0.0204438	0.373439	0.00581382	0.0573546	0.0108411	0.686902	0.0119259	0.860715	0.0034308	0.168455	0	0.0523858	0.0222859	0.841662
TGME49_202180	hypothetical protein	0.131709	3.48563e-07	0.0721546	1	0.065244	0.843395	0.0374512	0.0409945	0.0542085	0.477006	0.0205848	0.0126514	0.0132393	0.0066909	0.111429	0.777752
TGME49_202190	hypothetical protein	0.0600559	0.0373588	0.0282605	0.106313	0.0723497	0.0206354	0.0473068	0.908654	0.0205992	0.0799668	0.0120078	0.035556	0	0.000439967	0.059429	0.887853
TGME49_202200	hypothetical protein	0.120112	0.00038909	0.0426915	4.10904e-13	0.425055	3.49563e-07	0.480952	6.02074e-07	0.0607135	0.000215787	0.373957	0.0300736	0.0441309	0.00339463	0.0371431	0.546864
TGME49_202205	hypothetical protein	0	0.32373	0	0.675061	0.00258392	0.371344	0.00394223	0.105838	0	1	0.0017154	0.718775	0	1	0	1
TGME49_202220	hypothetical protein	0.0107686	8.45299e-06	0.00721546	8.93982e-06	0.0142116	0.0441079	0.0157689	0.182993	0.0303567	1	0.125224	6.64435e-09	0.18535	8.38307e-14	0.0148572	1
TGME49_202250	hypothetical protein	0.0165672	0.427279	0.0162348	0.636024	0.0116276	0.944655	0.00689891	0.332922	0.0108417	0.961263	0.0188694	0.547858	0.0110327	1	0.0148572	0.981577
TGME49_202255	hypothetical protein	0.0057985	0.415999	0.00481031	0.90379	0.00452186	1	0.00295667	1	0.00108417	0.445865	0.0017154	0.837648	0	0.541925	0.0297145	0.128282
TGME49_202375	hypothetical protein	0.00372761	0.415999	0.00240515	0.995724	0.00387588	0.647583	0	0.670682	0.00108417	1	0.0017154	0.955486	0	1	0	1
TGME49_202410	hypothetical protein	0.0352052	1	0.0222477	0.132447	0.0432807	0.553982	0.0611046	0.0255704	0.0151784	0.0778544	0.0377388	0.927087	0.0176524	0.484314	0.0668576	0.551135
TGME49_202420	hypothetical protein	0.00621268	5.86509e-07	0.00240515	6.32522e-08	0.0271312	0.858983	0.0689891	7.14196e-07	0.00758919	0.0396438	0.106355	5.56993e-09	0.0198589	1	0	0.860202
TGME49_202430	hypothetical protein	0.0120112	0.298184	0.00300644	0.0387427	0.0103357	0.944655	0.00197112	0.11063	0.00758919	1	0.0017154	0.311546	0.0154458	0.396239	0.096572	0.000424469
TGME49_202440	hypothetical protein	0.0405895	0.024451	0.0264567	0.996113	0.0426347	0.149363	0.0128123	0.0952805	0.0140942	0.167797	0.00857701	0.0969249	0.00441309	0.0486786	0.059429	0.51807
TGME49_202445	hypothetical protein	0.000414179	0.546056	0.000601288	1	0.00452186	0.0252003	0	0.90176	0	1	0	1	0	1	0.00742862	0.563821
TGME49_202450	hypothetical protein	0.101474	0.029894	0.0739584	1	0.0859153	0.787933	0.0492779	0.253411	0.0661343	0.919127	0.0188694	0.00754334	0.0375113	0.273165	0.178287	0.341111
TGME49_202480	hypothetical protein	0.0497015	0.62445	0.0703507	0.0120031	0.0497405	0.88769	0.0128123	0.00159785	0.0563768	0.523187	0.0102924	0.0181019	0.0132393	0.0954808	0.0297145	1
TGME49_202520	hypothetical protein	0.0687537	1	0.0847816	0.284961	0.0704118	1	0.0640613	1	0.0758919	0.799566	0.0308772	0.144609	0.048544	0.791661	0.0297145	1
TGME49_202568	hypothetical protein	0.00869775	0.429046	0.00901932	0.469505	0.00581382	1	0.00394223	0.748596	0.00758919	0.953021	0.0017154	0.486191	0.00441309	1	0	1
TGME49_202590	hypothetical protein	0.0281642	0.662739	0.0240515	1	0.0419887	0.0502687	0.0197112	0.791283	0.0151784	0.425232	0.00857701	0.17419	0.00441309	0.0862846	0.059429	0.45851
TGME49_202600	hypothetical protein	0.000414179	0.458746	0	1	0	1	0	1	0	1	0	1	0	1	0	1
TGME49_202620	hypothetical protein	0.813447	0.0194286	1.17913	1.05331e-07	0.395986	0.0690107	0.243433	0.000500389	0.405479	0.193736	0.200702	0.00520128	0.163284	0.00480094	0.371431	1
TGME49_202650	hypothetical protein	0.0240224	0.00135001	0.00841803	0.382834	0.0096897	0.809806	0.00394223	0.107439	0.00216834	0.0407937	0.0102924	1	0.0220654	0.386731	0.0520003	0.241836
TGME49_202700	hypothetical protein	0.0157388	0.405226	0.0126271	1	0.0213173	0.131579	0.00985558	0.889421	0.00650502	0.384614	0	0.0277254	0.00441309	0.521985	0.0148572	0.953161
TGME49_202730	hypothetical protein	0.0555	1.66195e-06	0.00661417	2.64486e-06	0.0368209	0.649233	0.0404079	0.389847	0.00975753	0.0235855	0.0120078	0.201657	0.00661963	0.0883909	0.00742862	1
TGME49_202740	hypothetical protein	0.000828358	0.903063	0.00120258	1	0.00258392	0.479792	0	0.896118	0.00216834	0.599335	0	1	0.00220654	0.708493	0	1
TGME49_202760	hypothetical protein	0.039347	0.547813	0.0607301	0.00129096	0.0226093	0.316037	0.0137978	0.0309722	0.0433668	0.555795	0.0188694	0.411081	0.0132393	0.245862	0.0222859	1
TGME49_202860	hypothetical protein	0.0418321	0.0231394	0.027058	0.964951	0.033591	0.822906	0.0305523	1	0.0119259	0.0688267	0.0205848	0.764552	0.00661963	0.0953877	0.0148572	1
TGME49_202890	hypothetical protein	0.0513582	0.901465	0.0661417	0.146131	0.0465106	1	0.0404079	0.778633	0.0520401	0.954622	0.0240156	0.239945	0.0176524	0.14357	0.118858	0.339876
TGME49_202930	hypothetical protein	0.00124254	0.129102	0.00841803	0.00469778	0.0032299	1	0.000985558	0.545426	0.00542085	0.49382	0	0.544574	0	0.708116	0.00742862	0.8506
TGME49_202940	hypothetical protein	0.0840783	0.146847	0.0559198	0.510469	0.0729957	0.932419	0.0965847	0.17142	0.0542085	0.702054	0.0325926	0.172822	0.0176524	0.032173	0.0817148	0.909836
TGME49_202950	hypothetical protein	0.0285783	0.454503	0.00962061	0.0034505	0.0219633	0.981343	0.0226678	1	0.0260201	0.979245	0.0291618	0.761932	0.0639898	0.00904243	0.0148572	1
TGME49_202970	hypothetical protein	0.0153246	0.383171	0.0198425	0.0787657	0.00516784	0.17974	0.00591335	0.38362	0.0227676	0.104217	0.0017154	0.150166	0.00220654	0.350732	0	1
TGME49_202980	hypothetical protein	0.0323059	0.677553	0.0535146	0.0039264	0.0155035	0.237606	0.0167545	0.42322	0.0292726	1	0.0102924	0.283732	0.0110327	0.446891	0.059429	0.568455
TGME49_203040	hypothetical protein	0	1	0.000601288	0.58308	0	1	0	1	0.00108417	0.433243	0	1	0	1	0	1
TGME49_203060	hypothetical protein	0.227798	0.175329	0.563407	1.86953e-08	0.178936	0.0753293	0.0778591	5.6945e-06	0.577862	0.000294039	0.0651852	0.000606159	0.110327	0.0623606	0.0297145	0.333437
TGME49_203070	hypothetical protein	0.000414179	1	0	1	0.00129196	0.387114	0	1	0	1	0	1	0	1	0	1
TGME49_203120	hypothetical protein	0.0356194	0.0221986	0.0252541	1	0.0348829	0.270998	0.00887002	0.0389857	0.0140942	0.354796	0.00686161	0.104479	0	0.00792941	0.0520003	0.530358
TGME49_203150	hypothetical protein	0.0178097	0.0509882	0.00360773	0.00980471	0.0142116	0.802612	0.0167545	0.453339	0.00867336	0.870496	0.0102924	1	0	0.0897281	0.0148572	0.927335
TGME49_203160	hypothetical protein	0.0202948	0.0689315	0.0324696	0.846384	0.032945	0.927756	0.0305523	1	0.0444509	0.216962	0.0205848	0.779357	0.0507505	0.212673	0.0222859	1
TGME49_203175	hypothetical protein	0.00124254	0.179825	0.000601288	0.192854	0.00452186	0.770463	0.0118267	0.00173992	0.00325251	1	0.0017154	1	0.00220654	1	0	1
TGME49_203230	hypothetical protein	0.00165672	1	0.000601288	0.741639	0.00129196	1	0	0.693136	0.00108417	1	0	1	0	1	0.0445717	4.07535e-05
TGME49_203240	hypothetical protein	0.0227798	0.801856	0.0282605	0.704856	0.0167955	0.483335	0.0128123	0.190915	0.0531243	0.00517276	0.0120078	0.37737	0.0353047	0.495862	0.0371431	0.869636
TGME49_203250	hypothetical protein	0	1	0	1	0	1	0	1	0.00216834	0.137883	0	1	0	1	0	1
TGME49_203260	hypothetical protein	0.0078694	0.142567	0.00420902	1	0.00581382	0.934208	0	0.0900071	0.00758919	0.537237	0.0017154	0.875126	0	0.599988	0.00742862	0.935258
TGME49_203280	hypothetical protein	0.0981604	0.0794361	0.0895919	0.491321	0.0794555	1	0.0591335	0.596049	0.0477035	0.227575	0.0617544	0.918389	0.0330982	0.185726	0.059429	1
TGME49_203290	hypothetical protein	3.3855	0.0133712	2.50376	1	2.81001	0.841876	1.75035	0.182993	1.3422	0.0204648	1.01209	0.0182956	0.895857	0.0219778	11.8189	0.00153926
TGME49_203300	hypothetical protein	0.0720671	0.147449	0.134689	0.0298723	0.0742877	0.627769	0.0689891	0.492696	0.151784	0.0438658	0.0720469	0.837761	0.105914	0.800768	0.0222859	0.801983
TGME49_203330	hypothetical protein	0.00124254	0.856302	0.000601288	1	0.00193794	0.537096	0	0.88062	0	1	0	1	0	1	0.00742862	0.535954
TGME49_203350	hypothetical protein	0.00952611	0.235628	0.00120258	0.0198822	0.00581382	1	0.0197112	0.0021716	0.00325251	0.642114	0.0034308	0.9305	0	0.395622	0	1
TGME49_203358	hypothetical protein	0.0331343	1	0.0378812	0.703712	0.0381128	0.858901	0.0413934	0.609103	0.0271042	0.806589	0.0240156	0.815121	0.0198589	0.628541	0.0297145	1
TGME49_203362	hypothetical protein	0.0513582	0.205619	0.0643378	0.015924	0.0381128	0.998888	0.0216823	0.11699	0.0325251	0.729461	0.017154	0.145368	0.0154458	0.188634	0.0445717	1
TGME49_203370	hypothetical protein	0.0314776	1	0.0553185	0.0010012	0.0277771	0.962405	0.0118267	0.0319252	0.0455351	0.229358	0.0017154	0.00221287	0.00882618	0.142788	0.00742862	1
TGME49_203400	hypothetical protein	0.108101	0.00692851	0.0655404	0.626197	0.0775176	1	0.0768735	1	0.0693868	1	0.0205848	0.0113434	0.024272	0.059334	0.111429	0.783222
TGME49_203430	hypothetical protein	0	1	0.000601288	0.58308	0	1	0	1	0	1	0	1	0	1	0.00742862	0.29598
TGME49_203460	hypothetical protein	0.000414179	1	0.00120258	0.368698	0	1	0.000985558	0.676237	0	1	0	1	0	1	0	1
TGME49_203480	hypothetical protein	0.0215373	0.534208	0.0162348	0.816349	0.0226093	0.748029	0.0216823	0.784908	0.0184309	1	0.00857701	0.385633	0.0110327	0.760479	0.00742862	1
TGME49_203520	hypothetical protein	0.0078694	0.866754	0.00601288	0.880347	0.0096897	0.649233	0.00788447	0.962922	0.00216834	0.269674	0.00857701	0.927708	0.00441309	1	0.0148572	0.755992
TGME49_203560	hypothetical protein	0.000828358	1	0.00240515	0.226555	0.00064598	1	0	0.89024	0.00216834	0.500567	0	1	0	1	0	1
TGME49_203600	hypothetical protein	0.0989887	0.238605	0.0523121	0.0455575	0.135656	0.00754241	0.121224	0.121516	0.0444509	0.0916624	0.0240156	0.0152262	0.0154458	0.00726043	0.0297145	0.977925
TGME49_203620	hypothetical protein	0.0252649	0.0069307	0.0144309	0.977225	0.0180874	0.865569	0.00689891	0.19169	0.00325251	0.0266335	0.0137232	1	0.00220654	0.138734	0.0445717	0.399009
TGME49_203665	hypothetical protein	0.0149104	0.000454374	0.00541159	0.645359	0.00258392	0.202542	0.00985558	0.674558	0.00433668	0.748852	0	0.137819	0	0.288361	0.0148572	0.766969
TGME49_203682	hypothetical protein	0.00124254	1	0.00360773	0.176778	0.00193794	0.773571	0	1	0	1	0	1	0	1	0	1
TGME49_203705	hypothetical protein	0.00289925	0.155505	0.000601288	0.733763	0.00064598	0.994283	0.00197112	0.909487	0.00216834	0.904372	0	1	0	1	0	1
TGME49_203730	hypothetical protein	0.00911193	0.0470824	0.00420902	0.842426	0.00452186	1	0.00492779	1	0	0.0790846	0.0051462	1	0.00220654	1	0.0148572	0.638651
TGME49_203735	hypothetical protein	0.000414179	1	0.00120258	0.469505	0.00064598	1	0.000985558	0.740115	0	1	0	1	0	1	0	1
TGME49_203740	hypothetical protein	0.173541	8.43811e-07	0.066743	0.058258	0.111755	0.871927	0.102498	1	0.0238517	9.77628e-05	0.0377388	0.0401228	0.0198589	0.00579472	0.245144	0.29598
TGME49_203750	hypothetical protein	0.00455597	0.795214	0.00841803	0.0428451	0.00129196	0.545535	0	0.187191	0.00542085	0.730728	0	0.610249	0	0.752531	0.0148572	0.53543
TGME49_203760	hypothetical protein	0.0111828	0.649821	0.0324696	3.73159e-05	0.00839774	0.561835	0.00492779	0.185197	0.0108417	0.976397	0.00686161	0.693163	0.00441309	0.591083	0.0297145	0.614352
TGME49_203770	hypothetical protein	0	1	0	1	0.00064598	0.550972	0	1	0	1	0	1	0	1	0	1
TGME49_203780	hypothetical protein	0.02775	0.00723351	0.0186399	0.943539	0.0155035	0.973906	0.0147834	0.937343	0.00867336	0.274898	0.0017154	0.0387552	0.0110327	0.855106	0.0222859	0.892611
TGME49_203790	hypothetical protein	0.581507	0.00607388	0.314474	7.3372e-08	2.33328	1.8013e-18	0.98063	0.711738	0.274295	0.000162374	0.982925	0.723489	0.220654	0.00417068	0.371431	0.936668
TGME49_203800	hypothetical protein	0.000414179	0.66495	0.000601288	0.58308	0	1	0	1	0	1	0	1	0	1	0	1
TGME49_203815	hypothetical protein	0.0505298	1	0.0865855	0.000961965	0.0510324	1	0.0305523	0.185858	0.0531243	1	0.0223002	0.143145	0.0176524	0.120614	0.0222859	1
TGME49_203820	hypothetical protein	0.0658544	4.33344e-08	0.0348747	1.0444e-11	0.155681	1	0.160646	1	0.17672	0.785521	0.385965	0.000381723	0.748019	1.59477e-12	0.334288	0.38916
TGME49_203860	hypothetical protein	0.0202948	0.690975	0.0342734	0.00167117	0.0193794	1	0.00887002	0.220455	0.00650502	0.0912732	0.0120078	0.828098	0	0.0261735	0.0148572	1
TGME49_203875	hypothetical protein	0.00828358	0.177986	0.0120258	1	0.0161495	0.65953	0.00887002	0.737402	0.0216834	0.128899	0.00857701	0.919862	0.00661963	0.866163	0.0520003	0.167314
TGME49_203880	hypothetical protein	0.0443171	0.970313	0.0535146	0.555635	0.0465106	1	0.0364657	0.729231	0.0585452	0.477593	0.0205848	0.188319	0.0441309	1	0.0891434	0.563288
TGME49_203890	hypothetical protein	0.000414179	0.661629	0.000601288	1	0.00193794	0.537096	0	0.88062	0.00325251	0.157055	0	1	0	1	0	1
TGME49_203900	hypothetical protein	0.000414179	0.66495	0	1	0	1	0	1	0	1	0.0017154	0.313507	0	1	0	1
TGME49_203930	hypothetical protein	0.0807649	2.85617e-08	0.0360773	5.48412e-14	0.366271	1.86556e-05	0.499678	5.04309e-09	0.063966	0.000789045	0.415127	0.00298991	0.112534	0.378493	0.0668576	0.871695
TGME49_203960	hypothetical protein	0.0124254	0.602423	0.0132283	0.580736	0.00775176	0.8311	0.00492779	0.3717	0.0151784	0.459409	0.00686161	1	0.00441309	0.717704	0.0297145	0.496712
TGME49_203980	hypothetical protein	0.119283	0.215244	0.131682	0.12145	0.0878533	0.880391	0.108411	0.83974	0.0693868	0.387854	0.0497466	0.165443	0.0220654	0.0100161	0.111429	0.989965
TGME49_203985	hypothetical protein	0	0.3716	0	0.829636	0	0.932419	0.00197112	0.370295	0	1	0.0034308	0.176575	0.00441309	0.121848	0	1
TGME49_204000	hypothetical protein	0	1	0	1	0	1	0.000985558	0.471959	0	1	0	1	0.00220654	0.253174	0	1
TGME49_204010	hypothetical protein	0.00621268	0.845518	0.00721546	0.674579	0.00710578	0.819615	0.00591335	1	0.00216834	0.570805	0.0034308	1	0.00441309	1	0	1
TGME49_204040	hypothetical protein	0.000828358	1	0.000601288	1	0.00387588	0.0907996	0	1	0	1	0	1	0	1	0	1
TGME49_204045	hypothetical protein	0	1	0	1	0	1	0	1	0	1	0	1	0.00220654	0.15511	0	1
TGME49_204055	hypothetical protein	0.0360336	0.529543	0.0348747	0.767488	0.0361749	0.820231	0.0433646	0.325251	0.0108417	0.0260467	0.0137232	0.223753	0.00441309	0.0312598	0.0891434	0.281195
TGME49_204120	hypothetical protein	0.0169813	0.0283235	0.0168361	0.121262	0.00839774	0.877228	0.00394223	0.192033	0.00650502	0.599482	0.0034308	0.367753	0	0.137617	0.00742862	1
TGME49_204150	hypothetical protein	0.00538432	0.486803	0.00481031	0.789006	0.00258392	0.899465	0.00591335	0.60524	0.00108417	0.568608	0.0017154	1	0	0.737763	0.0148572	0.535325
TGME49_204270	hypothetical protein	0.0637835	0.520115	0.0126271	2.63085e-11	0.0426347	0.0752111	0.247375	4.64006e-15	0.0292726	0.0155442	0.17154	0.00158111	0.0330982	0.222797	0.0222859	0.892224
TGME49_204310	hypothetical protein	0.097332	0.00029644	0.0745597	0.40441	0.0516784	0.782935	0.0404079	0.307066	0.0227676	0.0117761	0.0274464	0.144609	0.0154458	0.037579	0.133715	0.448434
TGME49_204315	hypothetical protein	0.00289925	0.66495	0.00420902	0.24663	0.00258392	0.929201	0	0.579398	0.00108417	1	0	0.936078	0	1	0	1
TGME49_204320	hypothetical protein	0.0103545	4.82396e-05	0.0607301	2.06265e-07	0.00839774	0.00191392	0.00295667	9.60194e-05	0.0889019	1.14328e-08	0.0034308	0.0146412	0.0176524	0.807302	0.0148572	1
TGME49_204325	hypothetical protein	0.00124254	0.874387	0.00120258	0.893079	0.00193794	0.597188	0.000985558	1	0	0.886542	0	1	0	1	0	1
TGME49_204330	hypothetical protein	0.00621268	1	0.00781675	0.59487	0.0064598	1	0.00492779	1	0.00867336	0.587103	0	0.220174	0	0.350248	0.0222859	0.442025
TGME49_204340	hypothetical protein	0.181824	0.741309	0.33612	6.30835e-05	0.120798	0.064173	0.0640613	0.000130001	0.351271	0.00565995	0.0497466	0.00209299	0.0926749	0.172352	0.505146	0.202644
TGME49_204350	hypothetical protein	0.00662686	0.66495	0.00180386	0.108855	0.00839774	0.550972	0.00492779	1	0.00108417	0.249413	0.0034308	1	0.00220654	1	0.059429	0.00282462
TGME49_204380	hypothetical protein	0.0124254	0.0975112	0.00360773	0.164691	0.0142116	0.186488	0.00591335	0.894403	0.00216834	0.211028	0.0051462	0.958623	0	0.254443	0.0222859	0.559004
TGME49_204390	hypothetical protein	0.00248507	0.0628399	0.000601288	1	0.00129196	0.962735	0	0.881465	0	0.886542	0	1	0	1	0	1
TGME49_204395	hypothetical protein	0.000828358	1	0.00180386	0.69537	0.00258392	0.432322	0.000985558	1	0	1	0	1	0	1	0	1
TGME49_204490	hypothetical protein	0.103959	6.04425e-06	0.0847816	0.0833654	0.0368209	0.111851	0.024639	0.0105156	0.0249359	0.0204081	0.0205848	0.0436604	0.0176524	0.054421	0.156001	0.283612
TGME49_204500	hypothetical protein	0.000414179	0.458746	0	1	0	1	0	1	0	1	0	1	0	1	0	1
TGME49_204520	hypothetical protein	0.000414179	1	0	1	0.00064598	0.829129	0	1	0.00108417	0.542653	0	1	0	1	0	1
TGME49_204550	hypothetical protein	0.0136679	0.0984812	0.0102219	0.848269	0.00516784	0.500682	0.00492779	0.497213	0.00650502	0.900583	0.0102924	0.969281	0.00220654	0.507595	0.0371431	0.275892
TGME49_204880	hypothetical protein	0.0124254	2.85946e-09	0.00481031	2.5663e-11	0.0245472	0.066358	0.154733	1.52866e-12	0.0173467	0.0274758	0.224718	1.77642e-13	0.0397178	1	0.00742862	0.838112
TGME49_205020	hypothetical protein	0.000414179	1	0.00120258	0.37958	0	1	0.000985558	0.664954	0	1	0	1	0	1	0	1
TGME49_205030	hypothetical protein	0.0712388	0.199085	0.0631353	0.797959	0.0581382	1	0.0660324	0.757767	0.0444509	0.64609	0.0291618	0.225635	0.00661963	0.00353036	0.111429	0.535351
TGME49_205050	hypothetical protein	0.00289925	0.747795	0.00300644	0.730444	0.00129196	1	0.000985558	1	0.00216834	0.984984	0.0017154	0.936078	0.00220654	0.853119	0.00742862	0.698042
TGME49_205060	hypothetical protein	0.0153246	0.283836	0.0138296	0.707665	0.0167955	0.432664	0.00689891	0.505688	0.00867336	0.862654	0	0.0360382	0	0.0817459	0.0222859	0.724848
TGME49_205100	hypothetical protein	0.0256791	0.000305144	0.00901932	0.277071	0.0135656	1	0.0187256	0.576268	0.00542085	0.142321	0.0034308	0.163393	0	0.0473672	0.00742862	1
TGME49_205110	hypothetical protein	0.0294067	1.14628e-05	0.00541159	0.00967183	0.0155035	1	0.0157689	1	0.00542085	0.137616	0.0051462	0.296812	0	0.0440683	0.0297145	0.653249
TGME49_205120	hypothetical protein	0.00289925	0.846684	0.00481031	0.239266	0.00064598	0.627265	0	0.492162	0.00433668	0.461065	0	0.960335	0.00441309	0.558227	0	1
TGME49_205130	hypothetical protein	0.0563283	0.894683	0.0402863	0.135698	0.0742877	0.481944	0.0827869	0.214133	0.0455351	0.654088	0.0703315	0.707532	0.048544	1	0.0817148	0.817531
TGME49_205140	hypothetical protein	0.000414179	1	0.00120258	0.268993	0	1	0	1	0	1	0	1	0	1	0	1
TGME49_205160	hypothetical protein	0.0178097	0.0849028	0.0144309	0.648256	0.0148575	0.795841	0.00591335	0.458641	0.00433668	0.258863	0.0034308	0.393647	0.00441309	0.663258	0.00742862	1
TGME49_205170	hypothetical protein	0.285783	0.458746	0.346943	0.054742	0.301027	0.603003	0.147834	0.0657401	0.234181	1	0.116647	0.0667092	0.0684029	0.00819893	0.312002	0.892868
TGME49_205190	hypothetical protein	0.00994029	0.397617	0.0246528	0.00381035	0.00839774	0.531207	0.00295667	0.0370831	0.0184309	0.433243	0.00686161	0.612414	0.0220654	0.331604	0.0148572	0.963867
TGME49_205200	hypothetical protein	0.018638	0.235195	0.043894	0.00349443	0.0239013	1	0.0108411	0.0995109	0.01301	0.238738	0.034308	0.483796	0.0286851	0.866725	0.059429	0.448434
TGME49_205210	hypothetical protein	0.00165672	0.273886	0.00721546	0.270839	0.00193794	0.885788	0	0.379068	0.00758919	0.333697	0	0.862069	0.00220654	1	0.059429	0.0272766
TGME49_205230	hypothetical protein	0.00124254	1	0.000601288	0.916735	0.0032299	0.285753	0.000985558	1	0.00108417	1	0	1	0.00220654	0.74297	0	1
TGME49_205280	hypothetical protein	0.0712388	0.491486	0.0571224	0.142632	0.0820394	1	0.0926425	0.72661	0.0845652	0.991184	0.121793	0.217676	0.163284	0.0288245	0.0297145	0.973004
TGME49_205300	hypothetical protein	0.0178097	0.74718	0.0102219	0.240888	0.00904372	0.3047	0.0206967	0.57684	0.00433668	0.0462714	0.0566082	6.94411e-05	0.0176524	0.934267	0.0148572	1
TGME49_205320	hypothetical protein	0.0836641	4.25727e-08	0.0799713	6.59011e-06	0.105941	0.0106059	0.179372	0.966886	0.279716	0.154003	0.627837	9.08353e-08	0.926749	8.23951e-13	0.0445717	0.661853
TGME49_205330	hypothetical protein	0.220757	3.94408e-08	0.104624	2.79954e-14	0.370146	0.345267	1.78682	2.19808e-20	0.262369	0.0382015	1.3586	6.85094e-06	0.454548	1	0.200573	0.905186
TGME49_205360	hypothetical protein	0.0480447	0.0277307	0.0204438	2.71515e-07	0.105941	0.0520658	0.212881	2.32508e-11	0.0227676	0.00307526	0.102924	0.257657	0.0110327	0.00530559	0.00742862	0.59371
TGME49_205370	hypothetical protein	0.00538432	8.97561e-07	0.00541159	0.000132772	0.0122736	0.275038	0.0413934	0.0114629	0.00867336	0.108873	0.121793	1.94138e-14	0.048544	0.0319946	0	0.822391
TGME49_205390	hypothetical protein	0.0219515	0.433939	0.0222477	0.558573	0.0226093	0.71969	0.00492779	0.0203966	0.0140942	0.832254	0.0051462	0.154831	0.0110327	0.862942	0.0817148	0.0755277
TGME49_205450	hypothetical protein	0.00165672	0.226527	0.00300644	1	0.00839774	0.050908	0.00197112	0.879722	0.00542085	0.547145	0	0.573924	0	0.729121	0.0148572	0.50087
TGME49_205500	hypothetical protein	0.211645	0.277889	0.212856	0.423116	0.298443	0.00309009	0.0887002	0.0182646	0.0964911	0.0571288	0.0411696	0.00113975	0.0375113	0.00343998	0.282288	0.664395
TGME49_205520	hypothetical protein	0.000828358	0.599139	0.00300644	0.403093	0.00258392	0.74435	0	0.706663	0.00216834	0.926199	0.0017154	0.920767	0	1	0.00742862	0.678385
TGME49_205530	hypothetical protein	0.00455597	0.205343	0.00360773	0.713156	0.00258392	1	0.00295667	0.993934	0	0.442584	0	0.728467	0	0.942555	0	1
TGME49_205562	hypothetical protein	0.0294067	0.0051513	0.00901932	0.0441862	0.0200254	0.947688	0.024639	0.471056	0.00758919	0.15631	0.0154386	1	0.00220654	0.0903331	0.0148572	1
TGME49_205570	hypothetical protein	0.0405895	0.012079	0.0318683	0.63007	0.0297151	0.948669	0.0216823	0.80453	0.00867336	0.025892	0.0154386	0.521652	0.00220654	0.020646	0.0222859	1
TGME49_205590	hypothetical protein	0	1	0	1	0	1	0	1	0	1	0	1	0	1	0.00742862	0.204174
TGME49_205615	hypothetical protein	0.0223657	0.261243	0.0156335	0.9492	0.0251932	0.348588	0.0197112	0.844497	0.00325251	0.0215459	0.0120078	0.917401	0.00220654	0.123572	0.0222859	0.887002
TGME49_205625	hypothetical protein	0.00911193	0.620219	0.00901932	0.74934	0.00710578	1	0.00197112	0.174463	0.0119259	0.398981	0.0034308	0.812495	0.00882618	0.918748	0.00742862	1
TGME49_205640	hypothetical protein	0.0538432	0.295275	0.00962061	6.32522e-08	0.0775176	0.00623784	0.0650468	0.193428	0.0281884	0.322737	0.0463158	1	0.0154458	0.142788	0.0222859	1
TGME49_205680	hypothetical protein	0.069582	0.955514	0.128074	0.000137923	0.0426347	0.0928946	0.0197112	0.000293584	0.101912	0.220294	0.017154	0.00952764	0.12798	0.103116	0.0222859	0.940352
TGME49_205690	hypothetical protein	0.0157388	4.92753e-06	0.00661417	5.51073e-09	0.0290691	0.48705	0.0315379	0.707975	0.0531243	0.405724	0.12694	7.97389e-06	0.222861	4.87558e-13	0.0222859	1
TGME49_205730	hypothetical protein	0.018638	2.20301e-05	0.0252541	0.0362458	0.0387588	0.923329	0.0305523	0.460312	0.0552926	0.526172	0.0994933	0.0085687	0.218448	2.09942e-10	0.00742862	0.828063
TGME49_205740	hypothetical protein	0.0314776	0.0224969	0.0192412	0.927261	0.031007	0.271246	0.0157689	0.72875	0.00758919	0.0728492	0.0017154	0.0150264	0.00661963	0.258131	0.0297145	0.828913
TGME49_206290	hypothetical protein	0.00165672	1	0.00180386	0.94207	0	0.550972	0.00295667	0.479953	0	0.699449	0.0017154	0.89198	0	1	0.0222859	0.0799633
TGME49_206300	hypothetical protein	0.0153246	0.146847	0.0120258	0.875985	0.0155035	0.468772	0.00689891	0.638432	0.00433668	0.261399	0	0.046495	0	0.142788	0.0297145	0.498275
TGME49_206320	hypothetical protein	0.0492873	0.00263019	0.0132283	0.00150964	0.0419887	0.43495	0.0256245	0.757767	0.0205992	0.402398	0.0102924	0.0923853	0.0419243	0.596475	0.0371431	1
TGME49_206340	hypothetical protein	0.318089	0.538283	0.364381	0.961766	0.430869	0.48586	0.122209	9.22725e-05	0.593041	0.013967	0.162963	0.0614131	0.622245	0.0587065	0.118858	0.796954
TGME49_206380	hypothetical protein	0.0157388	0.240333	0.0162348	0.352969	0.0096897	0.932873	0.00492779	0.244563	0.00542085	0.36169	0.0188694	0.413122	0.00220654	0.322075	0.0148572	0.9237
TGME49_206390	hypothetical protein	0.0223657	0.146433	0.0162348	1	0.0161495	1	0.00985558	0.422721	0.01301	0.867322	0.0120078	0.961614	0.024272	0.529649	0.00742862	1
TGME49_206460	hypothetical protein	0.110586	0.399644	0.110637	0.562656	0.110463	0.749769	0.0926425	1	0.0758919	0.646749	0.060039	0.405975	0.0353047	0.0839994	0.0742862	1
TGME49_206480	hypothetical protein	0.259276	0.0473677	0.232097	0.500715	0.208006	1	0.15966	0.576454	0.211413	0.95817	0.0566082	0.00337538	0.0684029	0.03308	0.111429	1
TGME49_206500	hypothetical protein	0.0144963	0.00543195	0.0120258	0.204921	0.00129196	0.0435994	0.00197112	0.190773	0.00867336	0.888459	0	0.180247	0	0.338681	0.00742862	1
TGME49_206520	hypothetical protein	0	1	0.000601288	0.58308	0.00064598	0.732321	0	1	0	1	0	1	0	1	0	1
TGME49_206540	hypothetical protein	0.0844925	0.115272	0.09801	0.0294661	0.0665359	1	0.0197112	0.000585772	0.0715552	0.916809	0.0274464	0.0939383	0.0286851	0.199653	0.0148572	0.820331
TGME49_206550	hypothetical protein	0.000414179	1	0.000601288	0.76143	0	1	0	1	0	1	0	1	0	1	0.0148572	0.135867
TGME49_206605	hypothetical protein	0.000414179	0.647992	0	1	0.00064598	0.72093	0	1	0	1	0	1	0	1	0	1
TGME49_206630	hypothetical protein	0.0260933	0.260652	0.0120258	0.116824	0.0239013	0.855927	0.0364657	0.0596094	0.00650502	0.0457487	0.017154	1	0.0132393	0.897796	0.0222859	1
TGME49_206640	hypothetical protein	0.0733096	0.0922834	0.0475018	0.572289	0.0658899	0.74642	0.0394223	0.413493	0.0444509	0.689641	0.0531774	1	0.0463374	1	0.0668576	0.965891
TGME49_206660	hypothetical protein	0.00704104	0.852036	0.00721546	0.862331	0.0109817	0.248984	0.00295667	0.524639	0.00325251	0.601044	0.0034308	0.917401	0.00661963	1	0	1
TGME49_206670	hypothetical protein	0.169399	0.0271935	0.141303	0.675631	0.159557	0.432478	0.0808158	0.182993	0.0986594	0.592644	0.0291618	0.00198007	0.0375113	0.0260946	0.148572	0.942454
TGME49_206680	hypothetical protein	0.0111828	0.365776	0.0138296	0.148404	0.0064598	0.894598	0.00197112	0.128977	0.00867336	1	0.0034308	0.713623	0.00220654	0.62494	0.0148572	0.815893
TGME49_206695	hypothetical protein	0.00331343	6.36317e-06	0.00180386	1.57182e-05	0.00710578	0.175036	0.00394223	0.0362253	0.0162625	0.896323	0.060039	1.53631e-06	0.11474	8.76574e-16	0	0.988948
TGME49_206700	hypothetical protein	0.0546716	7.56448e-06	0.0120258	0.00137532	0.0374668	0.627159	0.033509	0.869075	0.00975753	0.0214137	0.0017154	0.00224871	0.00882618	0.155136	0.0668576	0.471467
TGME49_206710	hypothetical protein	0.0132537	0.000320468	0.00661417	3.81589e-06	0.0452186	0.111426	0.0729313	3.97619e-05	0.0151784	0.183646	0.0857701	0.000260136	0.0198589	0.841954	0	0.7454
TGME49_207020	hypothetical protein	0.00621268	0.0319732	0.00240515	0.9947	0.00258392	1	0	0.257243	0.00325251	1	0	0.547858	0	0.948692	0.0148572	0.458382
TGME49_207030	hypothetical protein	0.000414179	0.660341	0	1	0	1	0	1	0.00108417	0.427445	0	1	0	1	0	1
TGME49_207040	hypothetical protein	0.00414179	0.983264	0.00420902	1	0.00452186	0.965339	0.000985558	0.451295	0.00542085	0.704128	0.0017154	1	0.00661963	0.497891	0	1
TGME49_207050	hypothetical protein	0	1	0.000601288	0.395399	0	1	0	1	0	1	0	1	0	1	0	1
TGME49_207065	hypothetical protein	0.00165672	0.503278	0.00120258	0.902041	0.00064598	1	0.000985558	0.89024	0.00108417	0.867609	0	1	0	1	0	1
TGME49_207100	hypothetical protein	0.0111828	0.150924	0.00360773	0.220038	0.0167955	0.0137777	0.00295667	0.350529	0.00325251	0.469459	0.0017154	0.41933	0	0.315259	0.00742862	1
TGME49_207170	hypothetical protein	0.423291	0.472018	0.381217	1	0.367563	1	0.39718	0.93693	0.376207	1	0.331072	1	0.18535	0.15511	0.505146	0.80835
TGME49_207200	hypothetical protein	0.00621268	1	0.00841803	0.523133	0.0109817	0.252746	0.00492779	1	0.00216834	0.39864	0.0034308	0.920723	0	0.363504	0	1
TGME49_207210	hypothetical protein	0.0178097	2.31679e-15	0.0258554	2.51872e-08	0.0206714	1.81796e-07	0.0197112	1.98809e-05	0.0140942	2.46567e-05	0.0051462	0.000118066	0.0176524	0.0176864	10.9126	1.07754e-84
TGME49_207230	hypothetical protein	0.0265074	0.252584	0.00781675	0.00283188	0.0219633	1	0.0128123	0.388429	0.0173467	0.905718	0.017154	1	0.0441309	0.0751394	0.118858	0.00795927
TGME49_207240	hypothetical protein	0.202533	0.000311599	0.0685469	1.11417e-14	0.288753	0.709939	0.492779	0.101774	0.248275	0.385181	1.02581	3.09806e-07	1.32393	1.89998e-09	0.222859	1
TGME49_207350	hypothetical protein	0.00828358	1	0.00901932	0.936266	0.00839774	1	0.000985558	0.0807883	0	0.0333955	0.0017154	0.521652	0	0.32873	0.185715	6.67038e-08
TGME49_207360	hypothetical protein	0	0.75629	0	1	0	1	0	1	0	1	0	1	0	1	0.0222859	0.000478835
TGME49_207370	hypothetical protein	0.0571567	0.161056	0.058325	0.273472	0.0348829	0.58473	0.0275956	0.230638	0.050956	0.827472	0.0154386	0.067299	0.0308916	0.75787	0.104001	0.399337
TGME49_207400	hypothetical protein	0.0650261	0.771746	0.0535146	0.735667	0.0671819	0.880021	0.051249	0.821496	0.076976	0.459725	0.0325926	0.289437	0.0750225	0.63395	0.0668576	0.986115
TGME49_207403	hypothetical protein	0.000414179	0.659743	0	1	0.00064598	0.726913	0	1	0	1	0	1	0	1	0	1
TGME49_207407	hypothetical protein	0	1	0	1	0.00064598	0.550972	0	1	0	1	0	1	0	1	0	1
TGME49_207420	hypothetical protein	0.0327201	0.031592	0.0240515	0.899726	0.0251932	0.901886	0.0147834	0.524639	0.0195151	1	0.0017154	0.0129464	0.00661963	0.241077	0.0222859	1
TGME49_207470	hypothetical protein	0	1	0	1	0	1	0	1	0	1	0	1	0.00220654	0.15511	0	1
TGME49_207720	hypothetical protein	0.0128395	0.768158	0.0210451	0.173196	0.0226093	0.193737	0.00591335	0.165287	0.0119259	0.971017	0.0102924	0.944158	0.00441309	0.397223	0.00742862	1
TGME49_207750	hypothetical protein	0.0820074	1	0.137094	0.000806903	0.0813935	1	0.0640613	0.620998	0.0693868	0.842426	0.0394542	0.159706	0.0330982	0.13998	0.0148572	0.691747
TGME49_207800	hypothetical protein	0.043903	0.0618457	0.0300644	0.980411	0.0510324	0.0717165	0.0197112	0.32779	0.0108417	0.0295124	0.00857701	0.0622427	0.00661963	0.0733102	0.0742862	0.443554
TGME49_207880	hypothetical protein	0.000828358	0.738092	0.000601288	0.733763	0.00193794	0.875808	0	0.68451	0.00325251	0.36814	0	1	0.00441309	0.332337	0.0148572	0.240522
TGME49_207920	hypothetical protein	0.0248507	0.00257772	0.00481031	0.0108739	0.0239013	0.131579	0.0137978	1	0.00216834	0.0224408	0.0051462	0.367753	0.00220654	0.212342	0.00742862	1
TGME49_207950	hypothetical protein	0.0169813	0.23829	0.0150322	0.738539	0.0142116	0.979438	0.00985558	0.831677	0.00758919	0.526172	0.0051462	0.448746	0.00220654	0.273359	0.0371431	0.434065
TGME49_207955	hypothetical protein	0	1	0.000601288	0.568963	0.00064598	0.725194	0	1	0	1	0	1	0	1	0	1
TGME49_207960	hypothetical protein	0.0194664	0.149566	0.0174374	0.564696	0.0135656	1	0.0128123	1	0.00867336	0.564884	0.0017154	0.0848271	0.00220654	0.198222	0.0371431	0.477468
TGME49_208010	hypothetical protein	0.043903	0.0585632	0.0366786	0.689035	0.031653	1	0.0236534	0.59027	0.0260201	0.833269	0.0188694	0.497279	0.00882618	0.111818	0.0371431	1
TGME49_208300	hypothetical protein	0.111828	2.64717e-06	0.0456979	0.152028	0.0736417	0.818302	0.0482924	0.493779	0.0281884	0.0254919	0.0240156	0.0561066	0.0132393	0.0146581	0.141144	0.433758
TGME49_208310	hypothetical protein	0.0592276	0.000759875	0.0342734	0.944063	0.0406967	0.925855	0.0256245	0.47364	0.0162625	0.0749029	0.0120078	0.0839848	0.00441309	0.0157367	0.096572	0.323725
TGME49_208340	hypothetical protein	0.173955	0.0141809	0.0601288	0.000281096	0.171185	0.222012	0.221751	0.00753593	0.0552926	0.0129389	0.0617544	0.131046	0.0176524	0.000903229	0.118858	1
TGME49_208350	hypothetical protein	0.0381045	0.218595	0.0330708	0.845091	0.033591	0.927457	0.01774	0.249198	0.0314409	1	0.0120078	0.176075	0.0132393	0.327601	0.0668576	0.468828
TGME49_208360	hypothetical protein	0.00828358	0.270614	0.00601288	1	0.00775176	0.744532	0	0.0537298	0.00758919	0.702054	0	0.306815	0.00441309	1	0	1
TGME49_208380	hypothetical protein	0	0.813599	0	1	0	1	0	1	0	1	0	1	0	1	0.0297145	0.00355181
TGME49_208390	hypothetical protein	0.0331343	0.0167783	0.0150322	0.267354	0.032299	0.237606	0.024639	0.882342	0.00216834	0.000887168	0.00686161	0.162522	0.00220654	0.0455893	0.059429	0.369801
TGME49_208400	hypothetical protein	0.0521865	0.218071	0.0469005	0.189878	0.0710578	0.922945	0.0955991	0.141057	0.0520401	0.710816	0.145809	0.0043097	0.0507505	0.950918	0.059429	1
TGME49_208410	hypothetical protein	0.0289925	0.00153497	0.0168361	1	0.0142116	0.922945	0.0118267	0.670592	0.00975753	0.462035	0.0034308	0.112893	0.00661963	0.479135	0.0222859	0.878083
TGME49_208440	hypothetical protein	0.212474	0.00186168	0.158139	0.808347	0.153097	1	0.13305	0.940541	0.0650502	0.0118687	0.0394542	0.0036132	0.0154458	0.000128737	0.423431	0.129665
TGME49_208490	hypothetical protein	0.0526007	0.791185	0.075161	0.0201249	0.0613681	0.550972	0.0226678	0.0461328	0.0401143	0.798722	0.0154386	0.0475184	0.0176524	0.151472	0.0668576	0.865419
TGME49_208510	hypothetical protein	0.0385186	0.154863	0.0481031	0.0163681	0.0290691	1	0.00887002	0.00994465	0.0271042	1	0.00857701	0.086051	0.00882618	0.159818	0.0148572	1
TGME49_208550	hypothetical protein	0.0298209	0.800987	0.0595275	0.000345464	0.0129196	0.00939127	0.00689891	0.000942626	0.0780602	0.000290482	0.00686161	0.0335476	0.0176524	0.559371	0.00742862	1
TGME49_208722	hypothetical protein	0.000828358	0.596086	0.00120258	0.948064	0.00129196	1	0.00197112	0.935226	0.00325251	0.447161	0.00686161	0.0763582	0	1	0	1
TGME49_208810	hypothetical protein	0	1	0	1	0	1	0.000985558	0.31168	0	1	0	1	0	1	0	1
TGME49_208830	hypothetical protein	0.277914	0.798198	0.542963	3.10561e-09	0.220925	0.692746	0.0955991	0.000292521	0.236349	0.939247	0.0909163	0.0121615	0.0595767	0.00316076	0.0371431	0.427533
TGME49_208910	hypothetical protein	0.0339627	0.000853907	0.0114245	9.04748e-10	0.0917291	0.126746	0.214852	2.00163e-13	0.0281884	0.045307	0.106355	0.112772	0.0110327	0.0143787	0	0.44086
TGME49_208980	hypothetical protein	0.0136679	0.115272	0.00781675	0.859086	0.0109817	0.860483	0.00591335	0.753274	0.00867336	1	0.0017154	0.319291	0.00661963	1	0.00742862	1
TGME49_208990	hypothetical protein	0.0240224	0.076272	0.0192412	0.758943	0.0187334	0.94285	0.0108411	0.55078	0.00650502	0.136171	0.0137232	1	0.00220654	0.130145	0.0371431	0.563288
TGME49_209020	hypothetical protein	0.00372761	0.980455	0.00601288	0.238296	0.00516784	0.691104	0.00197112	0.874964	0.00216834	1	0	0.566109	0	0.722187	0	1
TGME49_209040	hypothetical protein	0	1	0.000601288	0.395399	0	1	0	1	0	1	0	1	0	1	0	1
TGME49_209045	hypothetical protein	0	0.775742	0	1	0.00064598	0.825624	0.00197112	0.167962	0	1	0	1	0	1	0	1
TGME49_209070	hypothetical protein	0.0240224	0.00624516	0.0150322	1	0.0096897	0.550972	0.00985558	0.673412	0.0162625	0.906845	0.0051462	0.35759	0	0.0610146	0.0222859	0.822391
TGME49_209095	hypothetical protein	0.0699962	0.000142078	0.0186399	0.0010951	0.0523244	0.615681	0.0581479	0.330446	0.0119259	0.0032343	0.0137232	0.0574035	0.0110327	0.057463	0.104001	0.349437
TGME49_209108	hypothetical protein	0.0405895	1	0.0378812	0.951616	0.0555543	0.292693	0.0522346	0.456997	0.0249359	0.289298	0.042885	1	0.0176524	0.289371	0.0148572	1
TGME49_209112	hypothetical protein	0	0.3716	0.000601288	1	0.00193794	0.363267	0.000985558	0.80145	0	1	0.0017154	0.604971	0	1	0	1
TGME49_209120	hypothetical protein	0.423291	0.008863	0.271782	0.623551	0.32622	0.969471	0.362685	0.598317	0.18973	0.119082	0.214425	0.486191	0.072816	0.00299617	0.334288	1
TGME49_209170	hypothetical protein	0.0244365	0.000857295	0.00661417	2.92372e-10	0.0484485	1	0.155718	1.13647e-12	0.00867336	0.000367611	0.145809	6.83308e-06	0.0110327	0.046819	0.0445717	1
TGME49_209200	hypothetical protein	0.0314776	4.3701e-06	0.0150322	1.14213e-09	0.0813935	0.803691	0.240476	4.65406e-14	0.0205992	0.00150926	0.209279	1.72473e-05	0.0286851	0.152122	0.0371431	1
TGME49_209210	hypothetical protein	0.0637835	0.113549	0.0432927	0.735084	0.0562003	0.829386	0.0551913	0.839487	0.0260201	0.125048	0.0480312	1	0.0110327	0.0379322	0.0817148	0.677393
TGME49_209250	hypothetical protein	0.0654403	1.96138e-07	0.0336721	2.09046e-11	0.129196	0.782935	0.231606	0.0600869	0.0726394	0.0280197	0.715322	3.12868e-16	0.394971	0.000660494	0.111429	1
TGME49_209270	hypothetical protein	0.00704104	0.0961489	0.00360773	1	0.0032299	0.985148	0.000985558	0.399734	0.00542085	0.751821	0.0034308	1	0.00220654	1	0	1
TGME49_209280	hypothetical protein	0.0273358	0.000823613	0.0156335	1	0.0116276	0.831634	0.00295667	0.0250768	0.01301	1	0.0051462	0.340296	0.00441309	0.444874	0.0222859	0.828858
TGME49_209410	hypothetical protein	0.000828358	0.89731	0.00300644	0.141944	0.00129196	1	0.00197112	0.658755	0	0.890733	0	1	0	1	0	1
TGME49_209420	hypothetical protein	0.898354	0.0121709	0.97108	0.0120031	0.648564	1	0.339032	0.0117126	0.541001	0.626783	0.229864	0.00699518	0.125773	0.000417004	0.43086	1
TGME49_209440	hypothetical protein	0.0128395	0.458746	0.0156335	0.202623	0.0103357	1	0.00788447	0.93693	0.00758919	0.9344	0.0017154	0.239969	0	0.207236	0.0148572	0.873983
TGME49_209460	hypothetical protein	0.00621268	0.12533	0.00420902	0.891549	0.0032299	1	0.00197112	0.88062	0.00216834	1	0	0.581106	0	0.734062	0.00742862	0.86391
TGME49_209470	hypothetical protein	0	1	0	1	0	1	0	1	0	1	0	1	0	1	0.00742862	0.204174
TGME49_209485	hypothetical protein	0	1	0	1	0	1	0	1	0	1	0	1	0	1	0.00742862	0.204174
TGME49_209490	hypothetical protein	0.00704104	2.42584e-05	0.00962061	0.0159031	0.00581382	0.00223526	0.00689891	0.0315093	0.0466193	0.0060525	0.0360234	0.220188	0.136806	1.7938e-12	0.104001	0.0363145
TGME49_209500	hypothetical protein	0.0646119	0.741096	0.0559198	0.928593	0.0665359	0.863507	0.0660324	0.838491	0.0661343	0.851681	0.025731	0.127009	0.0463374	0.936787	0.0817148	0.823398
TGME49_209530	hypothetical protein	0.0215373	0.458746	0.0162348	0.902041	0.0264852	0.29923	0.0118267	0.51611	0.0162625	1	0.0102924	0.662189	0.00882618	0.5753	0.0222859	1
TGME49_209540	hypothetical protein	0.00289925	0.0549704	0.00120258	1	0.00064598	0.987982	0	0.891579	0.00108417	1	0	1	0	1	0	1
TGME49_209550	hypothetical protein	0.00745522	1	0.0132283	0.0395583	0.00710578	1	0.000985558	0.0890322	0.00650502	1	0.00686161	1	0.00220654	0.714528	0	1
TGME49_209590	hypothetical protein	0.000414179	1	0	1	0	1	0	1	0.00108417	0.547145	0	1	0.00220654	0.332337	0	1
TGME49_209600	hypothetical protein	0.347496	5.80795e-08	0.355963	3.91283e-05	0.383712	0.0018829	0.499678	0.170763	2.01113	1.4064e-08	1.2025	0.0985058	3.37381	4.27405e-12	0.37886	1
TGME49_209630	hypothetical protein	0.00124254	1	0.00240515	0.498804	0.00129196	1	0.000985558	1	0	0.896323	0	1	0.00220654	0.74297	0.00742862	0.628156
TGME49_209640	hypothetical protein	0.0107686	0.283038	0.0132283	0.119477	0.00516784	0.706906	0.000985558	0.0693464	0.00975753	0.784742	0.0017154	0.432914	0.00661963	1	0	1
TGME49_209670	hypothetical protein	0.000414179	1	0.000601288	0.778247	0.00129196	0.539633	0	1	0	1	0	1	0	1	0	1
TGME49_209680	hypothetical protein	0.0173955	0.239142	0.0252541	0.00686141	0.00387588	0.0354422	0.00394223	0.0995621	0.0162625	0.760554	0.0017154	0.131842	0.00441309	0.560532	0.0297145	0.590437
TGME49_209700	hypothetical protein	0.13875	0.000599576	0.0601288	0.0605725	0.0826854	0.925855	0.11531	0.448607	0.0368618	0.00942073	0.0651852	0.619343	0.0176524	0.00654712	0.349145	0.0276945
TGME49_209720	hypothetical protein	0.167328	7.79736e-05	0.0859842	0.415859	0.129842	0.539372	0.0906714	0.808154	0.0368618	0.00246853	0.0463158	0.0868744	0.0176524	0.00266565	0.185715	0.581943
TGME49_209730	hypothetical protein	0.0298209	0.00345013	0.00360773	4.78692e-05	0.0219633	0.788381	0.0305523	0.113521	0.00975753	0.333976	0.00686161	0.278154	0.00661963	0.354951	0.0222859	1
TGME49_209740	hypothetical protein	0.0269216	0.0179749	0.0150322	0.814975	0.0122736	0.586288	0.0147834	0.942389	0.0151784	1	0.0188694	0.97931	0.0110327	0.860832	0.00742862	1
TGME49_209755	hypothetical protein	0.0057985	1.50721e-14	0.00661417	2.55064e-09	0.0142116	5.05029e-05	0.0413934	0.182779	0.00758919	0.000416887	0.0017154	0.00112527	0.0110327	0.0722207	5.45261	2.36632e-63
TGME49_209810	hypothetical protein	0.000414179	0.66495	0	1	0	1	0	1	0	1	0.0017154	0.313507	0	1	0	1
TGME49_209890	hypothetical protein	0.517724	0.210217	0.282605	0.0237329	0.529704	0.48705	0.698761	0.0177839	0.181056	0.00307672	0.432281	1	0.145632	0.0211992	0.668576	0.656878
TGME49_209900	hypothetical protein	0.200048	0.00158501	0.0366786	6.58653e-10	0.175061	0.376927	0.233577	0.010382	0.0411984	0.000371851	0.140663	1	0.0375113	0.0155825	0.16343	0.939005
TGME49_209930	hypothetical protein	0.00124254	0.557572	0.000601288	1	0	0.932419	0.000985558	0.80145	0	1	0.0017154	0.604971	0	1	0	1
TGME49_209945	hypothetical protein	0.00372761	0.976108	0.00541159	0.388085	0.00258392	1	0.00295667	1	0.00216834	1	0.0034308	1	0.00220654	1	0	1
TGME49_210220	hypothetical protein	0.000828358	0.732937	0.000601288	0.916735	0.00193794	0.847703	0	0.681615	0.00542085	0.0392819	0.0017154	0.847128	0	1	0	1
TGME49_210230	hypothetical protein	0.0157388	0.920348	0.0258554	0.0743629	0.0161495	1	0.00197112	0.00220197	0.0249359	0.290818	0.0034308	0.0966031	0.0154458	1	0.0520003	0.30749
TGME49_210235	hypothetical protein	0	1	0	1	0	1	0.000985558	0.31168	0	1	0	1	0	1	0	1
TGME49_210255	hypothetical protein	0.201705	0.012991	0.179184	0.338488	0.162787	0.862858	0.0877147	0.103132	0.0986594	0.273566	0.0497466	0.0167258	0.0286851	0.00304211	0.297145	0.443554
TGME49_210270	hypothetical protein	0.0252649	0.0985253	0.00781675	4.57099e-07	0.0290691	0.782935	0.103484	1.16405e-08	0.00867336	0.00321082	0.0994933	0.000215349	0.0397178	0.888156	0.0222859	1
TGME49_210300	hypothetical protein	0.0306492	0.0373804	0.0252541	0.579676	0.0245472	0.829386	0.0128123	0.416169	0.0119259	0.372643	0.0051462	0.105607	0	0.0170092	0.0371431	0.685138
TGME49_210310	hypothetical protein	0.00704104	1	0.0108232	0.290177	0.00904372	0.851772	0.000985558	0.0657401	0.01301	0.207468	0.0017154	0.391781	0.00441309	1	0	1
TGME49_210345	hypothetical protein	0.0128395	1	0.00481031	0.0300709	0.0226093	0.159626	0.0236534	0.148753	0.00542085	0.29884	0.0223002	0.361906	0.00220654	0.332422	0.00742862	1
TGME49_210370	hypothetical protein	0.163186	4.58405e-06	0.07937	5.18399e-12	0.57686	7.9997e-05	0.66131	3.28231e-05	0.131185	0.003637	0.741053	0.000483952	0.346427	0.892162	0.0222859	0.223993
TGME49_210380	hypothetical protein	0.0103545	0.5135	0.0120258	1	0.0213173	0.163405	0.0226678	0.137225	0.00325251	0.0700866	0.0120078	1	0.00882618	1	0	1
TGME49_210412	hypothetical protein	0.0426604	1.63148e-08	0.00962061	4.42766e-18	0.0781636	0.278045	0.528259	1.7921e-32	0.0205992	8.30663e-06	0.286472	0.000209849	0.0397178	0.0739079	0.0222859	0.686368
TGME49_210420	hypothetical protein	0.069582	1.58963e-10	0.0276593	1.24758e-16	0.308132	0.0074837	0.408021	3.33258e-05	0.0986594	0.0387052	0.581521	6.48814e-07	0.348634	0.0576742	0.00742862	0.208426
TGME49_210450	hypothetical protein	0.00207089	0.140289	0.00120258	0.876688	0.00064598	1	0	1	0	1	0	1	0	1	0	1
TGME49_210482	hypothetical protein	0	1	0.000601288	0.563451	0	1	0	1	0	1	0	1	0	1	0.00742862	0.295811
TGME49_210490	hypothetical protein	0.0285783	0.00204028	0.0132283	0.574838	0.0226093	0.537096	0.0108411	0.546964	0.00650502	0.13308	0.0034308	0.104479	0	0.0282791	0.0371431	0.561671
TGME49_210682	hypothetical protein	0.016153	1	0.0426915	3.78338e-06	0.0122736	0.788381	0.00788447	0.345893	0.00433668	0.0890095	0.00686161	0.558523	0.00441309	0.458565	0	1
TGME49_210700	hypothetical protein	0.0194664	0.3716	0.0180386	0.733478	0.0174415	0.932419	0.00985558	0.508843	0.0162625	1	0.00686161	0.447738	0.00661963	0.515836	0.0222859	0.853789
TGME49_210715	hypothetical protein	0.000828358	0.904242	0.00120258	1	0.00064598	0.994283	0.000985558	1	0.00108417	1	0	1	0.00661963	0.0870602	0.00742862	0.594666
TGME49_210770	hypothetical protein	0.000414179	1	0.00240515	0.047513	0	1	0	1	0	1	0	1	0	1	0	1
TGME49_210783	hypothetical protein	0	0.75629	0.000601288	0.70918	0	1	0	1	0.00108417	0.547145	0.0017154	0.405975	0	1	0	1
TGME49_210810	hypothetical protein	0.0915335	4.25954e-11	0.100415	1.74991e-06	0.142116	0.0135861	0.238505	1	0.348018	0.232519	0.742769	2.04457e-06	1.37468	2.0505e-16	0.222859	1
TGME49_210820	hypothetical protein	0.0401753	1.25671e-05	0.0180386	4.07737e-10	0.151805	0.00094226	0.207953	1.0962e-06	0.0227676	0.000576508	0.229864	9.87564e-05	0.0463374	0.375134	0.00742862	0.530472
TGME49_211000	hypothetical protein	0	1	0	1	0	1	0.000985558	0.31168	0	1	0	1	0	1	0	1
TGME49_211010	hypothetical protein	0.227384	0.137548	0.178583	1	0.220925	0.586996	0.209924	0.715546	0.109501	0.125001	0.12694	0.527958	0.0463374	0.00993377	0.21543	0.934631
TGME49_211015	hypothetical protein	0.0202948	0.135372	0.0144309	1	0.0180874	0.775731	0.00887002	0.486927	0.0108417	0.844316	0.00857701	0.761079	0.00882618	0.918773	0.00742862	1
TGME49_211030	hypothetical protein	0.692093	0.00102766	0.174374	5.45978e-08	0.45154	0.996633	0.647512	0.196479	0.368618	0.499061	0.332788	0.484292	0.311123	0.475208	1.64915	0.0305697
TGME49_211060	hypothetical protein	0.0140821	0.174624	0.0102219	1	0.0142116	0.537879	0.00689891	0.763618	0.00108417	0.0308238	0.0102924	1	0.00220654	0.428272	0.00742862	1
TGME49_211070	hypothetical protein	0.00414179	0.481015	0.000601288	0.169433	0.00387588	0.847703	0.00689891	0.125676	0	0.311032	0.0017154	1	0	0.939265	0.00742862	0.823398
TGME49_211150	hypothetical protein	0.0240224	0.0968462	0.0120258	0.424053	0.0232553	0.521769	0.0206967	0.725637	0.00433668	0.0450387	0.00857701	0.577704	0.0110327	0.948692	0.0148572	1
TGME49_211220	hypothetical protein	0.0273358	0.0105094	0.0120258	0.342799	0.0232553	0.542856	0.0167545	1	0.00975753	0.360918	0.0017154	0.0299325	0.00441309	0.220703	0.0297145	0.7454
TGME49_211250	hypothetical protein	0.200463	0.163677	0.0877881	0.00144033	0.228677	0.133378	0.225693	0.205263	0.0628818	0.00280154	0.173256	0.984813	0.12136	0.750948	0.185715	0.9749
TGME49_211280	hypothetical protein	0.00869775	1.4924e-13	0.0126271	7.49923e-07	0.0490945	1	0.0827869	0.032916	0.0173467	0.0148079	0.233295	5.03508e-13	0.163284	3.74781e-05	0.00742862	0.80835
TGME49_211310	hypothetical protein	0.0190522	0.0973511	0.0132283	1	0.0167955	0.710016	0.00788447	0.515681	0.00542085	0.214869	0.0017154	0.0964811	0.00441309	0.46003	0.059429	0.142206
TGME49_211320	hypothetical protein	0	1	0	1	0	1	0	1	0	1	0	1	0	1	0.00742862	0.204174
TGME49_211340	hypothetical protein	0.0269216	0.515287	0.0276593	0.804608	0.0523244	0.0332322	0.0413934	0.460027	0.0238517	0.709891	0.00857701	0.0648567	0.0110327	0.241724	0.0817148	0.351645
TGME49_211385	hypothetical protein	0	1	0	1	0	1	0	1	0	1	0	1	0	1	0.00742862	0.204174
TGME49_211390	hypothetical protein	0.0136679	0.029105	0.00420902	0.252661	0.0122736	0.464162	0.00394223	0.463227	0.00216834	0.209638	0.0017154	0.354076	0	0.253174	0.0520003	0.062688
TGME49_211440	hypothetical protein	0.0190522	0.0544824	0.00901932	0.463285	0.0174415	0.537096	0.0108411	1	0.00758919	0.579919	0.00686161	0.716233	0	0.0752764	0.0222859	0.766631
TGME49_211450	hypothetical protein	0.00828358	0.566224	0.00901932	0.469683	0.00516784	0.953947	0.00689891	1	0.00325251	0.621851	0.0017154	0.487001	0.00441309	1	0.0222859	0.474123
TGME49_211460	hypothetical protein	0.0646119	0.0262009	0.0799713	0.00130359	0.031007	0.314783	0.0147834	0.0041135	0.0379459	0.841422	0.0188694	0.139931	0.0132393	0.091192	0.0297145	1
TGME49_211600	hypothetical protein	0.0327201	0.049434	0.0769649	0.00814439	0.032299	0.320314	0.0147834	0.00313767	0.0737235	0.137469	0.060039	0.621365	0.0970879	0.0522382	0.0222859	1
TGME49_211610	hypothetical protein	0.0298209	0.335577	0.0318683	0.31923	0.0161495	0.418623	0.00788447	0.0229868	0.0368618	0.229186	0.0120078	0.419324	0.0286851	0.860832	0.0222859	1
TGME49_211630	hypothetical protein	0.585649	0.00923758	1.33366	0.000849728	0.474795	0.00990627	0.284826	4.22283e-05	2.25399	4.81403e-09	0.331072	0.0194191	0.917922	0.870752	0.334288	0.87323
TGME49_211640	hypothetical protein	0.0269216	0.087035	0.0192412	1	0.0219633	0.90354	0.0206967	0.958106	0.00975753	0.253188	0.00686161	0.261497	0.00441309	0.179551	0.0297145	0.794003
TGME49_211650	hypothetical protein	0.0157388	8.78117e-18	0.0132283	3.99678e-13	0.0497405	0.0227858	0.0473068	0.048921	0.0878177	1	0.497466	6.42736e-17	0.609006	2.21511e-18	0.0222859	0.821122
TGME49_211660	hypothetical protein	0.00124254	1	0	0.473032	0	0.648169	0.00197112	0.658755	0	0.890733	0.00686161	0.0330428	0.00441309	0.272627	0	1
TGME49_211675	hypothetical protein	0.000828358	0.738092	0.000601288	0.733763	0.00064598	0.994283	0	0.68451	0.00216834	0.904372	0	1	0.00220654	0.77084	0.0445717	2.4828e-05
TGME49_211695	hypothetical protein	0.0343768	0.188892	0.0426915	0.0226257	0.0200254	0.596295	0.0118267	0.0775497	0.0281884	0.996356	0.017154	0.684567	0.00441309	0.059334	0.0222859	1
TGME49_211700	hypothetical protein	0.0410037	0.0175037	0.022849	0.646934	0.0348829	0.599591	0.01774	0.438883	0.0216834	0.802233	0.0154386	0.491647	0.00661963	0.13526	0.0297145	1
TGME49_211850	hypothetical protein	0.194664	7.87785e-06	0.129277	3.23591e-08	0.399862	0.909038	0.655396	0.0028176	0.290557	0.554546	1.00523	7.48981e-06	0.951021	0.000415646	0.059429	0.443554
TGME49_211860	hypothetical protein	0.0426604	0.316576	0.0420902	0.538689	0.0361749	1	0.0216823	0.295407	0.0249359	0.539339	0.0325926	1	0.024272	0.838005	0.059429	0.732948
TGME49_211880	hypothetical protein	0.000414179	1	0.000601288	0.797959	0	1	0	1	0.00216834	0.188866	0	1	0	1	0	1
TGME49_212045	hypothetical protein	0.000828358	0.182893	0	1	0	1	0	1	0	1	0	1	0	1	0	1
TGME49_212090	hypothetical protein	0.0418321	1	0.0372799	0.794372	0.0387588	1	0.0502635	0.642374	0.0325251	0.703318	0.0566082	0.468529	0.0595767	0.408652	0.0371431	1
TGME49_212140	hypothetical protein	0.0244365	0.0934156	0.0126271	0.475495	0.0251932	0.34742	0.00591335	0.0797854	0.0119259	0.708718	0.00857701	0.521613	0.024272	0.578528	0.0148572	1
TGME49_212145	hypothetical protein	0.000414179	1	0	1	0.00064598	0.829386	0	1	0	1	0.0017154	0.405975	0	1	0	1
TGME49_212150	hypothetical protein	0.00455597	0.56405	0.00360773	1	0.00710578	0.209872	0.00197112	0.88062	0	0.277146	0	0.577704	0	0.732013	0.00742862	0.855062
TGME49_212160	hypothetical protein	0.0103545	1.0824e-07	0.0204438	0.0583564	0.0167955	0.0357023	0.00689891	0.000445964	0.10408	5.98374e-07	0.0360234	1	0.220654	2.53291e-14	0.00742862	0.977925
TGME49_212180	hypothetical protein	0.000414179	1	0.000601288	1	0.00064598	1	0.00197112	0.301404	0	1	0	1	0	1	0	1
TGME49_212200	hypothetical protein	0.0107686	0.351731	0.0198425	0.309627	0.00387588	0.0128827	0.00197112	0.00771509	0.0227676	0.244673	0.0154386	1	0.0595767	0.000123254	0.0222859	0.815893
TGME49_212210	hypothetical protein	0.0124254	0.0132808	0.0186399	0.701492	0.0155035	0.509921	0.0275956	0.642818	0.0411984	0.0370302	0.0463158	0.0444223	0.0397178	0.181158	0	0.834603
TGME49_212220	hypothetical protein	0.0944328	1.70072e-05	0.0330708	0.0324411	0.0555543	1	0.0660324	0.666506	0.0162625	0.00269155	0.0205848	0.0715837	0.0132393	0.0333721	0.178287	0.135228
TGME49_212270	hypothetical protein	0.957581	0.0199344	2.06061	0.00131164	0.634998	0.000351043	0.332133	1.89678e-07	3.00857	7.25574e-06	0.941755	0.526661	2.63682	0.0194938	0.193144	0.348638
TGME49_212275	hypothetical protein	0.000414179	0.87331	0	0.651508	0	0.812428	0	1	0	1	0	1	0	1	0.0520003	3.89032e-06
TGME49_212280	hypothetical protein	0.0057985	0.640514	0.0108232	0.0101046	0.00193794	0.514095	0.00394223	1	0.00216834	0.771124	0	0.359089	0.00220654	1	0	1
TGME49_212300	hypothetical protein	0.35288	0.768158	0.435333	0.108855	0.355935	0.932419	0.266101	0.57589	0.37187	0.763471	0.145809	0.0461445	0.180937	0.255208	0.156001	1
TGME49_212420	hypothetical protein	0	1	0	1	0.00064598	0.550972	0	1	0	1	0	1	0	1	0	1
TGME49_212725	hypothetical protein	0.0650261	0.388176	0.0541159	1	0.0613681	0.894853	0.0344945	0.258479	0.0552926	1	0.0377388	0.661415	0.0639898	0.803675	0.0742862	0.855062
TGME49_212735	hypothetical protein	0.00372761	0.123383	0.00180386	1	0.0032299	0.648169	0	0.576268	0	0.735546	0	1	0	1	0	1
TGME49_212760	hypothetical protein	0.0078694	0.373207	0.00360773	0.622566	0.0135656	0.0294202	0.000985558	0.220455	0	0.0915695	0.0051462	1	0.00220654	1	0	1
TGME49_212770	hypothetical protein	0.0273358	6.53092e-28	0.0198425	2.88283e-21	0.0846234	1.6162e-05	0.11531	0.017882	0.465109	0.00229385	0.890293	6.56579e-10	1.79833	1.33236e-26	0.00742862	0.208888
TGME49_212775	hypothetical protein	0	1	0	1	0	1	0	1	0	1	0	1	0.00220654	0.15511	0	1
TGME49_212780	hypothetical protein	0.0699962	1	0.00601288	1.85e-15	0.0600761	0.796939	0.274971	1.10494e-19	0.0238517	0.00456306	0.0720469	1	0.00220654	0.000122476	0.0371431	1
TGME49_212800	hypothetical protein	0.0256791	0.000217025	0.00721546	0.107108	0.0122736	1	0.0147834	0.965683	0.00325251	0.0439996	0.0034308	0.206272	0.00882618	1	0.0371431	0.455986
TGME49_212810	hypothetical protein	0.000828358	0.79903	0	0.820775	0.00064598	1	0	1	0	1	0.0017154	0.547858	0	1	0.00742862	0.448434
TGME49_212850	hypothetical protein	0.081179	0.715657	0.109434	0.27735	0.0368209	0.00065661	0.024639	0.000107685	0.138774	0.0582821	0.114932	0.470879	0.205209	0.00480848	0.185715	0.410703
TGME49_212860	hypothetical protein	0.0770373	0.66495	0.0853829	0.40053	0.0801015	0.802322	0.0916569	0.387601	0.0346934	0.0654894	0.034308	0.200102	0.0132393	0.0129085	0.126287	0.565531
TGME49_212900	hypothetical protein	0.02775	0.000164921	0.0318683	0.0225101	0.0342369	0.143481	0.0689891	0.527955	0.083481	0.14792	0.173256	5.99419e-06	0.152252	0.00112919	0.00742862	0.7454
TGME49_212920	hypothetical protein	0.0223657	0.25563	0.039685	0.173653	0.00904372	0.00154996	0.00788447	0.00551907	0.0596293	0.0064148	0.0102924	0.16162	0.0419243	0.449037	0.237716	1.82261e-05
TGME49_212940	hypothetical protein	0.0107686	0.000128947	0.000601288	0.0446189	0.00387588	1	0.00492779	0.908632	0.00108417	0.488446	0	0.477746	0	0.578718	0	1
TGME49_212955	hypothetical protein	0.0078694	0.537181	0.00541159	0.948064	0.00839774	0.750168	0.00394223	0.734682	0.00867336	0.704234	0	0.219063	0.00441309	1	0.00742862	1
TGME49_212960	hypothetical protein	0.113071	0.0892241	0.134087	0.010788	0.0878533	1	0.0522346	0.124695	0.063966	0.442584	0.0291618	0.0236054	0.024272	0.0262649	0.0742862	1
TGME49_212980	hypothetical protein	0.224071	1.70209e-06	0.160544	6.99651e-08	0.377898	0.687407	0.806187	0.00231251	0.260201	0.0796112	1.67252	1.01127e-10	1.16506	0.000409663	0.0668576	0.42183
TGME49_212990	hypothetical protein	0.0401753	0.811483	0.0577237	0.160786	0.0581382	0.31076	0.0197112	0.0461267	0.0585452	0.340071	0.0102924	0.0216578	0.0154458	0.159473	0.059429	0.876788
TGME49_213010	hypothetical protein	0.0505298	0.00116464	0.0120258	0.000815081	0.0555543	0.00882007	0.0256245	0.80438	0.01301	0.0554908	0.00857701	0.0599992	0.00220654	0.010313	0.0520003	0.766631
TGME49_213020	hypothetical protein	0.00704104	0.780802	0.0126271	0.0183811	0.00258392	0.404127	0.00492779	1	0.00433668	0.951088	0.0017154	0.604971	0.00220654	0.872661	0.00742862	0.987516
TGME49_213030	hypothetical protein	0.24188	0.362977	0.0889906	8.2394e-06	0.261622	0.441711	0.43266	5.71843e-05	0.0889019	0.00555948	0.252164	0.636422	0.0706094	0.0301254	0.133715	1
TGME49_213040	hypothetical protein	0.0178097	0.0551166	0.00481031	6.6372e-07	0.0271312	1	0.0532201	0.00739292	0.0205992	0.732208	0.0686161	0.00337538	0.072816	0.00573654	0	0.801893
TGME49_213050	hypothetical protein	0.468436	0.000762229	0.861646	0.537736	0.535517	0.222701	0.410978	0.0310039	0.709047	1	1.68452	0.00130132	2.48457	8.93349e-07	0.185715	0.599949
TGME49_213065	hypothetical protein	0.00621268	0.388929	0.00962061	1	0.00581382	0.76062	0.0137978	0.460312	0.00975753	1	0.025731	0.0495132	0.00441309	1	0.0148572	0.826987
TGME49_213067	hypothetical protein	0.0844925	0.14552	0.0366786	0.0088609	0.0710578	0.988728	0.0680035	1	0.0368618	0.118552	0.0531774	0.885377	0.0375113	0.422643	0.505146	5.80801e-06
TGME49_213069	hypothetical protein	0.0153246	0.0291105	0.00360773	0.105957	0.0096897	1	0.00985558	1	0.00216834	0.180376	0.0051462	0.878718	0.00882618	1	0.0297145	0.448434
TGME49_213100	hypothetical protein	0.00952611	0.0778314	0.00962061	0.199309	0.0032299	0.772749	0.00394223	0.953868	0.00108417	0.308239	0.0017154	0.750164	0	0.50525	0	1
TGME49_213115	hypothetical protein	0.00994029	0.00478794	0.00661417	0.614556	0.00064598	0.0656965	0.00295667	0.794082	0.00216834	0.637811	0.0017154	0.854817	0.00441309	1	0	1
TGME49_213240	hypothetical protein	0.0389328	0.000827684	0.022849	1	0.0239013	1	0.0108411	0.150227	0.0119259	0.242321	0.0051462	0.0780504	0.0110327	0.540423	0.0371431	0.746881
TGME49_213255	hypothetical protein	0.00165672	0.974985	0.00300644	0.428787	0.00129196	1	0.00197112	0.732508	0.00108417	0.916227	0.0017154	0.778451	0	1	0	1
TGME49_213300	hypothetical protein	0.0078694	1	0.0144309	0.0450593	0.00775176	1	0.00591335	0.986106	0.00325251	0.506764	0.0034308	0.828147	0.00441309	1	0.00742862	1
TGME49_213310	hypothetical protein	0.0153246	0.0476126	0.00481031	0.11581	0.0142116	0.465221	0.0137978	0.512597	0.00433668	0.327168	0.0017154	0.184911	0	0.15511	0.0148572	0.873983
TGME49_213380	hypothetical protein	0.00497015	0.838903	0.00180386	0.0830198	0.00129196	0.113281	0.0206967	5.22622e-05	0.00325251	0.811757	0.0137232	0.115469	0.00441309	1	0	1
TGME49_213388	hypothetical protein	0.0149104	0.65903	0.0108232	0.805742	0.0148575	0.917267	0.0216823	0.20515	0.00650502	0.411236	0.0137232	1	0.00220654	0.291611	0	1
TGME49_213415	hypothetical protein	0.016153	0.0363345	0.0162348	0.121688	0.00904372	1	0.00197112	0.0706267	0.00433668	0.438309	0.0017154	0.284585	0	0.192591	0.00742862	1
TGME49_213445	hypothetical protein	0.000828358	0.896176	0	0.45755	0.00258392	0.397558	0	0.886375	0.00108417	1	0	1	0	1	0.0222859	0.0271688
TGME49_213460	hypothetical protein	0	0.568349	0.00300644	0.133644	0.00129196	0.800279	0	1	0	1	0	1	0	1	0.00742862	0.480048
TGME49_213480	hypothetical protein	0.0057985	0.214012	0.00661417	0.220512	0.00064598	0.358729	0.000985558	0.624425	0.00108417	0.732208	0.0034308	1	0	0.979591	0.0148572	0.524323
TGME49_213490	hypothetical protein	0.141235	0.0477889	0.152126	0.0428832	0.12209	0.799681	0.0768735	0.360697	0.0477035	0.0157594	0.0394542	0.0314338	0.024272	0.00885559	0.104001	1
TGME49_213570	hypothetical protein	0.745108	0.473759	1.15507	2.00916e-05	0.604637	0.874845	0.275956	0.000833802	0.701458	0.937086	0.176686	0.000781577	0.156665	0.0019156	0.728005	0.985621
TGME49_213580	hypothetical protein	1.99676	0.0489843	2.00169	0.155396	1.86494	0.575724	1.09988	0.207895	0.997436	0.109574	0.552359	0.00723379	0.313329	0.000459057	1.79773	0.939859
TGME49_213590	hypothetical protein	0.268388	0.0827648	0.159341	0.167872	0.277125	0.293772	0.286797	0.231619	0.116006	0.0508666	0.132086	0.316381	0.077229	0.0429923	0.230287	1
TGME49_213600	hypothetical protein	0.00621268	0.566224	0.0114245	0.00785275	0	0.03049	0.00197112	0.570551	0.00542085	0.915951	0	0.374955	0.00220654	1	0.00742862	0.930681
TGME49_213610	hypothetical protein	0.108929	0.214349	0.0847816	0.937776	0.101419	0.819228	0.042379	0.0213699	0.0964911	0.925715	0.0446004	0.169911	0.0639898	0.752531	0.341716	0.0306707
TGME49_213635	hypothetical protein	0.00621268	0.848083	0.00841803	0.360443	0.00904372	0.441711	0.00295667	0.726226	0.00325251	0.827472	0	0.313507	0.00220654	1	0	1
TGME49_213670	hypothetical protein	0.0306492	0.0673034	0.0150322	0.263506	0.0245472	0.926062	0.0275956	0.596768	0.00975753	0.130588	0.0205848	1	0.00220654	0.0442742	0.059429	0.366224
TGME49_213720	hypothetical protein	0.000414179	0.458746	0	1	0	1	0	1	0	1	0	1	0	1	0	1
TGME49_213740	hypothetical protein	0.00414179	0.0171826	0.0216464	0.000168988	0.00710578	0.84053	0.00197112	0.0715049	0.0162625	0.186712	0.0120078	0.725109	0.00441309	0.790792	0	1
TGME49_213746	hypothetical protein	0.00455597	1	0.00962061	0.0580184	0.00387588	0.996633	0.00197112	0.563786	0.00433668	1	0	0.367753	0.00882618	0.425955	0.00742862	0.942454
TGME49_213748	hypothetical protein	0.00124254	0.631074	0.00240515	0.129934	0	0.948877	0	1	0	1	0	1	0	1	0	1
TGME49_213760	hypothetical protein	0	0.75629	0.000601288	0.70918	0	1	0	1	0.00216834	0.119777	0	1	0	1	0	1
TGME49_213790	hypothetical protein	0.0281642	0.774903	0.00721546	6.32261e-05	0.0361749	0.317946	0.0502635	0.00977478	0.00758919	0.0172788	0.0411696	0.257657	0.0176524	0.86982	0.0222859	1
TGME49_213820	hypothetical protein	0.0207089	0.429046	0.00721546	0.0283404	0.0471565	2.67652e-07	0.00492779	0.049515	0.00216834	0.00860113	0.00686161	0.382632	0.00441309	0.288186	0.0148572	1
TGME49_213880	hypothetical protein	0.00331343	1	0.00661417	0.199089	0.00387588	0.976362	0	0.250464	0.00325251	1	0.0017154	1	0	0.972789	0.0148572	0.511627
TGME49_213885	hypothetical protein	0.00165672	0.92932	0.00420902	0.0513401	0	0.575933	0.000985558	1	0.00108417	1	0	1	0	1	0	1
TGME49_213910	hypothetical protein	0.0198806	0.0936317	0.00841803	0.205844	0.0167955	0.790449	0.0147834	1	0.00650502	0.254145	0.0137232	1	0.0132393	1	0.00742862	1
TGME49_213920	hypothetical protein	0.0472164	5.11238e-09	0.0252541	7.66467e-12	0.0988349	0.540256	0.261173	0.000159619	0.0552926	0.0167598	0.66386	9.8792e-19	0.211828	0.127825	0.0445717	0.91709
TGME49_213950	hypothetical protein	0.0285783	0.847848	0.0150322	0.0177559	0.0387588	0.561504	0.0680035	0.000680416	0.01301	0.0840404	0.0463158	0.323653	0.00661963	0.0886693	0.0297145	1
TGME49_213960	hypothetical protein	0.000414179	1	0	1	0	1	0	1	0	1	0.0017154	0.405975	0.00220654	0.332337	0	1
TGME49_214070	hypothetical protein	0.00207089	0.0130448	0	0.000546537	0.0064598	1	0.0256245	3.30781e-06	0.00108417	0.177132	0.017154	0.0611963	0.0110327	0.50913	0.00742862	1
TGME49_214100	hypothetical protein	0.0774514	0.428403	0.0529134	0.381482	0.0872073	0.396499	0.0827869	0.539263	0.0227676	0.00474032	0.0737623	0.914423	0.0286851	0.187746	0.16343	0.305859
TGME49_214115	hypothetical protein	0.000828358	0.182893	0	1	0	1	0	1	0	1	0	1	0	1	0	1
TGME49_214120	hypothetical protein	0.0178097	0.28226	0.00962061	0.395399	0.0219633	0.188275	0.01774	0.640284	0.00542085	0.169649	0.0102924	1	0.00220654	0.175412	0	0.986033
TGME49_214130	hypothetical protein	0.0521865	0.25713	0.0234502	0.0190962	0.0503864	0.742726	0.0768735	0.014485	0.0227676	0.138094	0.0411696	1	0.00882618	0.0362475	0.059429	0.876525
TGME49_214140	hypothetical protein	0.106444	1	0.0745597	0.121973	0.107233	1	0.167545	0.0458534	0.101912	1	0.142378	0.403285	0.0661963	0.511676	0.0817148	1
TGME49_214160	hypothetical protein	0	1	0.000601288	0.395399	0	1	0	1	0	1	0	1	0	1	0	1
TGME49_214170	hypothetical protein	0.0426604	0.164069	0.0348747	0.956024	0.0452186	0.374184	0.0325234	1	0.0173467	0.187454	0.0051462	0.0144144	0.00441309	0.0312598	0.059429	0.624167
TGME49_214220	hypothetical protein	0.097332	0.00131536	0.214059	0.0805881	0.0891452	0.0200482	0.0896858	0.0634268	0.474866	5.54084e-11	0.0634698	0.0387507	0.169904	0.936572	0.200573	0.87323
TGME49_214250	hypothetical protein	0.445242	0.636467	0.381217	0.860655	0.416657	1	0.467155	0.676237	0.382712	1	0.368811	1	0.315536	0.812876	0.423431	1
TGME49_214300	hypothetical protein	0.0687537	0.000258934	0.0144309	7.21332e-05	0.0587842	0.259717	0.0443501	0.991622	0.0173467	0.0400085	0.025731	0.516887	0.00441309	0.008774	0.096572	0.411693
TGME49_214310	hypothetical protein	0.0211231	0.0373804	0.0126271	0.96617	0.0161495	0.88254	0.0118267	0.967765	0.00867336	0.552242	0	0.0205845	0.0132393	1	0.00742862	1
TGME49_214340	hypothetical protein	0.141649	0.0140834	0.112441	0.75793	0.109817	0.950566	0.0818013	0.621363	0.0693868	0.307926	0.0566082	0.248442	0.0264785	0.0175408	0.118858	0.967332
TGME49_214370	hypothetical protein	0.0198806	0.303238	0.0318683	0.000937347	0.0129196	0.909038	0.00591335	0.130046	0.00975753	0.618446	0	0.0175401	0	0.04886	0.0148572	1
TGME49_214380	hypothetical protein	0.0733096	0.952074	0.0829778	0.52828	0.0568462	0.623864	0.0719458	1	0.0325251	0.0335112	0.132086	0.0408165	0.0397178	0.418015	0.193144	0.208026
TGME49_214385	hypothetical protein	0.00124254	0.606088	0	0.608723	0	0.941899	0	1	0.00216834	0.384756	0.0017154	0.660644	0.00220654	0.556144	0	1
TGME49_214390	hypothetical protein	0.00124254	0.922609	0.00180386	0.937776	0.00129196	1	0.00295667	0.474259	0.00108417	1	0.0034308	0.483796	0	1	0	1
TGME49_214400	hypothetical protein	0.00869775	1	0.00300644	0.0563144	0.00904372	1	0.0197112	0.0157352	0.00433668	0.507369	0.0102924	0.831722	0.00882618	1	0.00742862	1
TGME49_214410	hypothetical protein	0.193836	0.8512	0.339728	4.01992e-06	0.121444	0.12195	0.051249	1.32556e-05	0.232012	0.430976	0.0566082	0.00747599	0.0882618	0.174623	0.520003	0.147473
TGME49_214420	hypothetical protein	0	0.378833	0.00120258	0.845769	0.00129196	0.773571	0	1	0.00216834	0.384756	0	1	0.00220654	0.556144	0	1
TGME49_214430	hypothetical protein	0.00207089	0.0114538	0.0162348	0.00905612	0.00516784	0.89432	0.00689891	1	0.0108417	0.522243	0.0017154	0.577704	0.00661963	1	0.0297145	0.388596
TGME49_214540	hypothetical protein	0.0865634	0.00102519	0.0324696	0.0241337	0.096251	0.0058574	0.0394223	0.431148	0.0184309	0.005873	0.0205848	0.0733384	0.00882618	0.00978704	0.0817148	0.803693
TGME49_214560	hypothetical protein	0.0687537	0.00083868	0.031267	0.248844	0.0490945	0.847703	0.0492779	0.805447	0.01301	0.00647925	0.017154	0.126412	0.0110327	0.0694697	0.096572	0.435104
TGME49_214570	hypothetical protein	0	1	0	1	0.00064598	0.550972	0	1	0	1	0	1	0	1	0	1
TGME49_214575	hypothetical protein	0.111414	0.0269145	0.34093	4.35512e-10	0.0749337	0.00220315	0.0482924	9.74255e-05	0.348018	9.41614e-05	0.0411696	0.00370725	0.0904683	0.376772	0	0.15006
TGME49_214600	hypothetical protein	0.034791	0.0580799	0.0282605	0.743449	0.0277771	0.925296	0.0236534	1	0.0108417	0.127109	0.00857701	0.16555	0.00882618	0.294416	0.0222859	1
TGME49_214610	hypothetical protein	0.0381045	0.000544021	0.00721546	0.000721176	0.0277771	0.688078	0.0275956	0.656341	0.00542085	0.0156685	0.0240156	1	0.00441309	0.127607	0.0148572	1
TGME49_214630	hypothetical protein	0.0202948	1	0.00841803	0.0129298	0.0148575	0.683578	0.0404079	0.0110246	0.0195151	1	0.0394542	0.0856832	0.0110327	0.71393	0.0222859	1
TGME49_214740	hypothetical protein	0.018638	0.315	0.00721546	0.0742628	0.0226093	0.227466	0.0256245	0.110705	0.00216834	0.0149186	0.00857701	0.758891	0.00661963	0.586517	0.0148572	1
TGME49_214750	hypothetical protein	0.0418321	0.207541	0.035476	0.899277	0.0458646	0.316902	0.0256245	0.681603	0.0249359	0.656118	0.0102924	0.0871401	0.00661963	0.0528873	0.0371431	1
TGME49_214800	hypothetical protein	0.00704104	0.121025	0.00120258	0.116824	0.0064598	0.643258	0.00591335	0.757562	0.00216834	0.743655	0	0.443614	0.00220654	1	0.00742862	0.919497
TGME49_214810	hypothetical protein	0.0824216	0.700991	0.027058	1.30187e-07	0.104003	0.722123	0.250332	7.95275e-10	0.0357776	0.00927121	0.140663	0.153946	0.0220654	0.0171531	0.0297145	0.919497
TGME49_214830	hypothetical protein	0.0078694	0.268411	0.00661417	0.764163	0.00581382	1	0.00295667	0.718436	0.00216834	0.571781	0.0017154	0.727622	0.00661963	0.847121	0.00742862	0.962266
TGME49_214835	hypothetical protein	0.00745522	0.154778	0.0114245	1	0.00904372	0.831913	0.00492779	0.256705	0.0357776	8.13413e-05	0.0102924	1	0.0154458	0.715855	0	1
TGME49_214860	hypothetical protein	0.000414179	0.458746	0	1	0	1	0	1	0	1	0	1	0	1	0	1
[truncated: 5,417 more rows]

## Sheet: D2-HFF scRNA-seq
FeatureID	Product Description	Cluster 1 Average	Cluster 1 P-Value	C2A Average	C2A P-Value	C2B Average	C2B P-Value	Cluster 3 Average	Cluster 3 P-Value	Cluster 4 Average	Cluster 4 P-Value	Cluster 5 Average	Cluster 5 P-Value	Cluster 6 Average	Cluster 6 P-Value
TGME49_268280	'chromo' (CHRromatin Organization MOdifier) domain-containing protein	0.0441822	0.947112	0.0945865	0.485481	0.0164218	0.485481	0.119595	1	0.0484273	1	0.0790395	1	0.0276638	1
TGME49_214850	1-deoxy-D-xylulose 5-phosphate reductoisomerase, putative	0	1	0.00675618	1	0	1	0	1	0	1	0	1	0	1
TGME49_208820	1-deoxy-D-xylulose-5-phosphate synthase	0.00315587	0.578027	0.00675618	0.784032	0.0410546	0.784032	0.0398652	1	0.0121068	1	0	1	0.0276638	1
TGME49_278110	1,3-beta-glucan synthase component protein	0.00631174	1	0	0.909428	0.0164218	0.909428	0.0398652	1	0	1	0	1	0	1
TGME49_316520	1,4-alpha-glucan-branching enzyme	0.00631174	0.745974	0.0202685	1	0.0164218	1	0	1	0.00605342	1	0.105386	0.598212	0.0138319	1
TGME49_263090	14-3-3 protein	1.33178	0.0120044	3.51997	1	3.33363	1	1.47501	1	3.8076	0.167008	1.89695	1	0.829914	0.453626
TGME49_227952	14-3-3 superfamily protein	0.0410263	1	0.0270247	0.985691	0.00821092	0.985691	0.0797303	1	0.00605342	0.269377	0	1	0.304302	3.26746e-05
TGME49_321310	16S rRNA processing protein RimM domain-containing protein	0.0315587	0.00228253	0	1	0	1	0	1	0	0.968856	0	1	0	1
TGME49_255690	2-C-methyl-D-erythritol 2,4-cyclodiphosphate synthase domain-containing protein	0	0.946131	0.0202685	0.909428	0	0.909428	0	1	0	1	0	1	0	1
TGME49_319920	2-oxo acid dehydrogenases acyltransferase (catalytic domain) domain-containing protein	0.0220911	0.0148632	0.155392	0.909428	0.0821092	0.909428	0.0797303	1	0.0484273	0.99033	0.105386	1	0.165983	0.367933
TGME49_244200	2-oxoglutarate dehydrogenase e1 component, mitochondrial precursor, putative	0.0189352	0.148066	0.0810741	1	0.0656873	1	0.0797303	1	0.072641	0.709957	0.0790395	1	0.0138319	1
TGME49_274060	2-oxoglutarate/malate translocase OMT	0.23669	0.767197	0.358077	0.790677	0.221695	0.790677	0.318921	1	0.357152	0.861587	0.579623	0.984559	0.110655	0.881472
TGME49_292100	2-oxoisovalerate dehydrogenase subunit alpha, putative	0.110455	0.82135	0.0675618	0.727905	0.147797	0.727905	0	1	0.0968547	1	0.0263465	1	0.0138319	0.718927
TGME49_226300	2,4-dienoyl CoA reductase 2, peroxisomal family protein	0.0126235	0.946131	0	0.715223	0.0246328	0.715223	0.0398652	1	0	0.960959	0	1	0.0138319	1
TGME49_280710	20S proteasome subunit beta 7, putative	0.0284028	0.132606	0.108099	0.996996	0.0738983	0.996996	0	1	0.102908	0.583178	0.052693	1	0.0414957	1
TGME49_232750	23S rRNA (adenine(1618)-N(6))-methyltransferase, putative	0.025247	0.464286	0.0135124	1	0	1	0	1	0.0121068	1	0.0263465	1	0.0138319	1
TGME49_267080	26S protease regulatory subunit 4, putative	0.113611	0.0482126	0.418883	0.00130496	0.0492655	0.00130496	0.119595	1	0.338991	0.364882	0.263465	1	0.22131	1
TGME49_238180	26s proteasome regulatory complex subunit, putative	0.0347146	0.228682	0.128367	0.909428	0.0738983	0.909428	0.0398652	1	0.0786944	1	0.0790395	1	0	0.513098
TGME49_228210	26S proteasome regulatory subunit	0.0757409	0.023334	0.270247	0.820413	0.164218	0.820413	0.0398652	1	0.236083	0.548546	0.184426	1	0.138319	1
TGME49_229950	26S proteasome regulatory subunit 6b, putative	0.0915202	0.0120044	0.310784	1	0.27096	1	0.0398652	1	0.290564	0.567633	0.184426	1	0.193647	1
TGME49_277500	26S proteasome regulatory subunit 7, putative	0.025247	0.561848	0.0540494	1	0.0328437	1	0.0797303	1	0.0665876	0.677572	0.0263465	1	0.0414957	1
TGME49_300310	26S proteasome regulatory subunit, S6a family AAA ATpase	0.0788968	0.284674	0.175661	0.60779	0.0738983	0.60779	0.159461	1	0.260297	0.03487	0.105386	1	0.0829914	1
TGME49_261210	26s proteasome subunit p55, putative	0.00946761	0.588556	0.0337809	0.985691	0.0164218	0.985691	0.159461	0.539512	0.0302671	0.979707	0	1	0.0138319	1
TGME49_266850	3-demethylubiquinone-9 3-O-methyltransferase	0.0126235	0.767197	0.0270247	1	0.0164218	1	0	1	0.0363205	0.75765	0.052693	1	0	1
TGME49_263430	3-hydroxyisobutyrate dehydrogenase	0.00315587	0.920809	0.0270247	1	0.0164218	1	0	1	0	0.9556	0	1	0	1
TGME49_217740	3-ketoacyl-(acyl-carrier-protein) reductase	0	1	0.0135124	1	0	1	0	1	0	1	0	1	0	1
TGME49_271888	3-ketoacyl-CoA reductase, putative	0.00315587	1	0.00675618	1	0.00821092	1	0	1	0.00605342	1	0	1	0.0276638	0.622065
TGME49_257050	3-methyl-2-oxobutanoate hydroxymethyltransferase	0.00631174	0.946131	0.0202685	1	0.0164218	1	0	1	0.0121068	1	0.0263465	1	0	1
TGME49_272180	3-oxo-5-alpha-steroid 4-dehydrogenase	0.00315587	0.767197	0	1	0	1	0	1	0	1	0	1	0	1
TGME49_285240	3-oxo-5-alpha-steroid 4-dehydrogenase	0.1073	0.767197	0.101343	0.985691	0.147797	0.985691	0.0398652	1	0.157389	1	0.158079	1	0.262806	0.534654
TGME49_304480	3-oxo-5-alpha-steroid 4-dehydrogenase	0	1	0	0.909428	0.0164218	0.909428	0	1	0	1	0	1	0	1
TGME49_293590	3-oxoacyl-acyl-carrier protein synthase I/II, putative	0.0284028	0.0102931	0.182417	0.637634	0.0738983	0.637634	0	1	0.145282	0.456925	0.131733	1	0.0553276	1
TGME49_202750	3' exoribonuclease family, domain 1 domain-containing protein	0.0473381	0.226948	0.0202685	0.909428	0	0.909428	0	1	0.0181602	1	0.0263465	1	0.0138319	1
TGME49_213930	3' exoribonuclease family, domain 1 domain-containing protein	0.0189352	1	0.0270247	1	0.0328437	1	0	1	0	0.854932	0	1	0.0276638	1
TGME49_231040	3' exoribonuclease family, domain 1 domain-containing protein	0.00946761	0.256856	0	1	0	1	0	1	0	1	0	1	0	1
TGME49_306610	3' exoribonuclease family, domain 1 domain-containing protein	0.0157794	0.655059	0	1	0	1	0	1	0.0242137	0.466096	0	1	0	1
TGME49_319650	3' exoribonuclease family, domain 1 domain-containing protein	0.0284028	0.947112	0.0202685	0.985691	0.0410546	0.985691	0.0398652	1	0.00605342	0.87479	0.052693	1	0.0138319	1
TGME49_246970	3'-5' exonuclease domain-containing protein	0.00315587	0.780699	0.0337809	0.751328	0	0.751328	0	1	0.00605342	1	0.0263465	1	0	1
TGME49_250890	3'-5' exonuclease domain-containing protein	0	1	0	1	0	1	0	1	0	1	0.0263465	0.778093	0	1
TGME49_273100	3'-5' exonuclease domain-containing protein	0.00315587	0.767197	0	1	0	1	0	1	0	1	0	1	0	1
TGME49_203610	3'-5' exoribonuclease csl4, putative	0.100988	0.176115	0.0405371	0.985691	0.0656873	0.985691	0.0797303	1	0.0423739	1	0.105386	1	0.0138319	1
TGME49_223672	3'(2'),5'-bisphosphate nucleotidase	0.0220911	0.767197	0.0540494	1	0.0574764	1	0.0398652	1	0.0363205	1	0.052693	1	0.0138319	1
TGME49_202540	3'5'-cyclic nucleotide phosphodiesterase domain-containing protein	0.0473381	0.767197	0.0810741	1	0.106742	1	0.0398652	1	0.0544807	1	0.0263465	1	0.0553276	1
TGME49_220420	3'5'-cyclic nucleotide phosphodiesterase domain-containing protein	0	1	0	1	0	1	0.0398652	0.756445	0	1	0	1	0.0138319	0.845854
TGME49_224840	3'5'-cyclic nucleotide phosphodiesterase domain-containing protein	0.00315587	0.150507	0.0202685	1	0.0164218	1	0.159461	0.391025	0.0242137	1	0	1	0.0553276	0.543993
TGME49_226755	3'5'-cyclic nucleotide phosphodiesterase domain-containing protein	0.00315587	0.666836	0.00675618	1	0.00821092	1	0	1	0.0544807	0.0153802	0	1	0	1
TGME49_229405	3'5'-cyclic nucleotide phosphodiesterase domain-containing protein	0	1	0	1	0	1	0	1	0	1	0	1	0	1
TGME49_233065	3'5'-cyclic nucleotide phosphodiesterase domain-containing protein	0	1	0	1	0	1	0	1	0	1	0	1	0	1
TGME49_241880	3'5'-cyclic nucleotide phosphodiesterase domain-containing protein	0.0315587	0.951332	0.0405371	1	0.0492655	1	0	1	0.0423739	1	0.184426	0.350974	0	0.970399
TGME49_257080	3'5'-cyclic nucleotide phosphodiesterase domain-containing protein	0	1	0.00675618	1	0	1	0	1	0	1	0	1	0	1
TGME49_257945	3'5'-cyclic nucleotide phosphodiesterase domain-containing protein	0.00946761	0.946826	0	1	0	1	0	1	0.00605342	1	0	1	0.110655	0.337882
TGME49_258508	3'5'-cyclic nucleotide phosphodiesterase domain-containing protein	0	1	0	1	0	1	0.0398652	0.756445	0	1	0	1	0	1
TGME49_266920	3'5'-cyclic nucleotide phosphodiesterase domain-containing protein	0.340834	0.765088	0.222954	0.985691	0.295593	0.985691	0.199326	1	0.23003	1	0.474237	1	0.373461	1
TGME49_272650	3'5'-cyclic nucleotide phosphodiesterase domain-containing protein	0.00315587	1	0.00675618	1	0	1	0	1	0	1	0	1	0.0276638	0.449998
TGME49_280410	3'5'-cyclic nucleotide phosphodiesterase domain-containing protein	0.0220911	0.627869	0.0472932	1	0.0492655	1	0.0398652	1	0.0484273	1	0.0263465	1	0.0276638	1
TGME49_293000	3'5'-cyclic nucleotide phosphodiesterase domain-containing protein	0.0694291	0.607966	0.0878303	0.985691	0.0246328	0.985691	0.0398652	1	0.0181602	0.779995	0.0263465	1	0.0414957	1
TGME49_310520	3'5'-cyclic nucleotide phosphodiesterase domain-containing protein	0.00631174	0.634651	0.0135124	1	0.0246328	1	0.159461	0.517981	0.0242137	0.949514	0	1	0	1
TGME49_318675	3'5'-cyclic nucleotide phosphodiesterase domain-containing protein	0.00946761	1	0.00675618	1	0.00821092	1	0.159461	0.240983	0.0121068	1	0	1	0.0138319	1
TGME49_219770	30S ribosomal protein S12, putative	0.0220911	1	0.0202685	0.932249	0	0.932249	0	1	0.0242137	0.980069	0.0263465	1	0.0138319	1
TGME49_216040	30S ribosomal protein S15, putative	0.0347146	1	0.0743179	1	0.0656873	1	0.0797303	1	0.0242137	1	0.0263465	1	0.0276638	1
TGME49_318420	30S ribosomal protein S16, putative	0.0220911	0.769286	0.0608056	1	0.0574764	1	0.119595	0.833355	0.0121068	0.767041	0	1	0.0276638	1
TGME49_285970	30S ribosomal protein S5, putative	0.00946761	1	0.00675618	1	0.00821092	1	0	1	0	1	0	1	0.0138319	1
TGME49_263550	39S ribosomal protein L47, mitochondrial precursor, putative	0.0568057	0.471134	0.0270247	1	0.0410546	1	0	1	0.0181602	0.854932	0.0263465	1	0.0276638	1
TGME49_262430	4-hydroxy-3-methylbut-2-en-1-yl diphosphate synthase	0	1	0.00675618	1	0	1	0	1	0	1	0	1	0	1
TGME49_227420	4-hydroxy-3-methylbut-2-enyl diphosphate reductase	0.00946761	0.960785	0.0202685	1	0.0164218	1	0	1	0	0.681516	0.0790395	0.662213	0.0276638	1
TGME49_203420	4'-phosphopantetheinyl transferase domain-containing protein	0.0157794	0.333518	0	0.985691	0.00821092	0.985691	0.0398652	1	0	1	0	1	0	1
TGME49_214440	4'-phosphopantetheinyl transferase superfamily protein	0.470225	0.147508	0.31754	1	0.287382	1	0.398652	1	0.254243	0.960959	0.237119	1	0.0968233	0.543993
TGME49_209430	40S ribosomal protein S4, putative	0.0189352	1	0.0472932	1	0.0246328	1	0.0398652	1	0.00605342	0.854932	0.052693	1	0	1
TGME49_258690	5-aminolevulinic acid synthase domain-containing protein	0.00631174	0.767197	0.0270247	1	0.0164218	1	0.0398652	1	0.00605342	1	0.0263465	1	0.0138319	1
TGME49_208090	5-formyltetrahydrofolate cyclo-ligase	0.00631174	0.98579	0	1	0	1	0	1	0.0121068	0.681516	0	1	0	1
TGME49_461100	5.8S ribosomal RNA	0	0.972801	0	0.909428	0.0164218	0.909428	0	1	0.00605342	0.960959	0	1	0	1
TGME49_284010	5'-3' exonuclease, N-terminal resolvase family domain-containing protein	0	1	0.00675618	1	0	1	0	1	0.00605342	0.861587	0	1	0	1
TGME49_305780	5'-3' exoribonuclease, putative	0.0315587	0.734694	0.0135124	1	0.0164218	1	0	1	0.0363205	0.767457	0.0263465	1	0	1
TGME49_268960	5'-AMP-activated protein kinase subunit beta-1 family protein, putative	0.0315587	1	0.0405371	1	0.0574764	1	0	1	0.0242137	1	0.158079	0.542356	0.0276638	1
TGME49_216810	5'-nucleotidase, C-terminal domain-containing protein	0.0694291	0.845111	0.0135124	0.504878	0.0821092	0.504878	0.0398652	1	0.0181602	0.582804	0.0790395	1	0.0414957	1
TGME49_239620	5'-nucleotidase, C-terminal domain-containing protein	0.00631174	1	0	1	0	1	0	1	0.00605342	1	0.0263465	1	0.0138319	1
TGME49_289230	50S ribosomal protein L12, putative	0.00315587	0.767197	0.0270247	1	0.0164218	1	0	1	0.0121068	1	0	1	0	1
TGME49_225240	50S ribosomal protein L13, putative	0.0788968	0.258706	0.195929	1	0.221695	1	0.0398652	1	0.187656	0.681516	0.0790395	1	0.0414957	1
TGME49_220150	50S ribosomal protein L16, putative	0.00631174	0.690572	0.0202685	1	0.00821092	1	0	1	0.0423739	0.195329	0	1	0.0138319	1
TGME49_217590	50S ribosomal protein L17, putative	0.0126235	1	0.0202685	0.909428	0	0.909428	0	1	0.0121068	1	0.0263465	1	0	1
TGME49_297170	50S ribosomal protein L17, putative	0.00946761	1	0	1	0	1	0	1	0.0242137	0.233951	0	1	0	1
TGME49_202350	50S ribosomal protein L21, putative	0.0157794	0.767197	0.0540494	0.985691	0.0246328	0.985691	0	1	0.0181602	1	0	1	0.0414957	1
TGME49_288610	50S ribosomal protein L21, putative	0	1	0	1	0	1	0	1	0	1	0	1	0	1
TGME49_260660	50S ribosomal protein L23, putative	0	0.946131	0.0135124	0.985691	0	0.985691	0	1	0	1	0	1	0	1
TGME49_239720	50S ribosomal protein l24, putative	0.00946761	0.662241	0.0270247	0.985691	0.0492655	0.985691	0	1	0	0.565976	0.0263465	1	0.0138319	1
TGME49_230050	50S ribosomal protein L3, putative	0	1	0	1	0	1	0	1	0	1	0	1	0	1
TGME49_243480	50S ribosomal protein L3, putative	0.00631174	1	0.00675618	1	0.00821092	1	0.0398652	1	0.00605342	1	0	1	0	1
TGME49_263020	50S ribosomal protein L33, putative	0.00631174	1	0.00675618	1	0.00821092	1	0	1	0.0181602	0.582804	0	1	0	1
TGME49_308930	50S ribosomal protein L33, putative	0.0568057	0.636623	0.0540494	0.985691	0.0246328	0.985691	0.0797303	1	0.0181602	0.869422	0	1	0.0276638	1
TGME49_223660	50S ribosomal protein L4, putative	0.820526	0.357058	0.783716	1	0.681506	1	0.916899	1	0.23003	0.0260761	0.790395	1	0.359629	1
TGME49_240890	6-phosphofructokinase	0.0536498	0.247991	0.0135124	1	0.0164218	1	0.0398652	1	0.0242137	1	0.0263465	1	0.0276638	1
TGME49_307850	6-phosphogluconate dehydrogenase	0.0220911	0.913816	0.0405371	1	0.0656873	1	0.0398652	1	0.0484273	0.854932	0	1	0	1
TGME49_305800	6-pyruvoyl tetrahydrobiopterin synthase	0.0315587	1	0.0540494	0.60006	0.00821092	0.60006	0.0797303	1	0.0302671	1	0.105386	0.984559	0	1
TGME49_285750	6,7-dihydropteridine reductase	0.0189352	0.675928	0.0135124	1	0.0164218	1	0	1	0.00605342	1	0	1	0	1
TGME49_312680	60S ribosomal protein L27, putative	0	1	0	1	0	1	0	1	0	1	0.0263465	0.778093	0	1
TGME49_250730	60S ribosomal protein L7-B, putative	0.302964	0.399079	0.135124	0.194939	0.369491	0.194939	0.398652	1	0.072641	0.0559395	0.237119	1	0.0968233	1
TGME49_313560	60S ribosomal protein L7a, putative	0.189352	1	0.195929	1	0.238117	1	0.119595	1	0.169496	1	0.105386	1	0.165983	1
TGME49_271280	60S ribosome subunit biogenesis protein NIP7, putative	0.0157794	1	0.0270247	0.985691	0.00821092	0.985691	0	1	0.00605342	1	0.0790395	0.702786	0	1
TGME49_290970	8-amino-7-oxononanoate synthase	0.00946761	0.359636	0.0202685	1	0.0164218	1	0	1	0.0121068	0.985168	0.263465	0.000375441	0.0138319	1
TGME49_294880	8-oxoguanine DNA glycosylase, N-terminal domain-containing protein	0.00946761	1	0.00675618	1	0.00821092	1	0	1	0	1	0	1	0	1
TGME49_211690	AAA family protein	0.0126235	1	0.0202685	1	0.0164218	1	0	1	0.0121068	1	0	1	0.0138319	1
TGME49_314280	AAR2 protein	0.0126235	0.767197	0.0135124	1	0.00821092	1	0	1	0	1	0	1	0	1
TGME49_313830	AARP2CN (NUC121) domain-containing protein	0.00946761	0.31333	0.0472932	1	0.0328437	1	0.119595	0.833355	0.0423739	0.861587	0	1	0	1
TGME49_269000	ABC transporter family protein	0	1	0	1	0	1	0	1	0	1	0	1	0	1
TGME49_209190	ABC transporter transmembrane region domain-containing protein	0.0126235	0.941964	0.0135124	1	0.0164218	1	0.0398652	1	0.00605342	1	0	1	0	1
TGME49_239020	ABC transporter transmembrane region domain-containing protein	0.00315587	0.767197	0	0.871112	0.0246328	0.871112	0.0398652	1	0.0242137	0.681516	0.0263465	1	0	1
TGME49_263740	ABC transporter transmembrane region domain-containing protein	0	1	0	1	0	1	0	1	0	1	0	1	0	1
TGME49_273360	ABC transporter transmembrane region domain-containing protein	0	1	0.0135124	0.985691	0	0.985691	0	1	0	1	0	1	0	1
TGME49_305590	ABC transporter transmembrane region domain-containing protein	0	0.00378118	0.0135124	1	0.0246328	1	0	1	0.108961	0.000423214	0	1	0.0414957	1
TGME49_320460	ABC transporter transmembrane region domain-containing protein	0	1	0	1	0	1	0.0398652	0.756445	0	1	0	1	0.0138319	0.845854
TGME49_226790	ABC transporter, ATP-binding domain-containing protein	0.00946761	0.854446	0	1	0	1	0	1	0.0181602	0.466096	0	1	0	1
TGME49_305770	ABC transporter, ATP-binding domain-containing protein	0	1	0	0.985691	0.00821092	0.985691	0	1	0.00605342	0.861587	0	1	0	1
TGME49_314330	ABC transporter, ATP-binding domain-containing protein	0	1	0	1	0	1	0	1	0.00605342	0.681516	0	1	0	1
TGME49_208050	ABC transporter, putative	0.00315587	0.531572	0.00675618	1	0.00821092	1	0	1	0.0121068	1	0.052693	0.988442	0	1
TGME49_202160	ABC1 family protein	0.00946761	1	0.0337809	0.966145	0.00821092	0.966145	0.0797303	0.756445	0.00605342	1	0	1	0	1
TGME49_213620	ABC1 family protein	0.00315587	0.298024	0.0202685	1	0.0164218	1	0.0797303	0.833355	0.0242137	0.902554	0	1	0.0276638	1
TGME49_246600	ABC1 family protein	0.00946761	1	0.0135124	1	0.00821092	1	0	1	0.0121068	1	0.0263465	1	0	1
TGME49_259115	ABC1 family protein	0.00315587	1	0.0135124	0.985691	0	0.985691	0	1	0	1	0.0263465	1	0	1
TGME49_203940	ABC1 protein	0.0157794	0.958899	0.0135124	1	0.00821092	1	0.0398652	1	0	0.856006	0.0263465	1	0	1
TGME49_301120	acetyl-CoA acetyltransferase	0.0315587	1	0.00675618	0.985691	0.0246328	0.985691	0	1	0.072641	0.375367	0	1	0.0691595	0.857141
TGME49_273740	acetyl-CoA acyltransferase B, putative	0	1	0	1	0	1	0.119595	0.469596	0	1	0	1	0	1
TGME49_221320	acetyl-CoA carboxylase ACC1	0	0.00494731	0.0608056	1	0.0492655	1	0	1	0.0544807	0.491968	0.052693	1	0	1
TGME49_218560	acetyl-coA carboxylase ACC2	0.0504939	0.851582	0.0743179	0.790677	0.0246328	0.790677	0.0797303	1	0.00605342	0.289418	0.158079	0.660539	0	0.97401
TGME49_266640	Acetyl-coenzyme A synthetase 2, putative	0.097832	0.066694	0.0405371	1	0.0574764	1	0.199326	0.756445	0.0181602	0.559063	0	1	0.0138319	1
TGME49_215940	Acetyl-coenzyme A transporter, putative	0.00315587	0.086347	0.0608056	1	0.0410546	1	0	1	0.0302671	1	0.0263465	1	0	1
TGME49_219180	acetyltransferase, GNAT family protein	0.0220911	0.484849	0	0.985691	0.00821092	0.985691	0	1	0	0.862684	0	1	0.0414957	0.645445
TGME49_219250	acetyltransferase, GNAT family protein	0.0504939	0.767197	0.0675618	0.895935	0.0246328	0.895935	0	1	0.0181602	0.854932	0.0790395	1	0.0276638	1
TGME49_221160	acetyltransferase, GNAT family protein	0.00631174	1	0.0135124	0.985691	0	0.985691	0.0398652	0.962234	0	1	0	1	0.0138319	1
TGME49_230060	acetyltransferase, GNAT family protein	0.00631174	0.879068	0.0405371	0.59488	0	0.59488	0.119595	0.56809	0.0181602	1	0	1	0	1
TGME49_243600	acetyltransferase, GNAT family protein	0.167261	1	0.189173	1	0.188851	1	0.279056	1	0.127122	1	0.237119	1	0.124487	1
TGME49_259070	acetyltransferase, GNAT family protein	0.00315587	0.767197	0	1	0	1	0	1	0	1	0	1	0	1
TGME49_260010	acetyltransferase, GNAT family protein	0.00315587	0.767197	0	1	0	1	0	1	0	1	0	1	0	1
TGME49_260550	acetyltransferase, GNAT family protein	0.00315587	1	0.00675618	1	0	1	0	1	0	1	0.0263465	1	0	1
TGME49_305450	acetyltransferase, GNAT family protein	0.0315587	0.74401	0.00675618	0.985691	0.0246328	0.985691	0	1	0.0302671	1	0.0263465	1	0	1
TGME49_228160	acid phosphatase	0.00315587	0.93023	0	0.909428	0.0164218	0.909428	0.119595	0.401992	0	1	0	1	0.0138319	1
TGME49_219320	acid phosphatase GAP50	0.151482	2.63921e-05	0.182417	0.605677	0.36128	0.605677	0.0797303	1	0.835371	0.166265	0.105386	1	2.5589	4.93455e-08
TGME49_226730	aconitate hydratase ACN/IRP	0.0757409	1	0.114855	1	0.106742	1	0	1	0.0786944	1	0.0263465	1	0.0968233	1
TGME49_251490	ACR, COG2135 domain-containing protein	0.0568057	1	0.0743179	0.985691	0.0410546	0.985691	0.0797303	1	0.0423739	1	0.052693	1	0.0138319	1
TGME49_205150	ACR, YagE family COG1723 domain-containing protein	0.00315587	0.946131	0.0135124	1	0.00821092	1	0.119595	0.53463	0	1	0	1	0.0138319	1
TGME49_216275	ACR, YggU family COG1872 domain-containing protein	0	0.949155	0.0135124	1	0.00821092	1	0	1	0	1	0	1	0	1
TGME49_209030	actin ACT1	2.49629	0.794372	2.24305	1	2.3319	1	2.55137	1	3.95288	0.543436	2.23945	1	6.19669	0.129046
TGME49_220400	actin depolymerizing factor ADF	0.0157794	1	0.00675618	1	0.00821092	1	0	1	0.00605342	1	0.052693	1	0.0276638	1
TGME49_219280	actin like protein ALP1	0.0157794	0.258677	0.0540494	1	0.0328437	1	0	1	0.0605342	0.731865	0	1	0.124487	0.173699
TGME49_258050	actin like protein ALP2a	0	1	0.0202685	1	0	1	0	1	0	1	0	1	0.0138319	0.998468
TGME49_234670	actin-like family protein	0	1	0	1	0	1	0	1	0	1	0.0263465	0.984559	0	1
TGME49_269240	actin-like family protein	0.00631174	1	0	0.738073	0.0246328	0.738073	0	1	0.00605342	1	0	1	0	1
TGME49_248890	actin-like protein ALP3b	0.0157794	1	0.00675618	0.909428	0.0328437	0.909428	0	1	0.0242137	0.960959	0.052693	1	0	1
TGME49_221410	actin-like protein ALP4	0.0536498	0.057614	0.00675618	1	0.0164218	1	0.0398652	1	0.0181602	1	0.0263465	1	0.0138319	1
TGME49_248630	actin-related protein ARP1	0.0189352	1	0.0270247	0.985691	0.00821092	0.985691	0.0398652	1	0.0242137	1	0.052693	1	0.0414957	1
TGME49_253040	actin-related protein ARP4A	0.00315587	0.946131	0.00675618	1	0	1	0	1	0	1	0	1	0	1
TGME49_223390	activating signal cointegrator 1 complex subunit 3 family 1 ASCC3L1, putative	0.0631174	0.741756	0.0540494	1	0.0492655	1	0.159461	0.833355	0.0121068	0.400451	0.052693	1	0.0276638	1
TGME49_249810	activating signal cointegrator 1 complex subunit 3, putative	0.00631174	0.988854	0.00675618	1	0	1	0	1	0	1	0	1	0	1
TGME49_244020	activator of hsp90 atpase 1 family protein	0.0915202	0.907656	0.175661	1	0.156007	1	0.0398652	1	0.102908	1	0.0263465	1	0.0968233	1
TGME49_210800	activator of hsp90 ATPase, putative	0.0820526	0.930894	0.0878303	1	0.106742	1	0.0398652	1	0.0484273	0.99001	0.052693	1	0	0.488538
TGME49_264080	acyl carrier protein ACP	0.0189352	0.00255341	0.277003	0.240622	0.0903201	0.240622	0.0398652	1	0.0484273	0.867164	0.105386	1	0.0276638	1
TGME49_225990	acyl transferase domain-containing protein	0.00631174	0.493658	0	1	0	1	0	1	0	1	0	1	0	1
TGME49_247500	acyl-CoA dehydrogenase, middle domain-containing protein	0.00315587	1	0	0.985691	0.00821092	0.985691	0.0398652	0.955831	0.0121068	0.767041	0	1	0	1
TGME49_315480	acyl-CoA dehydrogenase, middle domain-containing protein	0	1	0	1	0	1	0.0398652	0.622678	0	1	0	1	0	1
TGME49_251550	acyl-coa-binding protein	0.072585	0.744415	0.0743179	1	0.0821092	1	0	1	0.0302671	0.878634	0	1	0.0138319	1
TGME49_263710	acyl-CoA:cholesterol acyltransferase alpha ACAT1-alpha	0.00315587	1	0.00675618	1	0.00821092	1	0	1	0.00605342	1	0	1	0	1
TGME49_232730	acyl-CoA:diacylglycerol acyltransferase 1-related enzyme	0.00315587	0.767197	0	1	0	1	0	1	0	1	0	1	0	1
TGME49_246800	acylaminoacyl-peptidase, putative	0.00631174	0.238779	0.0337809	1	0.0246328	1	0.0398652	1	0.0302671	0.960959	0.0263465	1	0	1
TGME49_258940	acylphosphatase family protein	0.0568057	0.686192	0.0472932	0.985691	0.0821092	0.985691	0.119595	1	0.0968547	0.960959	0.158079	1	0.110655	1
TGME49_223910	acyltransferase domain-containing protein	0.0441822	1	0.0405371	1	0.0410546	1	0.0797303	1	0.0544807	0.948068	0	1	0.0138319	1
TGME49_240860	acyltransferase domain-containing protein	0.025247	1	0.0270247	0.985691	0.00821092	0.985691	0.0398652	1	0.00605342	0.57632	0.0263465	1	0.138319	0.00858327
TGME49_270910	acyltransferase domain-containing protein	0	1	0	1	0	1	0	1	0	1	0	1	0	1
TGME49_297640	acyltransferase domain-containing protein	0.0157794	0.721952	0.00675618	1	0	1	0	1	0	1	0.0263465	1	0.0138319	1
TGME49_217050	ADA2-A transcriptional co-activator SAGA component	0.0220911	0.997524	0.0135124	0.985691	0.0328437	0.985691	0.0398652	1	0.0242137	1	0	1	0	1
TGME49_244290	adapter-related protein	0.00315587	0.535713	0.0270247	1	0.0164218	1	0	1	0.0302671	0.376641	0	1	0	1
TGME49_272600	adaptin c-terminal domain-containing protein	0.0126235	0.946131	0	0.749173	0.0246328	0.749173	0	1	0.00605342	0.960959	0	1	0.124487	0.00563559
TGME49_263330	Adaptin ear-binding coat-associated protein 2 (NECAP-2) isoform 2 family protein	0	0.634651	0.00675618	1	0	1	0	1	0.00605342	1	0.0263465	1	0.0276638	0.534281
TGME49_221940	adaptin n terminal region domain-containing protein	0.00631174	1	0.00675618	1	0	1	0	1	0.0181602	0.491646	0	1	0	1
TGME49_309370	adaptin n terminal region domain-containing protein	0.00946761	0.960785	0.00675618	0.985691	0.0246328	0.985691	0.0398652	1	0.0242137	0.854932	0.0263465	1	0	1
TGME49_313670	adaptin n terminal region domain-containing protein	0.0157794	0.864334	0.0135124	1	0.0246328	1	0	1	0.0423739	0.640188	0.052693	1	0.0138319	1
TGME49_221522	adaptor complexes medium subunit family protein	0.0189352	0.588261	0.114855	0.529047	0.0246328	0.529047	0	1	0.0181602	1	0.0263465	1	0	1
TGME49_230920	adaptor complexes medium subunit family protein	0.00315587	0.767197	0	1	0	1	0	1	0	1	0	1	0	1
TGME49_269480	adaptor complexes medium subunit family protein	0	0.946131	0.00675618	1	0	1	0	1	0.0121068	0.491646	0	1	0	1
TGME49_215130	adaptor-related protein complex 3, sigma 2 subunit	0.0315587	0.414536	0.101343	1	0.106742	1	0	1	0.072641	0.949514	0.0790395	1	0.0138319	1
TGME49_249900	adenine nucleotide translocator, putative	0.63433	1	0.979646	1	0.960677	1	0.797303	1	0.369258	0.378067	0.974821	1	0.179815	0.34523
TGME49_205720	Adenosine/AMP deaminase domain-containing protein	0.00315587	0.535713	0.0405371	0.983352	0.0164218	0.983352	0	1	0.00605342	1	0	1	0.0138319	1
TGME49_215480	Adenosine/AMP deaminase domain-containing protein	0.0599615	0.900377	0.0472932	1	0.0328437	1	0.239191	0.541236	0.0423739	1	0.052693	1	0.0138319	1
TGME49_225050	adenosylhomocysteinase, putative	0.0820526	0.000372474	0.614812	0.0105419	0.164218	0.0105419	0.0398652	1	0.296617	0.854932	0.421544	1	0.0414957	0.311825
TGME49_230555	adenylate and guanylate cyclase catalytic domain-containing protein	0.00315587	0.946131	0.00675618	1	0	1	0	1	0	1	0	1	0	1
TGME49_270865	adenylate cyclase, putative	0.0536498	0.635975	0.0202685	1	0.00821092	1	0.0797303	1	0.00605342	0.334658	0.052693	1	0.0968233	0.483436
TGME49_288320	adenylate kinase	0.0284028	0.799423	0.0135124	0.985691	0.0328437	0.985691	0.0398652	1	0.0121068	1	0.0263465	1	0	1
TGME49_258640	adenylate kinase superfamily protein	0	1	0.00675618	1	0	1	0	1	0	1	0	1	0	1
TGME49_224900	adenylate kinase, putative	0.0915202	0.673187	0.22971	0.952269	0.147797	0.952269	0.0797303	1	0.121068	1	0.158079	1	0.0138319	0.461916
TGME49_263190	adenylosuccinate lyase, putative	0.0126235	0.906593	0.0135124	1	0.00821092	1	0	1	0.00605342	1	0	1	0	1
TGME49_277760	adenylosuccinate lyase, putative	0.0347146	0.648977	0.0675618	1	0.0903201	1	0.159461	0.893004	0.0605342	1	0.052693	1	0	0.860424
TGME49_279450	adenylosuccinate synthetase, putative	0.0126235	1	0.0135124	1	0.00821092	1	0.0398652	1	0.0423739	0.167819	0	1	0	1
TGME49_224110	adhesion regulating molecule region protein, putative	0.0189352	0.0180979	0.0810741	1	0.098531	1	0.0398652	1	0.072641	1	0.105386	1	0.0829914	1
TGME49_276140	ADP ribosylation factor ARF1	0.54281	0.520828	0.790473	1	0.771826	1	0.637842	1	0.865639	0.854932	0.474237	1	0.995897	0.981575
TGME49_291800	ADP-ribosylation factor family protein	0.00631174	0.946131	0	0.985691	0.00821092	0.985691	0	1	0.0121068	1	0	1	0.0829914	0.0135498
TGME49_262860	ADP-ribosylation factor family protein 1, putative	0.0157794	0.741756	0.00675618	1	0.00821092	1	0.0797303	1	0.0423739	0.804855	0.0263465	1	0.110655	0.0667537
TGME49_212950	ADP-ribosylation factor family protein 2, putative	0	0.946131	0	0.985691	0.00821092	0.985691	0	1	0.00605342	0.960959	0	1	0	1
TGME49_269780	ADP-ribosylation factor, putative	0	1	0.0135124	1	0	1	0	1	0	1	0	1	0	1
TGME49_300360	ADP/ATP translocase	0.00631174	0.0165876	0.0405371	0.985691	0.0656873	0.985691	0.0398652	1	0.0786944	0.204533	0	1	0.0829914	0.629545
TGME49_240670	adrenodoxin-type ferredoxin, putative	0.0504939	0.245215	0.0270247	1	0.0328437	1	0	1	0.0121068	0.960959	0.0263465	1	0	1
TGME49_205550	AGC kinase	0.00946761	1	0	0.985691	0.00821092	0.985691	0	1	0.0181602	0.681516	0	1	0	1
TGME49_226030	AGC kinase	0.271405	0.920809	0.337809	1	0.312015	1	0.279056	1	0.399525	0.786387	0.184426	1	0.414957	1
TGME49_268210	AGC kinase	0	0.615034	0.0270247	0.784032	0	0.784032	0	1	0.00605342	1	0.0263465	1	0	1
TGME49_286470	AGC kinase	0.0852085	0.960785	0.108099	0.985691	0.0656873	0.985691	0.159461	1	0.0544807	1	0.131733	1	0.0553276	1
TGME49_240960	AIG2 family protein	0.0852085	1	0.0743179	1	0.0656873	1	0.478382	0.382326	0.102908	1	0.052693	1	0.138319	1
TGME49_315260	alanine dehydrogenase	0.00315587	1	0.00675618	1	0.00821092	1	0	1	0.00605342	1	0.0263465	1	0	1
TGME49_239530	alanine-glyoxylate aminotransferase	0.00315587	0.316899	0.0472932	0.790677	0.00821092	0.790677	0	1	0.0121068	1	0.0263465	1	0.0276638	1
TGME49_221380	alba 1	0.261937	0.247005	0.452664	0.784032	0.279171	0.784032	0.916899	0.756445	0.49638	0.79991	0.632316	1	0.442621	1
TGME49_218820	alba 2	0.54281	0.954853	0.668861	0.938131	0.886779	0.938131	0.159461	1	0.659822	1	0.553277	1	0.497948	1
TGME49_222160	aldehyde dehydrogenase	0.0126235	0.0378251	0.0878303	0.761828	0.0328437	0.761828	0	1	0.0605342	0.861587	0.184426	0.382674	0.0138319	1
TGME49_264000	aldehyde dehydrogenase	0.00315587	0.00129986	0.128367	0.153402	0.0164218	0.153402	0	1	0.0665876	0.816808	0.0790395	1	0	1
TGME49_288450	aldehyde dehydrogenase (NAD) family protein	0	1	0	1	0	1	0	1	0	1	0	1	0	1
TGME49_208040	aldo-keto reductase	0	1	0.00675618	1	0	1	0	1	0	1	0	1	0	1
TGME49_281620	aldo/keto reductase family oxidoreductase	0.00315587	1	0.00675618	1	0	1	0	1	0.00605342	0.960959	0	1	0	1
TGME49_273920	aldose reductase, putative	0.00315587	0.767197	0	1	0	1	0	1	0	1	0	1	0	1
TGME49_262030	ALG6, ALG8 glycosyltransferase family protein	0	1	0	1	0	1	0	1	0	1	0	1	0	1
TGME49_314730	ALG6, ALG8 glycosyltransferase family protein	0.00631174	1	0.00675618	1	0	1	0	1	0.00605342	1	0	1	0	1
TGME49_217890	alkyl hydroperoxide reductase/ Thiol specific antioxidant/ Mal allergen, putative	1.94717	1	2.6214	1	3.01341	1	1.23582	1	0.9746	0.204212	1.8706	1	0.428789	0.135345
TGME49_246690	alpha amylase, catalytic domain-containing protein	0.00631174	1	0.00675618	1	0.0164218	1	0	1	0.00605342	1	0	1	0.0138319	1
TGME49_316400	alpha tubulin TUBA1	0.482848	2.14769e-09	1.8039	0.985691	2.24979	0.985691	0.757438	1	5.09092	5.27987e-05	1.26463	1	3.95592	0.40409
TGME49_266310	Alpha-1,3-mannosyl-glycoprotein 2-beta-N-acetylglucosaminyltransferase	0.00315587	0.554324	0.00675618	1	0.00821092	1	0	1	0.0484273	0.0135555	0	1	0	1
TGME49_254880	Alpha-galactosidase	0	1.21804e-05	0.0337809	1	0.0492655	1	0	1	0.169496	0.00041373	0.0790395	1	0.0553276	1
TGME49_214260	alpha-glucan water dikinase 1, putative	0.00946761	0.721952	0.0270247	0.784032	0	0.784032	0	1	0.0363205	0.466096	0.0263465	1	0	1
TGME49_231770	alpha-tubulin I, putative	0	1	0	1	0	1	0	1	0	1	0	1	0	1
TGME49_319600	alpha-tubulin N-acetyltransferase, putative	0	0.266228	0.0270247	0.784032	0	0.784032	0	1	0.0302671	0.159762	0	1	0	1
TGME49_267450	alpha-tubulin suppressor protein	0.072585	0.0210442	0.0135124	1	0.0246328	1	0.0797303	1	0	0.153369	0	1	0.0414957	1
TGME49_238200	alpha/beta hydrolase fold domain-containing protein	0.0378704	1	0.0608056	0.985691	0.0328437	0.985691	0.119595	1	0.0242137	1	0.105386	1	0.0691595	1
TGME49_250360	alpha/beta hydrolase fold domain-containing protein	0.0126235	0.961085	0.00675618	1	0.0164218	1	0.0398652	1	0.0423739	0.49901	0.0263465	1	0.0276638	1
TGME49_262490	alpha/beta hydrolase, putative	0.00631174	1	0	1	0	1	0	1	0.00605342	1	0	1	0.0276638	0.612801
TGME49_210980	alternative splicing type 3 and, putative	0.0473381	0.952386	0.0270247	1	0.0410546	1	0.0797303	1	0.0544807	0.939309	0.052693	1	0	0.955054
TGME49_231640	alveolin domain containing intermediate filament IMC1	0.160949	0.00104323	0.0472932	0.615472	0.123164	0.615472	0.119595	1	0.429793	1	0.0790395	1	4.19107	1.48714e-15
TGME49_230210	alveolin domain containing intermediate filament IMC10	0.0915202	0.00457063	0.00675618	0.0441906	0.156007	0.0441906	0	1	0.290564	1	0.0790395	1	1.77048	3.50372e-11
TGME49_239770	alveolin domain containing intermediate filament IMC11	0.0220911	0.588261	0	1	0	1	0	1	0	0.681516	0	1	0.0829914	0.0207653
TGME49_248700	alveolin domain containing intermediate filament IMC12	0.482848	1	0.68913	1	0.615819	1	0.398652	1	0.320831	0.690482	0.553277	1	0.124487	0.367933
TGME49_253470	alveolin domain containing intermediate filament IMC13	0.0915202	1	0.128367	0.790677	0.0574764	0.790677	0.0797303	1	0.0363205	0.526877	0.105386	1	0.138319	0.99517
[truncated: 6,956 more rows]

## Sheet: D5-Astrocytes scRNA-seq
FeatureID	Product Description	Cluster 1 Average	Cluster 1 P-Value	Cluster 2 Average	Cluster 2 P-Value	Cluster 3 Average	Cluster 3 P-Value	Cluster 4 Average	Cluster 4 P-Value	Cluster 5 Average	Cluster 5 P-Value	Cluster 6 Average	Cluster 6 P-Value	Cluster 7 Average	Cluster 7 P-Value	Cluster 8 Average	Cluster 8 P-Value
[truncated: 7,538 more rows]

[truncated: 4 more sheets: D5-HFF scRNA-seq, D7-Astrocytes scRNA-seq, D7-HFF scRNA-seq, D7-Astro CC mRNAs]
